# Supplementary material for: A quantitative Streptococcus pyogenes–human protein–protein interaction map reveals localization of opsonizing antibodies
Source: Nat Commun. 2019 Jun 21;10:2727. doi: 10.1038/s41467-019-10583-5 (PMC6588558; doi:10.1038/s41467-019-10583-5)
Supplement: Supplementary file 3 — Supplementary Data 1 [file 41467_2019_10583_MOESM3_ESM.xlsx]

## Sheet: Sheet1
Supplementary Data 1: Bait proteins used in this study
Protein names, Uniprot IDs, gene names, SPy-numbers, construct lengths (amino acids), location of affinity tag (N- or C-terminal), reference to PDB structures (when relevant) and sequence coverage of the expressed constructs as determined by data-dependent acquisition (DDA) liquid chromatography tandem mass spectrometry (LC-MS/MS) are given.
Protein name	Uniprot ID	Gene name	SPy-number	Protein length (total aa)	Predicted signal sequence	Construct lenght (aa)	Affinity-tag	PDB ID	Protein sequence coverage for cloned construct
Uncharacterized protein	Q9A170	n.a. 1	SPy_0433	210	1-22	22-210	N-term	n.a.	MADEQSSTQKPVKFDLDGPQQKIKDYSGNTITLEDLYVGSKVVKIYIPQGWWVYLYRQCDHNSKERGILASPILEKNITKTDPYRQYYTGVPYILNLGEDPLKKGEKLTFSFKGEDGFYVGSYIYRDSDTIKKEKEAEEALQKKEEEKqqkQLEESMLKQIREEDHKPWHQRLSESIQDQWWNFKglfq
Uncharacterized protein	Q99YH8	n.a.	SPy_1697	240	1-22	41-240	N-term	n.a.	mgshpqtqdkvakhskSAASLLKKAVKAVNDADRLATAAAIQEAQKAVDKLAESSKKKTLQEQLNVAKAKQEQEDAATQAVKAAEETLNQNLKDIAQKAVNDLSNKgkkaalqsrLDAILPAKPIIDEFPRQSGEITDNSYWTPFPGDVSDTYDNSQSPTLDPSSESSASDVTPQPSHPDPIPPQTSSEPSDSGDKQSSKE
Uncharacterized protein	Q99XU1	n.a.	SPy_2033	134	n.a.	62-133	N-term	n.a.	macgtkkdskkeevkEIKMSDIKDDAVSKKTKVVDGEEVTEYTTKDGNVIQIPAGNEEGMESKDAGGSGAPAK
Uncharacterized protein	Q99YI6	n.a.	SPy_1686	150	n.a.	59-150	N-term	n.a.	mdmddkddhmdnqpktsqtskkvklsedkakSIALKDASVTEADAQMLSVTQDNEDGKAVYEIEFQNKDQEYSYTIDANSGDIVEKssepind
Putative GTP cyclohydrolase 1 type 2 homologue	P67274	n.a.	SPy_0931	262	n.a.	3-255	N-term	n.a.	mAKTLIDAYEAFCPLDLSMEGDVKGLQMGSLDKDIRKVMITLDIRESTVAEAIKNEVDLIITKHAPIFKPLKDLVSSPQRDILLDLVKHDISVYVSHTNIDIVPGGLNDWFCDLLEIKEATYLSETKEGFGIGRIGTVKEQALEELASKVKRVFDLDTVRLIRYDKENPLISKIAICGGSGGEFYQDAVQKGADVYITGDIYYHTAQEMLTEGLFAVDPGHHIEVLFTEKlkEKLQGWKEENGWDVSIISSKas
Ornithine carbamoyltranferase, catabolic	P0C0D0	arcB	SPy_1544	337	n.a.	1-337	N-term	n.a.	MTQVFQGRSFLAEKDFTRAELEYLIDFSAHLKDLKKRGVPHHYLEGKNIALLFEKTSTRTRAAFTTAAIDLGAHPEYLGANDIQLGKKESTEDTAKVLGRMFDGIEFRGFSQRMVEELAEFSGVPVWNGLTDEWHPTQMLADYLTVKENFGKLEGLTLVYCGDGRNNVANSLLVTGAILGVNVHIFSPKELFPEEEIVTLAEGYAKESGARILITEDADEAVKGADVLYTDVWVSMGEEDKFKERVELLQPYQVNMDLVQKAGNDKLIFLHCLPAFHDTNTVYGKDVAEKFGVKEMEVTDEVFRSKYARHFDQAENRMHTIKAVMAATLGNLFIPKV
Nicotine adenine dinucleotide glycohydrolase	Q7DAN2	nga	SPy_0165	447	1-37	38-447	N-term	n.a.	mgkenkksdvkyettkVMEANATSSKEDNHVMHTLDGSMSTVWEENSPGGGVGEVLSYKFASPMHIGRILIVNGDTSSKENYYKKnrIAKADVKYYNRNKLVLFQKIELGDTYTKKPHHIEIDKKLDVDRIDIEVTEVHQGQNKDILALSEVTFGNIERdifekkfkEIKDKWVTDKQADEFIETADKYADKAVQMSAVASRAEYYRMYVSRkyhykkefvekLKQVYKESGASHVTSKKDVMLAFDDAKKkstigrQENGLFVTSFAEDMALLFTDQGKLKSADQIENIKDVDSGKYSDGVYQYEYDSELTKNIDKLGYIRTASGDTPGANSLNVPGCQTWSGKHIENSESELIFPSISVKDLKSKAVLAEIDAKGYFEIIDPTIIAPNGDHKKVTGR…
Mitogenic exotoxin Z (SmeZ)	Q99XW1	smeZ	SPy_1998	233	1-24	25-233	N-term	n.a.	mlevdnnsllrNIYSTIVYEYSDTVIDFKTSHNLVTKKldvrdarDFFINSEMDEYAANDFKDGDKIAMFSVPFDWNYLSEGKVIAYTYGGMTPYQEEPMSKNIPVNLWINRKQIPVPYNQISTNKTTVTAQEIDLKVRKFLISQHQLYSSGSSYKSGKLVFHTNDNSDKYSLDLFYVGYRDKESIFKVYKDNKSFNIDKighldieid
Foldase protein PrsA1	P60811	prsa1	SPy_1390	351	1-21	23-351	N-term	n.a.	mqstndntkVISMKGDTISVSDFYNETKNTEVSQKAMLNLVISRVFEAQYGDKVSKKevekAYHKTAEQYGASFSAALAQSSLTPETFKRqirSSKLVEYAVKEAAKkELTTQEYKKAYESYTPTMAVEMITLDNEETAKSVLEELKAEGADFTAIAKEKtttpekkVTYKFDSGATNVPTDVVKAASSLNEGGISDVISVLDPTSYQKKFYIVKvtkkaekKSDWQEYKKrLKAIIIAEKSKDMNFQNKVIANALDKANVKIKDKAFANILAQYANLGQKTKAASESSTTSESSKAAEENPSESEQTQTSSAEEPTETEAQTQEPAAQ
Internalin protein	Q99Z76	inlA	SPy_1361	792	1-23	22-792	N-term	n.a.	macqsrgngtypiktkqsrkgmtsnkikpikkskktnkTHKGVAGVDFPTDDGFILTKDSKILSKTDQGIVVDHDGHSHFIFYADLKGSPFEYLIPKGASLAKPAVAQRaasqgtskVADPHHHYEFNPADIVAEDALGYTVRHDDHFHYILKSSLSGQTQAQAKQVATRLPQTSSLVSTATANGIPGLHFPTSDGFQFNGQGIVGVTKDSILVDHDGHLHPISFADLRQGGWAHVADQYDPAKKAEKPAETHQTPELSEREKEYQEKLAYLAEKLGIDPSTIKRVETQDGKLGLEYPHHDHAHVLMLSDIEIGKDIPDPHAIEHARelekHKVGMDTLRALGFDEEVILDIVRTHDAPTPFPSNEKDPNMMKEWLATVIKldlgsrkdplqrKGLSLL…
Endonuclease/exonuclease/phosphatase family protein	Q9A0J7	n.a	SPy_0747	910	1-24	549-851	N-term	n.a.	mlSIASYNIENFSANPSSTKDEKvkRIAESFIHDLNAPDIIGLIEVQDNNGPTDDGTTDATQSAQRLIDAIKKLGGPTYRYVDIAPENNVDGGQPGGNIRTGFLYQPERVSLSDKPKGGARDALTWVNGELNLSVGRIDPTNAAWKDVRKSLAAEFIFQGRKVVVVANHLNSKRGDNALYGCVQPVTFKSEQRRHVLANMLAQFAKEGAKHQANIVMLGDFNDFEFTKTIQLIEEGDMVNLVSRHDISDRYSYFHQGNNQTLDNILVSRHLLDHYEFDMVHVNSPFMEAHGRASDHDPLLLQLs
M1 protein	Q99XV0	emm1.0	SPy_2018	484	1-41	42-484	C-term	2OTO, 2XNY, 2XNX	mdgnprEVIEDLAANNPAIQNIRlryenkdlkARLENAMEVAGRDFKRaeelekakQALEDQRKDLETKLKELQQDYDLAKESTSWDRqrLEKELEEKKEALELAIDQASRdyhrATALEKELEEKKKALELAIDQASQDYNRANVLEKELETITREQEINRNLLGNAKLELDQLSSEKEQLTIEKAKLEEEKQISDASRqslrrdldasreakKQVEKDLANLTAELDKVKEDKQISDASRQGLRrdldasreakKQVEKDLANLTAELDKVKEEKQISDASRQGLRrdldasreakkqvekALEEANSKLAALEKLNKELEESKkLTEKEKAELQAKleaeakALKEQLAKQAEELAKLRagkASDSQTPDTKPGNKAVPGKGQAPQAGTKPNQNKA…
Protein G-related alpha-2-macroglobulin binding protein (GRAB)	Q7DAL7	grab	SPy_1357	217	1-34	35-182	N-term	n.a.	mspieqprIIPNGGTLTNLLGNAPEKLALRNEERAIDELKKQAIEDKEATTAIEAASSDALEALADQTDALQSEEAAVVKADNAASDALEALADQTDALQSEEAEVVQSDNAASDAWEKAATPIALDVKKtkdtkpvvkkeerqnvnt
CovR	O87527	csrR	n.a.	228	n.a.	1-228	N-term	3RJP	mtkKILIIEDEKNLARFVSLELQHEGYEVIVEVNGREGLETALEKEFDLILLDLMLPEMDGFEVTRRLQTEKTTYIMMMTARDSIMDVVAGLDRGADDYIVKPFAIEELLARiraifrrQDIESEKKVPSQGIYRDLVLNPQNRSVNRGDDEISLTKREYDLLNILMTNMNRVMTREELLSNVWKYDEAVETNVVDVYIRYLRGKIDIPGKESYIQTVRGMGYVIREK
SortaseA	Q99ZN4	srtA	SPy_1154	249	1-43	44-249	N-term	3FN5, 3FN6, 3FN7	mvkkqkrrkiksmswarklliavllilglallfnkpirntliarnsnkyqvtkvskkqikknkeakSTFDFQAVEPVSTESVLQAQMAAQQLPVIGGIAIPELGINLPIFKGLGNTELIYGAGTMKEEQVMGGENNYSLASHHIFGITGSSQMLFSPLERAQNGMSIYLTDKEKIYEYIIKDVFTVAPERVDVIDDTAGLKEVTLVTCTDIEATERIIVKGELKTEYDFDKAPADVLKAFNHSYNQVST
Immunogenic secreted protein	Q99XU7	isp	SPy_2025	541	1-27	28-541	N-term	n.a.	mtslrNSTSSTDQPTTADTDTDDESETPKKDKkSKETASQHDTQKDHKPSHTHPTPPSNDTKQTDQASSEATDKPNKDKNDTKQPDSSDQSTPSPKDQSSQKESQNKDGRPTPSPDQQKDQTPDKTPEKsadktpekgpekATDKTPEPNRDAPKPIQPPLAAAPVFIPWResdkdlsklkpssrssaayvrHWTGDSAYTHNLLSRRYGITAEQLDGFLNSLGIHYDKERlngkRLLEWEKLTGLDVRAIVAIAMAESSLGTQGVAKEKGANMFGYGAFDFNPNNAKKYSDEVAIRHMVEDTIIANKNQTFERQDLKAKKWSLGQLDTLIDGGVYFTDTSGSGQRRADIMTKLDQWIDDHGSTPEIPEHLKITSGTQFSEVPVGYKRSQPQNVLTYKS…
Superfolder green fluorescent protein (sfGFP )	n.a.	n.a.	n.a.	239	n.a.	1-239	N-term	2B3P	mVSKGEELFTGVVPILVELDGDVNGHKfsvsgegegdatygkLTLKFICTTGKLPVPWPTLVTTLTYGVQCFSRYPDHMKQHDFFKSAMPEGYVQERtiffkddgnykTRAEVKFEGDTLVNRIELKGIDFKEDGNILGHKleynynshnvyimadkqkngikvnfkirHNIEDGSVQLADHYQQNTPIGDGPVLLPDNHYLSTQSALSKDPNEKRdhmvllefvtaagitlgmdelyk
1 n.a. not applicable
