# Supplementary material for: A quantitative Streptococcus pyogenes–human protein–protein interaction map reveals localization of opsonizing antibodies
Source: Nat Commun. 2019 Jun 21;10:2727. doi: 10.1038/s41467-019-10583-5 (PMC6588558; doi:10.1038/s41467-019-10583-5)
Supplement: Supplementary file 4 — Supplementary Data 2 [file 41467_2019_10583_MOESM4_ESM.xlsx]

## Sheet: tpp_franklin_spc
Supplementary Data 2: Purity of the bait proteins used in this study as determined by DDA LC-MS/MS analysis
Each bait protein was analyzed via DDA LC-MS/MS and searched against an in-house compiled database containing the Homo sapiens and Streptococcus pyogenes serotype M1 reference proteomes (UniProt proteome IDs UP000005640 and UP000000750, respectively), with the S. pyogenes Protein H added (UniProt ID P50470), as described in the Methods section.
Protein	Q9A170_SPy0433	Q99YH8_SPy1697	Q99XU1_SPy2033	Q99YI6_SPy1686	P67274_SPy0931	P0C0D0_arcB	Q7DAN2_nga	Q99XW1_smeZ	P60811_prsA1	Q99Z76_inlA	Q9A0J7_spnA	Q99XV0_emm1	Q7DAL7_grab	Q99XU7_isp	O87527_csrR	sfGFP	Q99ZN4_srtA
tr|Q9A170|Q9A170_STRP1	362	0	0	0	0	0	0	0	0	0	0	0	0	0	0	0	0
sp|P04264|K2C1_HUMAN	1	1	0	1	0	4	4	38	28	17	3	2	0	14	30	13	0
tr|Q99Z76|Q99Z76_STRP1	1	0	0	0	0	0	0	0	0	855	1	0	0	0	0	0	0
tr|Q99YH8|Q99YH8_STRP1	1	196	0	0	0	0	36	0	1	0	0	0	0	0	0	0	0
tr|Q9A0J7|Q9A0J7_STRP1	0	0	0	0	0	3	0	0	0	0	721	4	0	3	0	0	0
tr|Q99XV0|Q99XV0_STRP1	0	0	0	0	0	0	0	0	0	0	3	643	3	2	0	0	0
sp|P35908|K22E_HUMAN	0	0	0	0	0	1	0	9	11	1	2	1	0	6	11	2	0
sp|P02768|ALBU_HUMAN	0	0	0	0	0	0	0	0	0	0	2	0	1	0	0	0	0
tr|Q99XW1|Q99XW1_STRP1	0	0	0	0	0	0	58	722	8	0	0	0	0	0	0	0	0
sp|P35527|K1C9_HUMAN	0	0	0	0	1	1	0	33	7	11	0	2	0	5	16	12	1
sp|P13645|K1C10_HUMAN	0	0	0	1	3	1	2	21	15	4	0	5	0	12	14	7	0
tr|Q99XU1|Q99XU1_STRP1	0	0	262	1	0	0	0	4	0	2	0	0	0	0	0	0	0
tr|Q7DAN2|Q7DAN2_STRP1	0	0	0	2	0	0	663	3	0	0	0	0	0	0	0	0	0
sp|P81605|DCD_HUMAN	0	0	0	0	0	0	1	2	0	0	0	0	0	1	2	0	0
sp|P13647|K2C5_HUMAN	0	0	0	0	0	0	0	2	3	0	0	0	0	0	2	0	0
tr|Q99ZN4|Q99ZN4_STRP1	0	0	0	0	0	0	0	0	0	0	0	0	0	0	0	0	750
sp|O14556|G3PT_HUMAN	0	0	0	0	0	0	0	0	0	0	0	0	0	0	0	0	1
sfGFP	0	0	0	0	0	0	0	0	0	0	0	0	0	0	0	162	0
tr|O87527|O87527_STRPY	0	0	0	0	0	0	0	0	0	0	0	0	0	0	786	0	0
tr|Q99XU7|Q99XU7_STRP1	0	0	0	0	0	0	0	0	0	0	0	0	0	1057	44	0	0
tr|Q7DAL7|Q7DAL7_STRP1	0	0	0	0	0	0	0	0	0	0	0	0	206	5	0	0	0
sp|P11021|GRP78_HUMAN	0	0	0	0	0	0	0	0	0	0	0	0	1	1	0	0	0
sp|P02671|FIBA_HUMAN	0	0	0	0	0	0	0	0	0	0	0	2	0	0	0	0	0
sp|P02675|FIBB_HUMAN	0	0	0	0	0	0	0	0	0	0	0	2	0	0	0	0	0
sp|Q8NHR9|PROF4_HUMAN	0	0	0	0	0	0	0	0	0	0	0	1	0	0	0	0	0
sp|P0C0D0|OTCC_STRP1	0	0	0	0	0	880	2	0	0	1	0	0	0	0	0	0	0
sp|P60811|PRSA1_STRP1	0	0	0	0	0	0	0	0	645	0	0	0	0	0	0	0	0
sp|P78317|RNF4_HUMAN	0	0	0	0	0	0	0	0	4	0	0	0	0	0	0	0	0
sp|P25311|ZA2G_HUMAN	0	0	0	0	0	0	2	0	0	0	0	0	0	0	0	0	0
sp|P67274|GCH1L_STRP1	0	0	0	0	772	0	0	0	0	0	0	0	0	0	0	0	0
tr|Q99YI6|Q99YI6_STRP1	0	0	0	416	2	0	0	0	0	0	0	0	0	0	0	0	0
