# Supplementary material for: A quantitative Streptococcus pyogenes–human protein–protein interaction map reveals localization of opsonizing antibodies
Source: Nat Commun. 2019 Jun 21;10:2727. doi: 10.1038/s41467-019-10583-5 (PMC6588558; doi:10.1038/s41467-019-10583-5)
Supplement: Supplementary file 5 — Supplementary Data 3 [file 41467_2019_10583_MOESM5_ESM.xlsx]

## Sheet: APMS_plasma_saliva_unfiltered
Supplementary Data 3: AP-DIA interactome
For each bait protein, its Uniprot ID (Bait_Uniprot), bait gene name (Bait_GeneName), captured prey Uniprot ID (Prey_Uniprot), prey gene name (Prey_GeneName), condition (COND; plasma or saliva),
mean normalized abundance (normalized_abundance_mean), standard deviation of normalized abundance (normalized_abundance_sd), log intensity (log_int), bait normalized mean (bait_norm_mean),
bait normalized log mean (bait_norm_mean_log), standard deviation of normalized bait (bait_norm_sd), fold change to sfGFP (fold_change), log2 fold change to sfGFP (fold_change_log2), control pvalue (pvalue_control),
log pvalue (log_pval), maximum peptide count (max_pep_count), observed in number of replicates (n_replicates_obs), total number of replicates (n_replicates_total), interaction type (Type; contaminant or interactor) and bait-bait interaction is given.
Bait_Uniprot	Bait_GeneName	Prey_Uniprot	Prey_GeneName	COND	normalized_abundance_mean	normalized_abundance_sd	log_int	bait_norm_mean	bait_norm_mean_log	bait_norm_sd	fold_change	fold_change_log2	pvalue_control	log_pval	max_pep_count	n_replicates_obs	n_replicates_total	Type	bait-bait
GFP	GFP	GFP	GFP	saliva	8.55791e+08	2.03061e+08	8.93237	1	0	0	1	-1.6858e-09	0.5	0.30103	13	6	6	contaminant	TRUE
GFP	GFP	GFP	GFP	plasma	1.85429e+09	2.70218e+08	9.26818	1	0	0	1	-7.78031e-10	0.5	0.30103	19	9	9	contaminant	TRUE
GFP	GFP	O14791	APOL1	plasma	141439	44841.2	5.15057	7.13492e-05	-4.14661	1.76826e-05	1.49998	0.584947	0.5	0.30103	1	6	9	contaminant
GFP	GFP	O43866	CD5L	plasma	911452	261172	5.95973	0.000491348	-3.30861	0.000112416	0.999999	-1.58285e-06	0.5	0.30103	13	9	9	contaminant
GFP	GFP	O75093	SLIT1	plasma	914288	83821.5	5.96108	0.000488851	-3.31082	0.000113628	1.8	0.847994	0.5	0.30103	1	5	9	contaminant
GFP	GFP	O75223	GGCT	plasma	39430.5	NA	4.59583	2.45606e-05	-4.60976	NA	8.99795	3.1696	0.5	0.30103	1	1	9	contaminant
GFP	GFP	O95445	APOM	plasma	10693.9	NA	4.02914	6.66105e-06	-5.17646	NA	8.99243	3.16871	0.5	0.30103	1	1	9	contaminant
GFP	GFP	P00450	CP	plasma	73329.3	21268.1	4.86528	3.65113e-05	-4.43757	9.76028e-06	4.49972	2.16984	0.5	0.30103	1	2	9	contaminant
GFP	GFP	P00558	PGK1	saliva	27015.3	NA	4.43161	2.61477e-05	-4.58257	NA	5.99867	2.58464	0.5	0.30103	1	1	6	contaminant
GFP	GFP	P00734	F2	plasma	25774.4	7349.53	4.41119	1.28552e-05	-4.89092	4.48635e-06	4.49921	2.16967	0.5	0.30103	1	2	9	contaminant
GFP	GFP	P00736	C1R	plasma	47472.9	NA	4.67645	2.41148e-05	-4.61772	NA	8.99829	3.16965	0.5	0.30103	1	1	9	contaminant
GFP	GFP	P00738	HP	plasma	304759	83511.4	5.48396	0.000161307	-3.79235	4.3904e-05	1.125	0.16992	0.5	0.30103	5	8	9	contaminant
GFP	GFP	P00740	F9	plasma	221152	44596.7	5.34469	0.000115708	-3.93664	1.68745e-05	1.28571	0.362562	0.5	0.30103	4	7	9	contaminant
GFP	GFP	P00747	PLG	plasma	687968	183687	5.83757	0.000369084	-3.43287	7.14997e-05	0.999999	-2.09704e-06	0.5	0.30103	20	9	9	contaminant
GFP	GFP	P00748	F12	plasma	167619	59961.6	5.22432	8.86942e-05	-4.0521	3.03272e-05	0.999994	-8.60696e-06	0.5	0.30103	4	9	9	contaminant
GFP	GFP	P00751	CFB	plasma	258959	109161	5.41323	0.000137159	-3.86278	5.08277e-05	0.999996	-5.57113e-06	0.5	0.30103	3	9	9	contaminant
GFP	GFP	P01009	SERPINA1	plasma	133400	30797.5	5.12516	7.20256e-05	-4.14251	1.42605e-05	0.999993	-1.08148e-05	0.5	0.30103	4	9	9	contaminant
GFP	GFP	P01023	A2M	plasma	1.76502e+06	468566	6.24675	0.000950872	-3.02188	0.000189603	0.999999	-8.17379e-07	0.5	0.30103	31	9	9	contaminant
GFP	GFP	P01024	C3	plasma	4.16245e+06	1.03872e+06	6.61935	0.00225035	-2.64775	0.000464774	1	-3.46597e-07	0.5	0.30103	75	9	9	contaminant
GFP	GFP	P01034	CST3	plasma	673304	436840	5.82821	0.000338976	-3.46983	0.000226203	4.49997	2.16992	0.5	0.30103	1	2	9	contaminant
GFP	GFP	P01036	CST4	saliva	1.00096e+06	209519	6.00042	0.00119285	-2.92342	0.000222023	0.999999	-1.44131e-06	0.5	0.30103	3	6	6	contaminant
GFP	GFP	P01037	CST1	saliva	1.37141e+06	222605	6.13717	0.00154349	-2.8115	0.000237544	1.2	0.263033	0.5	0.30103	1	5	6	contaminant
GFP	GFP	P01042	KNG1	plasma	1.85498e+06	NA	6.26834	0.000911301	-3.04034	NA	8.99996	3.16992	0.5	0.30103	1	1	9	contaminant
GFP	GFP	P01591	JCHAIN	saliva	212397	46903.4	5.32715	0.000223331	-3.65105	5.31817e-05	1.49999	0.584952	0.5	0.30103	2	4	6	contaminant
GFP	GFP	P01591	JCHAIN	plasma	1.68221e+06	424639	6.22588	0.000906297	-3.04273	0.000169515	0.999999	-8.5762e-07	0.5	0.30103	6	9	9	contaminant
GFP	GFP	P01597	IGKV1-39	plasma	58674.7	NA	4.76845	3.0364e-05	-4.51764	NA	8.99862	3.1697	0.5	0.30103	1	1	9	contaminant
GFP	GFP	P01612	0	plasma	131527	37795	5.11901	6.89617e-05	-4.16139	1.32291e-05	2.24996	1.1699	0.5	0.30103	1	4	9	contaminant
GFP	GFP	P01617	0	plasma	375333	73366.9	5.57442	0.000203181	-3.69212	3.48548e-05	0.999997	-3.84377e-06	0.5	0.30103	1	9	9	contaminant
GFP	GFP	P01621	0	plasma	941576	NA	5.97386	0.000478292	-3.32031	NA	8.99991	3.16991	0.5	0.30103	1	1	9	contaminant
GFP	GFP	P01703	IGLV1-40	plasma	350703	110877	5.54494	0.000183061	-3.7374	4.3965e-05	2.24999	1.16992	0.5	0.30103	1	4	9	contaminant
GFP	GFP	P01717	IGLV3-25	plasma	149736	9217.83	5.17533	7.24156e-05	-4.14017	3.56242e-06	2.24997	1.1699	0.5	0.30103	1	4	9	contaminant
GFP	GFP	P01743	IGHV1-46	plasma	968032	192851	5.98589	0.000532453	-3.27372	5.59404e-05	1.28571	0.362568	0.5	0.30103	1	7	9	contaminant
GFP	GFP	P01764	IGHV3-23	saliva	114070	NA	5.05717	0.000110406	-3.95701	NA	5.99968	2.58489	0.5	0.30103	1	1	6	contaminant
GFP	GFP	P01764	IGHV3-23	plasma	348745	113504	5.54251	0.00018719	-3.72772	2.76681e-05	2.99997	1.58495	0.5	0.30103	1	3	9	contaminant
GFP	GFP	P01768	IGHV3-30	plasma	386156	57710.8	5.58676	0.000211744	-3.67419	2.56465e-05	1.49999	0.584957	0.5	0.30103	1	6	9	contaminant
GFP	GFP	P01772	IGHV3-33	plasma	520947	79955.9	5.71679	0.000282464	-3.54904	3.17879e-05	0.999998	-2.76937e-06	0.5	0.30103	1	9	9	contaminant
GFP	GFP	P01781	0	plasma	265016	48056	5.42327	0.000145473	-3.83722	3.37019e-05	0.999996	-5.44379e-06	0.5	0.30103	2	9	9	contaminant
GFP	GFP	P01833	PIGR	saliva	111540	17055.1	5.04743	0.000124935	-3.90332	1.58216e-05	1.19999	0.263019	0.5	0.30103	3	5	6	contaminant
GFP	GFP	P01834	IGKC	saliva	96145.1	NA	4.98293	0.000115633	-3.93692	NA	5.99963	2.58487	0.5	0.30103	1	1	6	contaminant
GFP	GFP	P01834	IGKC	plasma	3.31296e+06	1.0929e+06	6.52022	0.00175351	-2.75609	0.000396859	1	-4.3547e-07	0.5	0.30103	10	9	9	contaminant
GFP	GFP	P01857	IGHG1	plasma	7.52201e+06	850619	6.87633	0.00409699	-2.38754	0.000444253	1	-1.91796e-07	0.5	0.30103	10	9	9	contaminant
GFP	GFP	P01859	IGHG2	plasma	2.26272e+06	426495	6.35463	0.00122461	-2.912	0.000167572	1	-6.37592e-07	0.5	0.30103	7	9	9	contaminant
GFP	GFP	P01860	IGHG3	plasma	2.64483e+06	964243	6.4224	0.0014314	-2.84424	0.000465554	1	-5.45478e-07	0.5	0.30103	5	9	9	contaminant
GFP	GFP	P01861	IGHG4	plasma	442516	174859	5.64593	0.000235588	-3.62785	7.6018e-05	0.999998	-3.26021e-06	0.5	0.30103	2	9	9	contaminant
GFP	GFP	P01871	IGHM	plasma	3.82877e+06	572746	6.58306	0.00207947	-2.68205	0.000250349	1	-3.76803e-07	0.5	0.30103	12	9	9	contaminant
GFP	GFP	P01876	IGHA1	saliva	650874	128493	5.8135	0.000769558	-3.11376	8.82042e-05	0.999998	-2.21655e-06	0.5	0.30103	3	6	6	contaminant
GFP	GFP	P01876	IGHA1	plasma	7.58988e+06	1.48118e+06	6.88023	0.00407883	-2.38946	0.000388615	1	-1.90081e-07	0.5	0.30103	5	9	9	contaminant
GFP	GFP	P01877	IGHA2	saliva	434044	59469	5.63753	0.000489712	-3.31006	8.00975e-05	1.2	0.26303	0.5	0.30103	1	5	6	contaminant
GFP	GFP	P01877	IGHA2	plasma	918630	892093	5.96314	0.000527498	-3.27778	0.00052377	0.999999	-1.57048e-06	0.5	0.30103	2	9	9	contaminant
GFP	GFP	P01880	IGHD	plasma	203445	51406.5	5.30845	0.000107908	-3.96695	2.01845e-05	1.79998	0.847984	0.5	0.30103	1	5	9	contaminant
GFP	GFP	P02533	KRT14	plasma	398182	224786	5.60008	0.000201403	-3.69593	0.000104241	1.79999	0.84799	0.5	0.30103	3	5	9	contaminant
GFP	GFP	P02538	KRT6A	plasma	724354	382279	5.85995	0.000393493	-3.40506	0.000180984	1.8	0.847993	0.5	0.30103	1	5	9	contaminant
GFP	GFP	P02647	APOA1	plasma	554151	315065	5.74363	0.000292767	-3.53348	0.000139441	0.999998	-2.60343e-06	0.5	0.30103	10	9	9	contaminant
GFP	GFP	P02649	APOE	plasma	560106	143498	5.74827	0.000298579	-3.52494	5.27783e-05	1.5	0.584959	0.5	0.30103	1	6	9	contaminant
GFP	GFP	P02652	APOA2	plasma	218267	48404.3	5.33899	0.00010637	-3.97318	2.16516e-05	1.79999	0.847985	0.5	0.30103	1	5	9	contaminant
GFP	GFP	P02671	FGA	plasma	2.03386e+06	494333	6.30832	0.00108851	-2.96317	0.000167288	1	-7.09339e-07	0.5	0.30103	19	9	9	contaminant
GFP	GFP	P02675	FGB	plasma	1.66644e+06	481642	6.22179	0.000890252	-3.05049	0.000178684	0.999999	-8.65735e-07	0.5	0.30103	23	9	9	contaminant
GFP	GFP	P02679	FGG	plasma	856578	206310	5.93277	0.000459938	-3.3373	7.60531e-05	0.999999	-1.68425e-06	0.5	0.30103	11	9	9	contaminant
GFP	GFP	P02741	CRP	plasma	502797	178738	5.70139	0.000267839	-3.57213	7.01391e-05	0.999998	-2.86934e-06	0.5	0.30103	4	9	9	contaminant
GFP	GFP	P02748	C9	plasma	284531	49838.1	5.45413	0.00015152	-3.81953	2.51927e-05	1.28571	0.362564	0.5	0.30103	1	7	9	contaminant
GFP	GFP	P02749	APOH	plasma	270918	66781.2	5.43284	0.000143924	-3.84187	2.36661e-05	1.28571	0.362563	0.5	0.30103	2	7	9	contaminant
GFP	GFP	P02751	FN1	plasma	130827	40862.7	5.1167	7.23645e-05	-4.14047	2.61902e-05	0.999992	-1.10275e-05	0.5	0.30103	5	9	9	contaminant
GFP	GFP	P02760	AMBP	plasma	329920	69351.7	5.51841	0.000177333	-3.75121	2.22314e-05	0.999997	-4.37285e-06	0.5	0.30103	7	9	9	contaminant
GFP	GFP	P02765	AHSG	plasma	285060	98737.3	5.45494	0.000152927	-3.81552	4.19266e-05	1.125	0.169919	0.5	0.30103	2	8	9	contaminant
GFP	GFP	P02768	ALB	saliva	153512	133088	5.18614	0.000171671	-3.7653	0.00016839	1.49999	0.584948	0.5	0.30103	2	4	6	contaminant
GFP	GFP	P02768	ALB	plasma	7.29362e+06	1.8588e+06	6.86294	0.00393843	-2.40468	0.000839062	1	-1.97802e-07	0.5	0.30103	59	9	9	contaminant
GFP	GFP	P02787	TF	plasma	251057	75948.7	5.39977	0.000133566	-3.8743	2.61614e-05	0.999996	-5.74648e-06	0.5	0.30103	9	9	9	contaminant
GFP	GFP	P02790	HPX	plasma	168667	59015.8	5.22703	9.09464e-05	-4.04121	2.62205e-05	0.999994	-8.55347e-06	0.5	0.30103	4	9	9	contaminant
GFP	GFP	P02814	SMR3B	saliva	979225	399715	5.99088	0.00110621	-2.95616	0.000329567	1.2	0.263033	0.5	0.30103	1	5	6	contaminant
GFP	GFP	P04003	C4BPA	plasma	334641	130380	5.52458	0.000177756	-3.75018	5.50413e-05	0.999997	-4.31116e-06	0.5	0.30103	6	9	9	contaminant
GFP	GFP	P04004	VTN	plasma	2.03684e+06	356818	6.30896	0.00110545	-2.95646	0.000169078	1	-7.08299e-07	0.5	0.30103	10	9	9	contaminant
GFP	GFP	P04083	ANXA1	plasma	3.58781e+07	1.32598e+07	7.55483	0.0187436	-1.72715	0.00364455	3	1.58496	0.5	0.30103	1	3	9	contaminant
GFP	GFP	P04114	APOB	plasma	35797.2	10276.6	4.55385	1.88793e-05	-4.72401	4.47733e-06	2.99975	1.58484	0.5	0.30103	1	3	9	contaminant
GFP	GFP	P04196	HRG	plasma	186007	88203.4	5.26953	9.98389e-05	-4.0007	4.11626e-05	0.999995	-7.75612e-06	0.5	0.30103	3	9	9	contaminant
GFP	GFP	P04220	0	plasma	3.45786e+06	1.58695e+06	6.53881	0.00185001	-2.73283	0.000763902	1	-4.17222e-07	0.5	0.30103	2	9	9	contaminant
GFP	GFP	P04259	KRT6B	plasma	274520	166997	5.43857	0.000133244	-3.87535	8.43323e-05	4.49993	2.1699	0.5	0.30103	2	2	9	contaminant
GFP	GFP	P04264	KRT1	saliva	362111	166379	5.55884	0.000465755	-3.33184	0.000280055	0.999997	-3.98412e-06	0.5	0.30103	6	6	6	contaminant
GFP	GFP	P04264	KRT1	plasma	1.77911e+07	2.08868e+07	7.2502	0.00917716	-2.03729	0.0102634	1	-8.1091e-08	0.5	0.30103	49	9	9	contaminant
GFP	GFP	P04275	VWF	plasma	55846.3	4240.7	4.74699	2.7014e-05	-4.56841	2.44218e-06	2.99984	1.58489	0.5	0.30103	1	3	9	contaminant
GFP	GFP	P04406	GAPDH	plasma	361265	237519	5.55783	0.000214132	-3.66932	0.000142592	2.24999	1.16992	0.5	0.30103	2	4	9	contaminant
GFP	GFP	P04433	IGKV3-11	plasma	1.58061e+06	238089	6.19882	0.000856818	-3.06711	9.20057e-05	0.999999	-9.12747e-07	0.5	0.30103	1	9	9	contaminant
GFP	GFP	P04745	AMY1A	saliva	132825	26423	5.12328	0.000158506	-3.79995	2.9548e-05	0.999992	-1.08616e-05	0.5	0.30103	1	6	6	contaminant
GFP	GFP	P05089	ARG1	plasma	174442	NA	5.24165	8.46961e-05	-4.07214	NA	8.99954	3.16985	0.5	0.30103	2	1	9	contaminant
GFP	GFP	P05090	APOD	plasma	78624.6	NA	4.89556	5.51573e-05	-4.2584	NA	8.99897	3.16976	0.5	0.30103	1	1	9	contaminant
GFP	GFP	P06396	GSN	plasma	82620.1	17792.2	4.91709	4.46352e-05	-4.35032	1.17301e-05	2.24994	1.16989	0.5	0.30103	1	4	9	contaminant
GFP	GFP	P06702	S100A9	plasma	1.80512e+06	1.53698e+06	6.25651	0.0010181	-2.99221	0.000833725	2.25	1.16992	0.5	0.30103	1	4	9	contaminant
GFP	GFP	P06727	APOA4	plasma	122003	82697.5	5.08637	5.91974e-05	-4.2277	4.11221e-05	2.99993	1.58493	0.5	0.30103	2	3	9	contaminant
GFP	GFP	P07339	CTSD	plasma	102018	74035.8	5.00868	5.41121e-05	-4.26671	3.37616e-05	2.99991	1.58492	0.5	0.30103	1	3	9	contaminant
GFP	GFP	P07357	C8A	plasma	1.91035e+07	7.18202e+06	7.28111	0.0110613	-1.95619	0.00172868	4.5	2.16992	0.5	0.30103	1	2	9	contaminant
GFP	GFP	P07996	THBS1	plasma	26853.2	NA	4.429	1.31153e-05	-4.88222	NA	8.99698	3.16944	0.5	0.30103	1	1	9	contaminant
GFP	GFP	P08519	LPA	plasma	222388	45608.9	5.34711	0.000120552	-3.91883	3.18856e-05	1.49999	0.584953	0.5	0.30103	3	6	9	contaminant
GFP	GFP	P08697	SERPINF2	plasma	551910	134227	5.74187	0.000296084	-3.52858	4.63644e-05	0.999998	-2.614e-06	0.5	0.30103	5	9	9	contaminant
GFP	GFP	P08779	KRT16	plasma	394893	416943	5.59648	0.000196654	-3.7063	0.000202328	2.24999	1.16992	0.5	0.30103	5	4	9	contaminant
GFP	GFP	P09871	C1S	plasma	94164.8	19135.4	4.97389	5.06258e-05	-4.29563	1.87956e-05	2.9999	1.58492	0.5	0.30103	2	3	9	contaminant
GFP	GFP	P0C0L5	C4B	plasma	114613	21118.2	5.05923	6.23977e-05	-4.20483	6.31603e-06	1.12499	0.169911	0.5	0.30103	3	8	9	contaminant
GFP	GFP	P10909	CLU	plasma	886943	210944	5.9479	0.000478693	-3.31994	8.68375e-05	0.999999	-1.62659e-06	0.5	0.30103	15	9	9	contaminant
GFP	GFP	P11021	HSPA5	plasma	91741.1	14168	4.96256	5.03778e-05	-4.29776	4.45973e-06	2.9999	1.58492	0.5	0.30103	2	3	9	contaminant
GFP	GFP	P12273	PIP	saliva	3.95895e+06	962767	6.59758	0.00468559	-2.32924	0.000982335	1	-3.64413e-07	0.5	0.30103	8	6	6	contaminant
GFP	GFP	P12830	CDH1	plasma	66703.4	79353.7	4.82415	4.56503e-05	-4.34056	5.72866e-05	4.4997	2.16983	0.5	0.30103	1	2	9	contaminant
GFP	GFP	P13645	KRT10	saliva	471370	177103	5.67336	0.000607452	-3.21649	0.000357184	0.999998	-3.06064e-06	0.5	0.30103	7	6	6	contaminant
GFP	GFP	P13645	KRT10	plasma	1.15254e+07	1.32763e+07	7.06166	0.00600378	-2.22158	0.00652132	1	-1.25175e-07	0.5	0.30103	31	9	9	contaminant
GFP	GFP	P13646	KRT13	plasma	176932	94450.4	5.24781	0.000119792	-3.92157	7.23848e-05	4.49989	2.16989	0.5	0.30103	3	2	9	contaminant
GFP	GFP	P13647	KRT5	saliva	129998	77582.1	5.11394	0.000176618	-3.75297	7.8019e-05	1.99997	0.999978	0.5	0.30103	1	3	6	contaminant
GFP	GFP	P13647	KRT5	plasma	1.44332e+06	1.81176e+06	6.15936	0.000744936	-3.12788	0.000877412	0.999999	-9.99565e-07	0.5	0.30103	9	9	9	contaminant
GFP	GFP	P14618	PKM	plasma	259907	14156.4	5.41482	0.000125221	-3.90232	9.01889e-06	2.99997	1.58495	0.5	0.30103	1	3	9	contaminant
GFP	GFP	P15309	ACPP	plasma	195518	NA	5.29119	9.49293e-05	-4.0226	NA	8.99959	3.16986	0.5	0.30103	1	1	9	contaminant
GFP	GFP	P15924	DSP	plasma	437588	149810	5.64107	0.000235238	-3.62849	4.05241e-05	4.49995	2.16991	0.5	0.30103	4	2	9	contaminant
GFP	GFP	P17936	IGFBP3	plasma	24470.9	2595.93	4.38865	1.19139e-05	-4.92395	1.21429e-06	4.49917	2.16966	0.5	0.30103	1	2	9	contaminant
GFP	GFP	P19013	KRT4	plasma	156587	42293.2	5.19476	9.61685e-05	-4.01697	4.90187e-05	4.49987	2.16988	0.5	0.30103	2	2	9	contaminant
GFP	GFP	P19823	ITIH2	plasma	32793.8	23613.8	4.51579	1.72903e-05	-4.7622	8.48281e-06	4.49938	2.16973	0.5	0.30103	1	2	9	contaminant
GFP	GFP	P19957	PI3	saliva	696961	442559	5.84321	0.000774026	-3.11124	0.000495545	1.2	0.263032	0.5	0.30103	3	5	6	contaminant
GFP	GFP	P23280	CA6	saliva	498025	95363.4	5.69725	0.000629995	-3.20066	0.000253536	0.999998	-2.89683e-06	0.5	0.30103	3	6	6	contaminant
GFP	GFP	P25311	AZGP1	plasma	261201	194569	5.41698	0.000154111	-3.81217	0.000130145	2.24998	1.16991	0.5	0.30103	1	4	9	contaminant
GFP	GFP	P25705	ATP5A1	plasma	868896	11754.5	5.93897	0.000460545	-3.33673	6.0135e-05	2.24999	1.16992	0.5	0.30103	1	4	9	contaminant
GFP	GFP	P27169	PON1	plasma	143914	NA	5.1581	7.02885e-05	-4.15312	NA	8.99944	3.16983	0.5	0.30103	1	1	9	contaminant
GFP	GFP	P27918	CFP	plasma	1.64751e+06	496602	6.21683	0.000882159	-3.05445	0.000203675	0.999999	-8.75684e-07	0.5	0.30103	10	9	9	contaminant
GFP	GFP	P31944	CASP14	plasma	99569.8	71542.7	4.99813	5.08869e-05	-4.29339	3.44469e-05	1.79997	0.847971	0.5	0.30103	2	5	9	contaminant
GFP	GFP	P33151	CDH5	plasma	32516	NA	4.5121	2.02537e-05	-4.6935	NA	8.99751	3.16953	0.5	0.30103	1	1	9	contaminant
GFP	GFP	P35030	PRSS3	plasma	338859	89585.8	5.53002	0.000180762	-3.74289	2.98171e-05	0.999997	-4.2575e-06	0.5	0.30103	1	9	9	contaminant
GFP	GFP	P35527	KRT9	saliva	342616	204084	5.53481	0.000404007	-3.39361	0.000219873	1.99999	0.999992	0.5	0.30103	4	3	6	contaminant
GFP	GFP	P35527	KRT9	plasma	1.07799e+07	1.45759e+07	7.03261	0.00567957	-2.24568	0.00700594	1	-1.33832e-07	0.5	0.30103	44	9	9	contaminant
GFP	GFP	P35908	KRT2	saliva	455808	290845	5.65878	0.00059768	-3.22353	0.000461723	0.999998	-3.16513e-06	0.5	0.30103	4	6	6	contaminant
GFP	GFP	P35908	KRT2	plasma	7.88248e+06	8.83327e+06	6.89666	0.00412166	-2.38493	0.00433493	1	-1.83025e-07	0.5	0.30103	23	9	9	contaminant
GFP	GFP	P55072	VCP	plasma	286160	NA	5.45661	0.000138938	-3.85718	NA	8.99972	3.16988	0.5	0.30103	1	1	9	contaminant
GFP	GFP	P62805	HIST1H4A	saliva	221467	138108	5.34531	0.00024044	-3.61899	0.000147484	1.19999	0.263027	0.5	0.30103	2	5	6	contaminant
GFP	GFP	P63104	YWHAZ	plasma	926879	NA	5.96702	0.000436151	-3.36036	NA	8.99991	3.16991	0.5	0.30103	1	1	9	contaminant
GFP	GFP	P80748	IGLV3-21	plasma	558743	254110	5.74721	0.000291303	-3.53565	0.000110758	0.999998	-2.58204e-06	0.5	0.30103	2	9	9	contaminant
GFP	GFP	P81605	DCD	plasma	4.90736e+06	8.68802e+06	6.69085	0.00316758	-2.49927	0.00620111	1.125	0.169925	0.5	0.30103	3	8	9	contaminant
GFP	GFP	Q01469	FABP5	plasma	601136	546348	5.77897	0.000355208	-3.44952	0.000358785	2.24999	1.16992	0.5	0.30103	1	4	9	contaminant
GFP	GFP	Q02413	DSG1	plasma	378365	NA	5.57791	0.000183706	-3.73588	NA	8.99979	3.16989	0.5	0.30103	1	1	9	contaminant
GFP	GFP	Q04695	KRT17	plasma	84369.3	39357.8	4.92618	4.42917e-05	-4.35368	1.49313e-05	1.49997	0.584937	0.5	0.30103	2	6	9	contaminant
GFP	GFP	Q07954	LRP1	plasma	56562.1	NA	4.75253	2.66158e-05	-4.57486	NA	8.99857	3.1697	0.5	0.30103	1	1	9	contaminant
GFP	GFP	Q08380	LGALS3BP	plasma	1.52617e+06	1.50731e+06	6.1836	0.000906799	-3.04249	0.000990869	2.25	1.16992	0.5	0.30103	2	4	9	contaminant
GFP	GFP	Q08554	DSC1	plasma	175800	115473	5.24502	8.4651e-05	-4.07237	5.70614e-05	4.49988	2.16989	0.5	0.30103	2	2	9	contaminant
GFP	GFP	Q08830	FGL1	plasma	58959.1	NA	4.77055	3.05112e-05	-4.51554	NA	8.99863	3.1697	0.5	0.30103	1	1	9	contaminant
GFP	GFP	Q13835	PKP1	plasma	51598.5	NA	4.71264	2.50524e-05	-4.60115	NA	8.99843	3.16967	0.5	0.30103	1	1	9	contaminant
GFP	GFP	Q14624	ITIH4	plasma	2.06887e+06	469162	6.31573	0.00111218	-2.95383	0.000195132	1	-6.97333e-07	0.5	0.30103	24	9	9	contaminant
GFP	GFP	Q15323	KRT31	plasma	85464.3	NA	4.93178	4.0216e-05	-4.3956	NA	8.99905	3.16977	0.5	0.30103	1	1	9	contaminant
GFP	GFP	Q16610	ECM1	plasma	119178	NA	5.07619	5.85488e-05	-4.23248	NA	8.99932	3.16982	0.5	0.30103	1	1	9	contaminant
GFP	GFP	Q5T749	KPRP	plasma	122354	NA	5.08762	5.7575e-05	-4.23977	NA	8.99934	3.16982	0.5	0.30103	1	1	9	contaminant
GFP	GFP	Q6KB66	KRT80	plasma	129649	NA	5.11277	6.29478e-05	-4.20102	NA	8.99938	3.16982	0.5	0.30103	1	1	9	contaminant
GFP	GFP	Q6UX71	PLXDC2	plasma	238871	47674.4	5.37816	0.000131482	-3.88113	2.93196e-05	1.12499	0.169918	0.5	0.30103	2	8	9	contaminant
GFP	GFP	Q6ZN30	BNC2	plasma	877606	150415	5.9433	0.000465249	-3.33231	7.6657e-05	2.24999	1.16992	0.5	0.30103	1	4	9	contaminant
GFP	GFP	Q7Z794	KRT77	plasma	1.67462e+06	2.73999e+06	6.22392	0.000865525	-3.06272	0.00141879	2.99999	1.58496	0.5	0.30103	1	3	9	contaminant
GFP	GFP	Q86YZ3	HRNR	plasma	176888	162325	5.2477	9.07751e-05	-4.04203	7.69562e-05	1.49999	0.58495	0.5	0.30103	2	6	9	contaminant
GFP	GFP	Q8N1N4	KRT78	plasma	11847.4	NA	4.07362	7.37954e-06	-5.13197	NA	8.99317	3.16883	0.5	0.30103	1	1	9	contaminant
GFP	GFP	Q8WWA0	ITLN1	plasma	63977	NA	4.80602	4.48816e-05	-4.34793	NA	8.99873	3.16972	0.5	0.30103	2	1	9	contaminant
GFP	GFP	Q8WZ42	TTN	plasma	102358	NA	5.01012	5.02856e-05	-4.29856	NA	8.99921	3.1698	0.5	0.30103	1	1	9	contaminant
GFP	GFP	Q92954	PRG4	plasma	224491	NA	5.3512	0.000105636	-3.97619	NA	8.99964	3.16987	0.5	0.30103	1	1	9	contaminant
GFP	GFP	Q9BXR6	CFHR5	plasma	5.41092e+06	NA	6.73327	0.00262714	-2.58052	NA	8.99999	3.16992	0.5	0.30103	1	1	9	contaminant
GFP	GFP	Q9HC84	MUC5B	saliva	64375.2	672.635	4.80872	7.76683e-05	-4.10976	4.63295e-07	2.99986	1.5849	0.5	0.30103	2	2	6	contaminant
GFP	GFP	Q9NZT1	CALML5	plasma	653769	274638	5.81542	0.000395686	-3.40265	0.000223086	2.24999	1.16992	0.5	0.30103	3	4	9	contaminant
GFP	GFP	Q9UGM3	DMBT1	saliva	72452.4	19622.2	4.86005	7.18415e-05	-4.14362	1.34927e-05	1.99994	0.99996	0.5	0.30103	1	3	6	contaminant
GFP	GFP	Q9UGM5	FETUB	plasma	37262.8	7617.17	4.57127	2.15307e-05	-4.66694	7.12e-06	4.49946	2.16975	0.5	0.30103	1	2	9	contaminant
GFP	GFP	RTpeptides	RTpeptides	saliva	3.53218e+07	5.46732e+06	7.54804	0.0421225	-1.37549	0.0054331	1	-4.08444e-08	0.5	0.30103	10	6	6	contaminant
GFP	GFP	RTpeptides	RTpeptides	plasma	7.27922e+07	9.84136e+06	7.86209	0.0399095	-1.39892	0.00777594	1	-1.98194e-08	0.5	0.30103	14	9	9	contaminant
O87527	csrR	B9A064	IGLL5	saliva	890623	118604	5.94969	0.00118559	-2.92606	0.000312009	890623	19.7645	0.0935497	1.02896	1	2	3	contaminant
O87527	csrR	O00187	MASP2	plasma	329819	30702.9	5.51828	5.43933e-05	-4.26445	4.25009e-06	329819	18.3313	0.00143807	2.84222	1	3	3	contaminant
O87527	csrR	O00391	QSOX1	plasma	107756	NA	5.03244	1.54008e-05	-4.81246	NA	107756	16.7174	0.211325	0.675049	1	1	3	contaminant
O87527	csrR	O14791	APOL1	plasma	350508	45572.2	5.5447	5.80492e-05	-4.2362	9.38345e-06	3.7172	1.89422	0.000173886	3.75973	1	3	3	contaminant
O87527	csrR	O43866	CD5L	plasma	1.1922e+06	80474.9	6.07635	0.000196852	-3.70586	1.42537e-05	1.30802	0.387389	0.00872239	2.05936	11	3	3	contaminant
O87527	csrR	O75083	WDR1	saliva	216572	19674.4	5.3356	0.000284063	-3.54658	1.18519e-05	216572	17.7245	0.0925914	1.03343	1	2	3	contaminant
O87527	csrR	O75093	SLIT1	plasma	826064	36049.1	5.91701	0.000135512	-3.86802	1.95232e-05	1.62631	0.701599	0.450446	0.346358	1	2	3	contaminant
O87527	csrR	O75390	CS	saliva	110571	72534.3	5.04364	0.00016323	-3.7872	4.2952e-05	110571	16.7546	0.129655	0.88721	1	2	3	contaminant
O87527	csrR	O75636	FCN3	plasma	421372	85334.6	5.62467	6.80926e-05	-4.1669	1.06856e-06	421372	18.6847	0.0958743	1.0183	2	2	3	contaminant
O87527	csrR	O75888	TNFSF13	saliva	90152.7	NA	4.95498	0.000107832	-3.96725	NA	90152.7	16.4601	0.211325	0.675049	1	1	3	contaminant
O87527	csrR	O87527	csrR	plasma	6.09483e+09	8.30533e+08	9.78496	1	0	0	7711.39	12.9128	0.0030672	2.51326	66	3	3	contaminant	TRUE
O87527	csrR	O87527	csrR	saliva	6.5841e+08	1.97211e+08	8.8185	1	0	0	6.5841e+08	29.2944	0.0143137	1.84425	42	3	3	contaminant	TRUE
O87527	csrR	O95445	APOM	plasma	175268	NA	5.2437	2.50499e-05	-4.60119	NA	147.382	7.20341	0.215282	0.666992	1	1	3	contaminant
O87527	csrR	P30838	ALDH3A1	saliva	452655	70681	5.65577	0.000736177	-3.13302	0.000251961	452655	18.7881	0.0040148	2.39634	3	3	3	interactor
O87527	csrR	P00338	LDHA	saliva	539257	251887	5.7318	0.000804396	-3.09453	0.000178641	539257	19.0406	0.0328235	1.48381	2	3	3	contaminant
O87527	csrR	P00450	CP	saliva	90576.8	9913.07	4.95702	0.000118657	-3.92571	2.7338e-06	90576.8	16.4669	0.0929687	1.03166	1	2	3	contaminant
O87527	csrR	P00558	PGK1	saliva	393245	177847	5.59466	0.000575267	-3.24013	0.000113462	87.3188	6.44822	0.031477	1.50201	4	3	3	contaminant
O87527	csrR	P00734	F2	plasma	27688.8	NA	4.4423	3.95739e-06	-5.40259	NA	4.83339	2.27304	0.375805	0.425037	1	1	3	contaminant
O87527	csrR	P00738	HP	plasma	354994	107693	5.55022	5.7496e-05	-4.24036	1.20567e-05	1.31043	0.390044	0.162954	0.787934	4	3	3	contaminant
O87527	csrR	P00739	HPR	plasma	298814	14327.1	5.4754	4.9448e-05	-4.30585	4.8845e-06	298814	18.1889	0.000382703	3.41714	2	3	3	contaminant
O87527	csrR	P02647	APOA1	plasma	5.52205e+06	1.27121e+06	6.7421	0.000898441	-3.04651	8.96029e-05	9.96487	3.31685	0.00970389	2.01305	19	3	3	interactor
O87527	csrR	P00740	F9	plasma	495977	67474.7	5.69546	8.19572e-05	-4.08641	1.2181e-05	2.88345	1.5278	0.000527474	3.2778	6	3	3	contaminant
O87527	csrR	P00742	F10	plasma	72276.4	35146.5	4.859	1.13636e-05	-4.94448	3.56156e-06	72276.4	16.1412	0.113937	0.943335	1	2	3	contaminant
O87527	csrR	Q6Q788	APOA5	plasma	245493	54866.3	5.39004	4.02705e-05	-4.39501	7.76294e-06	245493	17.9053	0.00812264	2.0903	3	3	3	interactor
O87527	csrR	P04114	APOB	plasma	290218	12102.5	5.46272	4.81774e-05	-4.31716	6.38053e-06	24.3198	4.60406	1.25272e-07	6.90215	10	3	3	interactor
O87527	csrR	P00748	F12	plasma	167559	20181.1	5.22417	2.78293e-05	-4.5555	5.2456e-06	0.999637	-0.00052397	0.501006	0.300157	3	3	3	contaminant
O87527	csrR	P00751	CFB	plasma	484885	104754	5.68564	8.07494e-05	-4.09286	2.11134e-05	1.87243	0.904915	0.0191384	1.71809	4	3	3	contaminant
O87527	csrR	P01008	SERPINC1	plasma	50505.7	NA	4.70334	9.41996e-06	-5.02595	NA	50505.7	15.6242	0.211325	0.675049	1	1	3	contaminant
O87527	csrR	P02649	APOE	plasma	1.56096e+08	3.34623e+07	8.19339	0.0254454	-1.59439	0.00198978	418.033	8.70747	0.00752167	2.12369	38	3	3	interactor
O87527	csrR	P01009	SERPINA1	plasma	485144	37479.7	5.68587	8.09998e-05	-4.09152	1.63022e-05	3.63673	1.86264	0.000365179	3.43749	6	3	3	contaminant
O87527	csrR	P01009	SERPINA1	saliva	89832.4	5959.57	4.95343	0.00011906	-3.92423	2.35489e-05	89832.4	16.4549	0.0922002	1.03527	1	2	3	contaminant
O87527	csrR	P01023	A2M	plasma	2.81895e+06	38843	6.45009	0.000467796	-3.32994	5.81556e-05	1.59712	0.675469	6.52549e-05	4.18539	36	3	3	contaminant
O87527	csrR	P01024	C3	plasma	1.60136e+07	1.72688e+06	7.20449	0.00263401	-2.57938	7.27386e-05	3.84714	1.94379	0.00166382	2.77889	87	3	3	contaminant
O87527	csrR	P01033	TIMP1	saliva	61760.6	NA	4.79071	8.91224e-05	-4.05001	NA	61760.6	15.9144	0.211325	0.675049	1	1	3	contaminant
O87527	csrR	P01034	CST3	plasma	269256	140991	5.43017	4.40044e-05	-4.3565	2.19315e-05	1.79955	0.847635	0.204659	0.688969	2	3	3	contaminant
O87527	csrR	P01036	CST4	saliva	1.93629e+06	328339	6.28697	0.00303038	-2.5185	0.000448523	1.93443	0.951908	0.0114359	1.94173	5	3	3	contaminant
O87527	csrR	P01037	CST1	saliva	1.72925e+06	1.88517e+06	6.23786	0.00211728	-2.67422	0.00218569	1.51311	0.597515	0.496392	0.304175	1	2	3	contaminant
O87527	csrR	P01042	KNG1	plasma	570039	126858	5.7559	9.28138e-05	-4.03239	7.86851e-06	2.76571	1.46765	0.0643005	1.19179	11	3	3	contaminant
O87527	csrR	P01591	JCHAIN	saliva	918058	271585	5.96287	0.00140467	-2.85242	0.000214974	6.4835	2.69677	0.0148178	1.82922	4	3	3	contaminant
O87527	csrR	P02746	C1QB	plasma	653121	56344.4	5.81499	0.000107679	-3.96787	6.4144e-06	653121	19.317	0.00123581	2.90805	3	3	3	interactor
O87527	csrR	P02747	C1QC	plasma	1.10799e+06	87622.9	6.04454	0.000183203	-3.73707	1.92139e-05	1.10799e+06	20.0795	0.0010391	2.98334	4	3	3	interactor
O87527	csrR	P00736	C1R	plasma	468935	107574	5.67111	7.63751e-05	-4.11705	9.58365e-06	88.8848	6.47386	0.00845468	2.0729	8	3	3	interactor
O87527	csrR	P09871	C1S	plasma	224577	46856.1	5.35137	3.6637e-05	-4.43608	2.79791e-06	7.15458	2.83887	0.00263219	2.57968	3	3	3	interactor
O87527	csrR	P01591	JCHAIN	plasma	1.40401e+06	215158	6.14737	0.000236256	-3.62662	6.61402e-05	0.834624	-0.260802	0.909655	0.0411234	4	3	3	contaminant
O87527	csrR	P01597	IGKV1-39	plasma	394889	NA	5.59648	7.3652e-05	-4.13282	NA	60.562	5.92034	0.221121	0.655371	2	1	3	contaminant
O87527	csrR	P0C0L5	C4B	plasma	1.80762e+06	400132	6.25711	0.000294607	-3.53076	3.46536e-05	17.7428	4.14916	0.00877234	2.05688	5	3	3	interactor
O87527	csrR	P04003	C4BPA	plasma	4.36514e+06	607959	6.64	0.000715992	-3.14509	6.86263e-06	13.0442	3.70534	0.00341006	2.46724	15	3	3	interactor
O87527	csrR	P01612	0	plasma	459938	4077.39	5.6627	7.56973e-05	-4.12092	1.35047e-05	7.86793	2.97598	0.122533	0.911745	1	2	3	contaminant
O87527	csrR	P01031	C5	plasma	236753	40833.1	5.37429	3.98552e-05	-4.39951	1.18844e-05	236753	17.853	0.00488521	2.31112	3	3	3	interactor
O87527	csrR	P01617	0	plasma	361127	46040.7	5.55766	5.93319e-05	-4.22671	3.12279e-06	0.962147	-0.0556706	0.645911	0.189827	1	3	3	contaminant
O87527	csrR	P10643	C7	plasma	223712	32772	5.34969	3.74153e-05	-4.42695	8.72394e-06	223712	17.7713	0.0035387	2.45116	3	3	3	interactor
O87527	csrR	P01621	0	plasma	1.49842e+06	91000.3	6.17563	0.000250151	-3.6018	4.76988e-05	14.3224	3.8402	1.57349e-07	6.80314	1	3	3	contaminant
O87527	csrR	P01625	0	plasma	138515	24572.1	5.1415	2.2653e-05	-4.64488	1.0389e-06	138515	17.0797	0.00516383	2.28703	2	3	3	contaminant
O87527	csrR	P01703	IGLV1-40	plasma	623087	54481.1	5.79455	0.000103511	-3.98501	1.63182e-05	3.9975	1.9991	3.84052e-05	4.41561	1	3	3	contaminant
O87527	csrR	P01717	IGLV3-25	plasma	329722	11934.4	5.51815	5.46988e-05	-4.26202	6.77571e-06	4.95447	2.30873	2.46898e-06	5.60748	2	3	3	contaminant
O87527	csrR	P01764	IGHV3-23	plasma	618375	29160.2	5.79125	0.000102588	-3.9889	1.3068e-05	5.31938	2.41126	1.16023e-05	4.93546	1	3	3	contaminant
O87527	csrR	P01764	IGHV3-23	saliva	210300	NA	5.32284	0.000251542	-3.59939	NA	11.0611	3.46742	0.273121	0.563645	1	1	3	contaminant
O87527	csrR	P01768	IGHV3-30	plasma	909614	25561.3	5.95886	0.000150686	-3.82193	1.58726e-05	3.53333	1.82103	3.05841e-06	5.5145	1	3	3	contaminant
O87527	csrR	P01768	IGHV3-30	saliva	348432	NA	5.54212	0.000416762	-3.38011	NA	348432	18.4105	0.211325	0.675049	1	1	3	contaminant
O87527	csrR	P01772	IGHV3-33	plasma	1.25088e+06	42900.5	6.09722	0.000207248	-3.68351	2.24371e-05	2.40116	1.26373	9.96191e-08	7.00166	1	3	3	contaminant
O87527	csrR	P01772	IGHV3-33	saliva	488783	176376	5.68912	0.000730916	-3.13613	7.46087e-05	488783	18.8988	0.020384	1.69071	1	3	3	contaminant
O87527	csrR	P08603	CFH	plasma	539525	35998.4	5.73201	8.90758e-05	-4.05024	6.19529e-06	539525	19.0413	0.000740333	3.13057	17	3	3	interactor
O87527	csrR	Q9BXR6	CFHR5	plasma	2.84522e+06	419556	6.45412	0.000466418	-3.33122	1.6857e-05	4.73246	2.24259	0.00315383	2.50116	13	3	3	interactor
O87527	csrR	P01781	0	plasma	575261	36161.5	5.75987	9.54799e-05	-4.02009	1.31753e-05	2.17066	1.11813	6.13453e-05	4.21222	2	3	3	contaminant
O87527	csrR	P10909	CLU	plasma	2.9168e+08	5.64049e+07	8.46491	0.0476188	-1.32222	0.00264662	328.86	8.36133	0.00615498	2.21077	44	3	3	interactor
O87527	csrR	P01781	0	saliva	70057.4	NA	4.84545	0.000101095	-3.99527	NA	70057.4	16.0962	0.211325	0.675049	1	1	3	contaminant
O87527	csrR	Q9BWP8	COLEC11	plasma	192476	16415.6	5.28438	3.21109e-05	-4.49335	6.0741e-06	192476	17.5543	0.0012079	2.91797	4	3	3	interactor
O87527	csrR	P01833	PIGR	saliva	1.66186e+06	543582	6.2206	0.00251684	-2.59915	0.000149057	17.879	4.16019	0.0186527	1.72926	13	3	3	contaminant
O87527	csrR	P00450	CP	plasma	332873	37500.1	5.52228	5.47429e-05	-4.26167	1.78187e-06	20.4262	4.35235	0.0003955	3.40285	5	3	3	interactor
O87527	csrR	P01834	IGKC	plasma	8.56282e+06	1.03812e+06	6.93262	0.00141253	-2.85	0.000163587	2.58464	1.36996	0.00124433	2.90506	11	3	3	contaminant
O87527	csrR	P01834	IGKC	saliva	604884	354508	5.78167	0.000863029	-3.06397	0.000286456	37.7458	5.23825	0.050834	1.29385	4	3	3	contaminant
O87527	csrR	P01857	IGHG1	plasma	2.4748e+07	3.17876e+06	7.39354	0.00408701	-2.38859	0.000557645	3.29007	1.71812	0.00490626	2.30925	12	3	3	contaminant
O87527	csrR	Q9NQ79	CRTAC1	plasma	492636	47398.5	5.69253	8.16169e-05	-4.08822	1.19564e-05	492636	18.9102	0.00153575	2.81368	6	3	3	interactor
O87527	csrR	P01859	IGHG2	plasma	4.50436e+06	465165	6.65363	0.000741688	-3.12978	4.38113e-05	1.99068	0.99326	0.00202662	2.69323	7	3	3	contaminant
O87527	csrR	P01860	IGHG3	plasma	1.4031e+06	259596	6.14709	0.00023385	-3.63106	5.63114e-05	0.530507	-0.914556	0.997131	0.00124781	7	3	3	contaminant
O87527	csrR	P01861	IGHG4	plasma	810965	15711.2	5.909	0.000134625	-3.87087	1.76691e-05	1.83262	0.873906	0.00010202	3.99131	3	3	3	contaminant
O87527	csrR	P01871	IGHM	plasma	5045102	447444	6.70287	0.000833749	-3.07896	8.81682e-05	1.31768	0.398001	0.00794746	2.09977	7	3	3	contaminant
O87527	csrR	P01876	IGHA1	plasma	1.01817e+07	793277	7.00782	0.0016825	-2.77405	0.000160556	1.34149	0.423836	0.00316069	2.50022	5	3	3	contaminant
O87527	csrR	P01877	IGHA2	saliva	1.68564e+06	521431	6.22676	0.00255233	-2.59306	0.000136275	4.66026	2.22041	0.0204521	1.68926	2	3	3	contaminant
O87527	csrR	P01877	IGHA2	plasma	896604	38633.4	5.9526	0.000148729	-3.82761	1.85671e-05	0.976023	-0.0350135	0.528543	0.27692	2	3	3	contaminant
O87527	csrR	P01880	IGHD	plasma	360763	74510.3	5.55722	5.97569e-05	-4.22361	1.43146e-05	3.19185	1.67439	0.0030742	2.51227	2	3	3	contaminant
O87527	csrR	P02533	KRT14	plasma	147473	58667.4	5.16871	2.51957e-05	-4.59867	1.42091e-05	0.666658	-0.58498	0.868442	0.0612594	2	2	3	contaminant
O87527	csrR	P02652	APOA2	plasma	333376	143319	5.52293	5.33826e-05	-4.2726	1.54478e-05	2.74926	1.45904	0.0520671	1.28344	2	3	3	contaminant
O87527	csrR	P02656	APOC3	plasma	163173	23405.9	5.21265	2.70478e-05	-4.56787	5.11802e-06	163173	17.316	0.0033944	2.46924	2	3	3	contaminant
O87527	csrR	P02741	CRP	plasma	470059	59423.1	5.67215	7.79567e-05	-4.10815	1.31962e-05	0.934885	-0.0971388	0.677838	0.168874	3	3	3	contaminant
O87527	csrR	P02745	C1QA	plasma	578176	88474.6	5.76206	9.5e-05	-4.02228	1.02281e-05	578176	19.1411	0.00385761	2.41368	1	3	3	contaminant
O87527	csrR	P02748	C9	plasma	602034	89760.2	5.77962	9.89137e-05	-4.00474	9.89197e-06	2.72041	1.44382	0.00106604	2.97223	4	3	3	contaminant
O87527	csrR	P02749	APOH	plasma	189468	14600	5.27754	3.13152e-05	-4.50424	3.05722e-06	0.89917	-0.153335	0.675532	0.170354	1	3	3	contaminant
O87527	csrR	P02760	AMBP	plasma	1.00145e+06	88873.3	6.00063	0.000165005	-3.7825	7.80523e-06	3.03542	1.60189	0.000786017	3.10457	9	3	3	contaminant
O87527	csrR	P02765	AHSG	plasma	621083	41054.8	5.79315	0.000103517	-3.98499	1.90851e-05	2.45112	1.29344	1.27218e-05	4.89545	3	3	3	contaminant
O87527	csrR	P02768	ALB	plasma	1.04109e+07	763016	7.01749	0.00171789	-2.76501	0.000109707	1.4274	0.513387	0.00134807	2.87029	50	3	3	contaminant
O87527	csrR	P02768	ALB	saliva	313398	36409.7	5.4961	0.000497186	-3.30348	0.000108737	3.06226	1.61459	0.00463826	2.33365	6	3	3	contaminant
O87527	csrR	P02774	GC	saliva	175013	14636.5	5.24307	0.000229664	-3.63891	1.12436e-05	175013	17.4171	0.0924637	1.03403	1	2	3	contaminant
O87527	csrR	P02787	TF	plasma	310707	64674.9	5.49235	5.06907e-05	-4.29507	3.85615e-06	1.23759	0.307537	0.127929	0.893031	7	3	3	contaminant
O87527	csrR	P12259	F5	plasma	1.52055e+06	206526	6.182	0.000249529	-3.60288	3.68978e-06	1.52055e+06	20.5362	0.00304661	2.51618	33	3	3	interactor
O87527	csrR	P02788	LTF	saliva	106251	NA	5.02633	0.000127088	-3.8959	NA	106251	16.6971	0.211325	0.675049	1	1	3	contaminant
O87527	csrR	P02790	HPX	plasma	736794	159848	5.86735	0.00012043	-3.91927	1.81368e-05	4.3683	2.12707	0.0106953	1.97081	6	3	3	contaminant
O87527	csrR	P02814	SMR3B	saliva	825746	239742	5.91685	0.00128338	-2.89164	0.00027389	1.01192	0.0170906	0.485549	0.313767	1	3	3	contaminant
O87527	csrR	P03973	SLPI	saliva	117156	26289.5	5.06876	0.0001523	-3.8173	1.42352e-05	117156	16.8381	0.0967959	1.01414	1	2	3	contaminant
O87527	csrR	P04004	VTN	saliva	135532	NA	5.13204	0.000162111	-3.79019	NA	135532	17.0483	0.211325	0.675049	1	1	3	contaminant
O87527	csrR	P04075	ALDOA	saliva	374427	125208	5.57337	0.000563551	-3.24907	3.35864e-05	374427	18.5143	0.0176558	1.75311	5	3	3	contaminant
O87527	csrR	P04080	CSTB	saliva	349571	119086	5.54354	0.000525321	-3.27958	3.66661e-05	349571	18.4152	0.0182874	1.73785	2	3	3	contaminant
O87527	csrR	P02671	FGA	plasma	1.97685e+07	2.17267e+06	7.29597	0.00325101	-2.48798	8.4937e-05	9.71972	3.28091	0.0022002	2.65754	44	3	3	interactor
O87527	csrR	P02675	FGB	plasma	1.62175e+07	1.99838e+06	7.20998	0.00266405	-2.57446	6.80417e-05	9.73184	3.28271	0.00274315	2.56175	50	3	3	interactor
O87527	csrR	P02679	FGG	plasma	1.78333e+07	3.33599e+06	7.25123	0.00292947	-2.53321	0.000407988	20.8192	4.37984	0.00627234	2.20257	29	3	3	interactor
O87527	csrR	P02751	FN1	plasma	4.05916e+06	480726	6.60844	0.000667058	-3.17584	1.60879e-05	31.0268	4.95544	0.00243582	2.61335	50	3	3	interactor
O87527	csrR	P04196	HRG	plasma	240938	40860.1	5.3819	4.01972e-05	-4.3958	9.43374e-06	1.29531	0.373296	0.0912768	1.03964	3	3	3	contaminant
O87527	csrR	P04220	0	plasma	2.20115e+06	161541	6.34265	0.000365539	-3.43707	5.73722e-05	0.636564	-0.651622	0.977133	0.0100462	3	3	3	contaminant
O87527	csrR	P04264	KRT1	saliva	257256	210489	5.41037	0.000321091	-3.49337	0.000232837	0.710432	-0.493231	0.872008	0.0594795	4	2	3	contaminant
O87527	csrR	P04264	KRT1	plasma	2.59045e+06	1.85389e+06	6.41338	0.000406821	-3.3906	0.000237133	0.145604	-2.77988	0.969235	0.013571	18	3	3	contaminant
O87527	csrR	P04406	GAPDH	plasma	375929	133558	5.57511	6.08312e-05	-4.21587	1.45346e-05	2.34132	1.22732	0.0477869	1.32069	4	3	3	contaminant
O87527	csrR	P22352	GPX3	plasma	380525	80959.6	5.58038	6.20376e-05	-4.20735	4.74527e-06	380525	18.5376	0.00737772	2.13208	4	3	3	interactor
O87527	csrR	P04406	GAPDH	saliva	460417	NA	5.66315	0.000550708	-3.25908	NA	460417	18.8126	0.211325	0.675049	4	1	3	contaminant
O87527	csrR	P04433	IGKV3-11	plasma	1.66862e+06	101479	6.22236	0.0002591	-3.58653	1.465e-05	1.05568	0.0781767	0.754811	0.122162	1	2	3	contaminant
O87527	csrR	P04745	AMY1A	saliva	305620	32957.4	5.48518	0.000400409	-3.3975	9.87188e-06	2.3009	1.2022	0.281006	0.551285	2	2	3	contaminant
O87527	csrR	P04792	HSPB1	saliva	298483	116565	5.47492	0.000457568	-3.33954	0.000111974	298483	18.1873	0.0236309	1.62652	2	3	3	contaminant
O87527	csrR	P04792	HSPB1	plasma	6789.5	NA	3.83184	9.7038e-07	-6.01306	NA	6789.5	12.7291	0.211325	0.675049	1	1	3	contaminant
O87527	csrR	P05090	APOD	plasma	365108	41458	5.56242	6.02144e-05	-4.2203	6.25564e-06	41.7884	5.38503	0.000874239	3.05837	2	3	3	contaminant
O87527	csrR	P05109	S100A8	saliva	386472	143266	5.58712	0.000577634	-3.23835	8.91761e-05	386472	18.56	0.0214408	1.66876	2	3	3	contaminant
O87527	csrR	P05164	MPO	saliva	179460	58170.7	5.25397	0.000270929	-3.56714	2.45554e-05	179460	17.4533	0.0166421	1.77879	7	3	3	contaminant
O87527	csrR	P06396	GSN	saliva	263682	122593	5.42108	0.000386502	-3.41285	7.26709e-05	263682	18.0084	0.0325481	1.48747	1	3	3	contaminant
O87527	csrR	P06396	GSN	plasma	176620	106729	5.24704	3.0729e-05	-4.51245	2.19627e-05	4.80978	2.26597	0.0721607	1.1417	2	3	3	contaminant
O87527	csrR	P06702	S100A9	saliva	204268	NA	5.3102	0.000244326	-3.61203	NA	204268	17.6401	0.211325	0.675049	1	1	3	contaminant
O87527	csrR	P06703	S100A6	saliva	1.36396e+06	NA	6.1348	0.00196823	-2.70592	NA	1.36396e+06	20.3794	0.211325	0.675049	1	1	3	contaminant
O87527	csrR	P06727	APOA4	plasma	1.21519e+06	505783	6.08465	0.000194435	-3.71122	5.4475e-05	29.8802	4.90112	0.0278322	1.55545	11	3	3	contaminant
O87527	csrR	P06733	ENO1	saliva	2.47675e+06	655830	6.39388	0.0037932	-2.42099	0.000295998	2.47675e+06	21.24	0.0112917	1.94724	2	3	3	contaminant
O87527	csrR	P06737	PYGL	saliva	285582	3608.01	5.45573	0.00037653	-3.4242	4.51018e-05	285582	18.1235	0.091768	1.03731	1	2	3	contaminant
O87527	csrR	P06744	GPI	saliva	158468	39069	5.19994	0.00021252	-3.6726	7.92227e-05	158468	17.2738	0.0978174	1.00958	2	2	3	contaminant
O87527	csrR	P35858	IGFALS	plasma	291475	56748.7	5.4646	4.75794e-05	-4.32258	2.70492e-06	291475	18.153	0.00620041	2.20758	4	3	3	interactor
O87527	csrR	P07225	PROS1	plasma	277787	117736	5.44371	4.56118e-05	-4.34092	1.95421e-05	277787	18.0836	0.0274933	1.56077	4	3	3	contaminant
O87527	csrR	P01876	IGHA1	saliva	3.17095e+06	643942	6.50119	0.00498463	-2.30237	0.00105298	4.87183	2.28446	0.00970066	2.0132	5	3	3	interactor
O87527	csrR	P07339	CTSD	plasma	585532	NA	5.76755	9.88043e-05	-4.00522	NA	17.2181	4.10585	0.248111	0.605354	1	1	3	contaminant
O87527	csrR	P07357	C8A	plasma	64372.7	NA	4.8087	9.20038e-06	-5.03619	NA	0.0151636	-6.04325	0.906111	0.0428185	1	1	3	contaminant
O87527	csrR	P07360	C8G	plasma	103421	13692.3	5.01461	1.82845e-05	-4.73792	1.13261e-06	103421	16.6582	0.093529	1.02905	1	2	3	contaminant
O87527	csrR	P07737	PFN1	saliva	707417	128605	5.84968	0.00110461	-2.95679	0.000154749	707417	19.4322	0.00541885	2.26609	2	3	3	contaminant
O87527	csrR	P01857	IGHG1	saliva	1.21662e+06	243560	6.08515	0.001903	-2.72056	0.000325593	1.21662e+06	20.2144	0.00654868	2.18385	3	3	3	interactor
O87527	csrR	P07996	THBS1	plasma	112630	23378	5.05165	1.90447e-05	-4.72023	6.25104e-06	37.7358	5.23786	0.00585998	2.2321	2	3	3	contaminant
O87527	csrR	P08519	LPA	plasma	186337	54090.9	5.2703	3.06892e-05	-4.51301	8.70717e-06	1.25682	0.329783	0.233626	0.631479	2	3	3	contaminant
O87527	csrR	P08697	SERPINF2	plasma	791644	144364	5.89853	0.000129607	-3.88737	1.38551e-05	1.43437	0.520418	0.0393281	1.4053	6	3	3	contaminant
O87527	csrR	P09211	GSTP1	saliva	656657	81945.8	5.81734	0.00107278	-2.96949	0.000414351	656657	19.3248	0.00257548	2.58914	2	3	3	contaminant
O87527	csrR	P09972	ALDOC	saliva	141082	45982.1	5.14947	0.000182153	-3.73956	3.60435e-05	141082	17.1062	0.10218	0.990635	1	2	3	contaminant
O87527	csrR	P0C0L4	C4A	plasma	1.33004e+06	199935	6.12386	0.000218374	-3.6608	1.97844e-05	1.33004e+06	20.343	0.00372412	2.42898	1	3	3	contaminant
O87527	csrR	P10909	CLU	saliva	92956.5	NA	4.96828	0.000111186	-3.95395	NA	92956.5	16.5043	0.211325	0.675049	1	1	3	contaminant
O87527	csrR	P11021	HSPA5	plasma	96929.8	NA	4.98646	1.63562e-05	-4.78632	NA	3.16957	1.66429	0.482271	0.316708	1	1	3	contaminant
O87527	csrR	P11142	HSPA8	saliva	645944	301943	5.81019	0.000944791	-3.02466	0.000267761	645944	19.301	0.0328672	1.48324	3	3	3	contaminant
O87527	csrR	P12273	PIP	saliva	2.58524e+07	6.01728e+06	7.4125	0.0398668	-1.39939	0.00322896	6.5301	2.70711	0.0115405	1.93778	12	3	3	contaminant
O87527	csrR	P12830	CDH1	plasma	75896.2	3599.46	4.88022	1.186e-05	-4.92592	1.94654e-06	5.11983	2.3561	0.147794	0.830343	1	2	3	contaminant
O87527	csrR	P13645	KRT10	plasma	2.56666e+06	1.26032e+06	6.40937	0.000411731	-3.38539	0.00015341	0.222696	-2.16685	0.960467	0.0175176	14	3	3	contaminant
O87527	csrR	P13645	KRT10	saliva	146615	64757	5.16618	0.000187815	-3.72627	5.98523e-05	0.311039	-1.68483	0.997526	0.0010756	5	2	3	contaminant
O87527	csrR	P13647	KRT5	plasma	772308	606823	5.88779	0.000121288	-3.91618	8.05997e-05	0.53509	-0.902146	0.820228	0.0860651	3	3	3	contaminant
O87527	csrR	P13671	C6	plasma	37693.7	NA	4.57627	5.38732e-06	-5.26863	NA	37693.7	15.202	0.211325	0.675049	1	1	3	contaminant
O87527	csrR	P14618	PKM	plasma	471543	89319.5	5.67352	7.78344e-05	-4.10883	1.51267e-05	5.44276	2.44434	0.00102101	2.99097	2	3	3	contaminant
O87527	csrR	P14618	PKM	saliva	886308	73265	5.94758	0.00116315	-2.93437	5.80719e-05	886308	19.7574	0.0924473	1.03411	3	2	3	contaminant
O87527	csrR	P17936	IGFBP3	plasma	247689	66316.3	5.39391	4.07853e-05	-4.3895	1.08502e-05	45.5397	5.50905	0.011626	1.93457	2	3	3	contaminant
O87527	csrR	P18510	IL1RN	saliva	352546	189316	5.54722	0.000527826	-3.27751	0.000231943	352546	18.4275	0.0420823	1.3759	2	3	3	contaminant
O87527	csrR	P18669	PGAM1	saliva	1.12502e+06	299240	6.05116	0.00182293	-2.73923	0.000317065	1.12502e+06	20.1015	0.0987864	1.0053	1	2	3	contaminant
O87527	csrR	P19827	ITIH1	plasma	217793	43602.2	5.33804	3.56269e-05	-4.44822	3.6185e-06	217793	17.7326	0.00654906	2.18382	3	3	3	interactor
O87527	csrR	P19823	ITIH2	plasma	1.25183e+06	218563	6.09755	0.000204722	-3.68884	7.79847e-06	171.754	7.4242	0.00500727	2.3004	8	3	3	interactor
O87527	csrR	Q14624	ITIH4	plasma	8.81096e+06	1.26513e+06	6.94502	0.00144508	-2.84011	6.14424e-05	4.25882	2.09045	0.00452432	2.34445	32	3	3	interactor
O87527	csrR	P19957	PI3	saliva	621880	183110	5.79371	0.00104782	-2.97971	0.000531125	1.07073	0.0985885	0.430316	0.366212	3	3	3	contaminant
O87527	csrR	P20160	AZU1	saliva	439020	88096.3	5.64248	0.000682241	-3.16606	7.94314e-05	439020	18.7439	0.00657897	2.18184	2	3	3	contaminant
O87527	csrR	P20851	C4BPB	plasma	199147	NA	5.29917	3.71434e-05	-4.43012	NA	199147	17.6035	0.211325	0.675049	2	1	3	contaminant
O87527	csrR	P22079	LPO	saliva	671786	217320	5.82723	0.00101474	-2.99365	0.000100078	671786	19.3576	0.0165789	1.78044	3	3	3	contaminant
O87527	csrR	P23142	FBLN1	plasma	198251	42671.7	5.29722	3.12837e-05	-4.50468	1.02691e-05	198251	17.597	0.0963995	1.01593	2	2	3	contaminant
O87527	csrR	P23280	CA6	saliva	1.58291e+08	4.72296e+07	8.19946	0.240368	-0.619124	0.0151584	317.837	8.31214	0.0142941	1.84484	12	3	3	contaminant
O87527	csrR	P24158	PRTN3	saliva	1.14637e+06	84857.9	6.05933	0.00150531	-2.82238	8.81814e-05	1.14637e+06	20.1286	0.0923098	1.03475	1	2	3	contaminant
O87527	csrR	P25311	AZGP1	plasma	156795	24442	5.19533	2.62037e-05	-4.58164	8.85882e-06	1.35063	0.433633	0.55504	0.255676	1	2	3	contaminant
O87527	csrR	P27918	CFP	plasma	1.95059e+06	76809.5	6.29017	0.000322796	-3.49107	3.03299e-05	1.18397	0.243627	0.055369	1.25673	7	3	3	contaminant
O87527	csrR	P28325	CST5	saliva	736460	198879	5.86715	0.00112593	-2.94849	7.02057e-05	736460	19.4902	0.0117283	1.93077	3	3	3	contaminant
O87527	csrR	P29401	TKT	saliva	466728	119920	5.66906	0.000715815	-3.1452	3.48308e-05	466728	18.8322	0.0106525	1.97255	3	3	3	contaminant
O87527	csrR	P30086	PEBP1	saliva	489392	258996	5.68966	0.000704965	-3.15183	0.000256932	489392	18.9006	0.0410169	1.38704	2	3	3	contaminant
O87527	csrR	P31146	CORO1A	saliva	215607	93494.7	5.33366	0.000319374	-3.4957	8.43265e-05	215607	17.718	0.0286709	1.54256	1	3	3	contaminant
O87527	csrR	P33151	CDH5	plasma	218405	14210	5.33926	3.57563e-05	-4.44665	4.39109e-06	60.4349	5.91731	0.0955167	1.01992	2	2	3	contaminant
O87527	csrR	P33908	MAN1A1	saliva	57873.9	NA	4.76248	6.92234e-05	-4.15975	NA	57873.9	15.8206	0.211325	0.675049	1	1	3	contaminant
O87527	csrR	P35030	PRSS3	plasma	616449	61408.8	5.7899	0.000103235	-3.98617	2.35682e-05	1.81918	0.863291	0.000817389	3.08757	1	3	3	contaminant
O87527	csrR	P35527	KRT9	saliva	489301	29987.6	5.68958	0.000648283	-3.18824	0.000125003	2.85625	1.51412	0.23236	0.633838	3	2	3	contaminant
O87527	csrR	P35527	KRT9	plasma	1.71644e+06	1.09878e+06	6.23463	0.000275332	-3.56014	0.000152926	0.159226	-2.65085	0.949837	0.0223511	19	3	3	contaminant
O87527	csrR	P35542	SAA4	plasma	1.21005e+06	264140	6.0828	0.000213279	-3.67105	3.17139e-05	1.21005e+06	20.2066	0.0965298	1.01534	1	2	3	contaminant
O87527	csrR	P35908	KRT2	plasma	1.65538e+06	565164	6.2189	0.000268467	-3.57111	6.30761e-05	0.210007	-2.25149	0.966044	0.0150032	12	3	3	contaminant
O87527	csrR	P35908	KRT2	saliva	123230	79045.6	5.09072	0.000155709	-3.80769	8.27901e-05	0.270354	-1.88708	0.987209	0.00559106	2	2	3	contaminant
O87527	csrR	P37837	TALDO1	saliva	753752	259165	5.87723	0.00113188	-2.9462	0.000100149	753752	19.5237	0.0186104	1.73024	2	3	3	contaminant
O87527	csrR	P40394	ADH7	saliva	278735	NA	5.44519	0.000333397	-3.47704	NA	278735	18.0885	0.211325	0.675049	1	1	3	contaminant
O87527	csrR	P48740	MASP1	plasma	151308	57524.5	5.17986	2.50969e-05	-4.60038	1.04228e-05	151308	17.2071	0.0224777	1.64825	2	3	3	contaminant
O87527	csrR	P49189	ALDH9A1	saliva	310024	NA	5.4914	0.000370822	-3.43083	NA	310024	18.242	0.211325	0.675049	1	1	3	contaminant
O87527	csrR	P49918	CDKN1C	saliva	2.20713e+06	709050	6.34383	0.00338155	-2.47088	0.000509184	2.20713e+06	21.0737	0.0163612	1.78619	1	3	3	contaminant
O87527	csrR	P52566	ARHGDIB	saliva	718012	716734	5.85613	0.00101004	-2.99566	0.00107114	718012	19.4536	0.166469	0.778667	2	2	3	contaminant
O87527	csrR	P54108	CRISP3	saliva	964354	NA	5.98424	0.00139159	-2.85649	NA	964354	19.8792	0.211325	0.675049	1	1	3	contaminant
O87527	csrR	P55056	APOC4	plasma	795888	160142	5.90085	0.0001302	-3.88539	1.35771e-05	795888	19.6022	0.0066141	2.17953	1	3	3	contaminant
O87527	csrR	P55786	NPEPPS	saliva	155242	22212.8	5.19101	0.000202913	-3.69269	2.20598e-06	155242	17.2442	0.0938254	1.02768	1	2	3	contaminant
O87527	csrR	P60174	TPI1	saliva	392993	24586.7	5.59438	0.000516434	-3.28699	3.6173e-05	392993	18.5841	0.0921506	1.0355	2	2	3	contaminant
O87527	csrR	P61158	ACTR3	saliva	150241	NA	5.17679	0.000216803	-3.66394	NA	150241	17.1969	0.211325	0.675049	1	1	3	contaminant
O87527	csrR	P61626	LYZ	saliva	484529	181415	5.68532	0.000722358	-3.14125	9.47183e-05	484529	18.8862	0.0218446	1.66066	3	3	3	contaminant
O87527	csrR	P52209	PGD	saliva	1.44788e+06	332561	6.16073	0.00223573	-2.65058	0.000214889	1.44788e+06	20.4655	0.00856737	2.06715	4	3	3	interactor
O87527	csrR	P62805	HIST1H4A	saliva	1.03666e+06	344435	6.01564	0.00158287	-2.80055	0.000224333	5.61701	2.4898	0.0199237	1.70063	3	3	3	contaminant
O87527	csrR	P62937	PPIA	saliva	377365	133823	5.57676	0.000568003	-3.24565	9.55977e-05	377365	18.5256	0.0197277	1.70492	1	3	3	contaminant
O87527	csrR	P63104	YWHAZ	saliva	2.16448e+06	1.02235e+06	6.33535	0.00315991	-2.50033	0.000902552	2.16448e+06	21.0456	0.0334904	1.47508	4	3	3	contaminant
O87527	csrR	P63104	YWHAZ	plasma	1.89013e+06	NA	6.27649	0.000270144	-3.5684	NA	18.353	4.19794	0.245988	0.609086	1	1	3	contaminant
O87527	csrR	P68871	HBB	plasma	182479	13424.8	5.26121	3.0109e-05	-4.5213	1.90434e-06	182479	17.4774	0.000899626	3.04594	1	3	3	contaminant
O87527	csrR	P68871	HBB	saliva	882512	218331	5.94572	0.00135926	-2.8667	0.000147489	882512	19.7513	0.009899	2.00441	2	3	3	contaminant
O87527	csrR	P69905	HBA1	saliva	550704	165549	5.74092	0.000836524	-3.07752	7.34593e-05	550704	19.0709	0.0144134	1.84123	1	3	3	contaminant
O87527	csrR	P00747	PLG	plasma	9.01813e+06	1.32607e+06	6.95512	0.00147844	-2.8302	2.43813e-05	13.1083	3.71241	0.00401393	2.39643	43	3	3	interactor
O87527	csrR	Q6UX71	PLXDC2	plasma	1.56292e+06	273426	6.19394	0.000256763	-3.59047	3.57402e-05	7.36078	2.87986	0.00555613	2.25523	6	3	3	interactor
O87527	csrR	P27169	PON1	plasma	1.84523e+06	254778	6.26605	0.000302715	-3.51897	1.29417e-06	115.389	6.85036	0.0029652	2.52795	6	3	3	interactor
O87527	csrR	P80108	GPLD1	plasma	135856	28707.1	5.13308	2.19355e-05	-4.65885	5.4122e-07	135856	17.0517	0.0962339	1.01667	1	2	3	contaminant
O87527	csrR	P80748	IGLV3-21	plasma	2.00238e+06	NA	6.30155	0.000286188	-3.54335	NA	3.58372	1.84146	0.443032	0.353565	1	1	3	contaminant
O87527	csrR	P81605	DCD	saliva	357391	NA	5.55314	0.000515726	-3.28758	NA	357391	18.4471	0.211325	0.675049	1	1	3	contaminant
O87527	csrR	P81605	DCD	plasma	467274	400798	5.66957	7.82093e-05	-4.10674	6.83735e-05	0.107121	-3.22268	0.901366	0.0450986	1	3	3	contaminant
O87527	csrR	Q01469	FABP5	saliva	980343	276899	5.99138	0.00149418	-2.8256	8.15406e-05	980343	19.9029	0.0127885	1.89318	4	3	3	contaminant
O87527	csrR	Q02413	DSG1	saliva	89152.4	NA	4.95013	0.000106636	-3.9721	NA	89152.4	16.444	0.211325	0.675049	1	1	3	contaminant
O87527	csrR	Q08188	TGM3	saliva	560289	176154	5.74841	0.000847573	-3.07182	2.31126e-05	560289	19.0958	0.0157025	1.80403	6	3	3	contaminant
O87527	csrR	Q08380	LGALS3BP	saliva	156230	59892.5	5.19376	0.000233227	-3.63222	2.22666e-05	156230	17.2533	0.0228297	1.6415	2	3	3	contaminant
O87527	csrR	Q08380	LGALS3BP	plasma	108275	NA	5.03453	1.5475e-05	-4.81037	NA	0.159628	-2.64722	0.922468	0.0350488	1	1	3	contaminant
O87527	csrR	Q08554	DSC1	plasma	15035.9	NA	4.17713	2.80439e-06	-5.55216	NA	0.384868	-1.37757	0.859032	0.0659907	1	1	3	contaminant
O87527	csrR	Q12805	EFEMP1	plasma	316292	139106	5.50009	5.15833e-05	-4.28749	2.23053e-05	316292	18.2709	0.0294208	1.53135	3	3	3	contaminant
O87527	csrR	Q15485	FCN2	plasma	341167	70416.5	5.53297	5.58121e-05	-4.25327	7.93058e-06	341167	18.3801	0.00695236	2.15787	2	3	3	contaminant
O87527	csrR	Q16610	ECM1	plasma	87368.1	19097.7	4.94135	1.43461e-05	-4.84327	2.52666e-06	6.59732	2.72188	0.00136413	2.86514	1	3	3	contaminant
O87527	csrR	Q59EK9	RUNDC3A	plasma	137398	40353.2	5.13798	2.22982e-05	-4.65173	3.79362e-06	137398	17.068	0.0137844	1.86061	1	3	3	contaminant
O87527	csrR	P49908	SELENOP	plasma	1.60547e+06	28530.5	6.2056	0.000266334	-3.57457	3.2169e-05	1.60547e+06	20.6146	5.26252e-05	4.27881	6	3	3	interactor
O87527	csrR	Q6ZN30	BNC2	plasma	6.88783e+07	5.19146e+07	7.83808	0.0116951	-1.932	0.00892994	176.589	7.46425	0.0748395	1.12587	2	3	3	contaminant
O87527	csrR	Q86UD1	OAF	plasma	306511	73784.5	5.48645	5.1208e-05	-4.29066	1.4994e-05	306511	18.2256	0.00938689	2.02748	2	3	3	contaminant
O87527	csrR	Q86UX7	FERMT3	plasma	221889	99294	5.34614	3.36713e-05	-4.47274	1.14223e-05	221889	17.7595	0.110773	0.955567	2	2	3	contaminant
O87527	csrR	Q86YZ3	HRNR	plasma	163973	NA	5.21477	2.34356e-05	-4.63012	NA	1.39047	0.475574	0.783237	0.106107	1	1	3	contaminant
O87527	csrR	Q8IZD9	DOCK3	plasma	770572	4782.94	5.88681	0.000127001	-3.89619	2.45386e-05	770572	19.5556	0.0917556	1.03737	1	2	3	contaminant
O87527	csrR	Q8N4F0	BPIFB2	saliva	336664	139.159	5.5272	0.000444264	-3.35236	5.89655e-05	336664	18.361	0.0917517	1.03739	1	2	3	contaminant
O87527	csrR	Q8NI99	ANGPTL6	plasma	130853	11910.4	5.11678	2.13703e-05	-4.67019	2.07132e-06	130853	16.9976	0.0925947	1.03341	4	2	3	contaminant
O87527	csrR	Q8TAX7	MUC7	saliva	706634	282009	5.84919	0.000957071	-3.01906	0.000495509	706634	19.4306	0.107097	0.970224	1	2	3	contaminant
O87527	csrR	Q8WWQ8	STAB2	plasma	58149.2	9953.24	4.76454	8.97073e-06	-5.04717	4.89424e-07	58149.2	15.8275	0.0947095	1.02361	2	2	3	contaminant
O87527	csrR	Q8WZ42	TTN	plasma	191545	37084	5.28227	3.17527e-05	-4.49822	7.05599e-06	16.8405	4.07386	0.00196168	2.70737	1	3	3	contaminant
O87527	csrR	Q92876	KLK6	saliva	39638.1	NA	4.59811	4.74114e-05	-4.32412	NA	39638.1	15.2746	0.211325	0.675049	1	1	3	contaminant
O87527	csrR	Q92954	PRG4	plasma	187327	36085.7	5.2726	3.14124e-05	-4.5029	1.17178e-05	7.50979	2.90877	0.12715	0.895683	2	2	3	contaminant
O87527	csrR	Q96DA0	ZG16B	saliva	1.56647e+07	8.40909e+06	7.19492	0.0227665	-1.6427	0.00922481	1.56647e+07	23.901	0.0420578	1.37615	6	3	3	contaminant
O87527	csrR	Q96DR5	BPIFA2	saliva	2.39437e+06	960340	6.37919	0.00354644	-2.45021	0.000476796	2.39437e+06	21.1912	0.0248309	1.60501	5	3	3	contaminant
O87527	csrR	Q96PD5	PGLYRP2	plasma	100409	24511.4	5.00177	1.63444e-05	-4.78663	1.91093e-06	100409	16.6155	0.00964567	2.01567	2	3	3	contaminant
O87527	csrR	Q9HC84	MUC5B	saliva	204446	60133.4	5.31058	0.000310858	-3.50744	2.17424e-06	9.52709	3.25204	0.0109064	1.96232	4	3	3	contaminant
O87527	csrR	Q9NZT1	CALML5	plasma	118722	NA	5.07453	2.21431e-05	-4.65476	NA	0.408589	-1.29128	0.953769	0.0205567	1	1	3	contaminant
O87527	csrR	P02766	TTR	plasma	502866	66486.9	5.70145	8.26238e-05	-4.08289	4.31216e-06	502866	18.9398	0.00288829	2.53936	5	3	3	interactor
O87527	csrR	P04004	VTN	plasma	9.67754e+07	1.19954e+07	7.98577	0.0159085	-1.79837	0.000950844	47.5124	5.57023	0.00264531	2.57752	28	3	3	interactor
O87527	csrR	Q9UGM3	DMBT1	saliva	648363	287678	5.81182	0.000950113	-3.02222	0.000201846	17.8971	4.16165	0.0324628	1.48861	9	3	3	contaminant
O87527	csrR	Q9UGM5	FETUB	plasma	82216.1	15194.8	4.91496	1.36689e-05	-4.86427	3.13169e-06	9.92754	3.31144	0.00128088	2.89249	2	3	3	contaminant
O87527	csrR	Q9Y4C1	KDM3A	plasma	1.93115e+06	216836	6.28582	0.000314754	-3.50203	2.38055e-05	1.93115e+06	20.881	0.0930324	1.03137	1	2	3	contaminant
O87527	csrR	RTpeptides	RTpeptides	plasma	7.92155e+07	5.73052e+06	7.89881	0.0131655	-1.88056	0.00202953	1.08824	0.121997	0.107359	0.96916	12	3	3	contaminant
O87527	csrR	RTpeptides	RTpeptides	saliva	2.81393e+07	5.54247e+06	7.44931	0.0453511	-1.34341	0.0160061	0.796656	-0.327971	0.930609	0.0312329	9	3	3	contaminant
P0C0D0	arcB	O43866	CD5L	plasma	682834	184063	5.83431	0.00406032	-2.39144	0.00201625	0.749171	-0.416634	0.921637	0.0354401	8	3	3	contaminant
P0C0D0	arcB	O75093	SLIT1	plasma	1.20531e+06	489237	6.0811	0.00682434	-2.16594	0.00335073	2.37295	1.24668	0.0550453	1.25928	2	3	3	contaminant
P0C0D0	arcB	O75636	FCN3	plasma	216894	7515.77	5.33625	0.000956503	-3.01931	0.000716961	216894	17.7266	0.0918742	1.03681	1	2	3	contaminant
P0C0D0	arcB	O75888	TNFSF13	saliva	57167.6	NA	4.75715	0.000250673	-3.60089	NA	57167.6	15.8029	0.211325	0.675049	1	1	3	contaminant
P0C0D0	arcB	P00338	LDHA	saliva	131674	NA	5.1195	0.000577375	-3.23854	NA	131674	17.0066	0.211325	0.675049	1	1	3	contaminant
P0C0D0	arcB	P00450	CP	plasma	252224	121534	5.40179	0.00133499	-2.87452	0.000457411	15.4773	3.95208	0.0373827	1.42733	5	3	3	contaminant
P0C0D0	arcB	P00450	CP	saliva	106181	3832.45	5.02604	0.000561876	-3.25036	0.000119366	106181	16.6962	0.0918846	1.03676	1	2	3	contaminant
P0C0D0	arcB	P00558	PGK1	saliva	194974	128225	5.28998	0.000952002	-3.02136	0.000424983	43.2935	5.43608	0.135687	0.867463	1	2	3	contaminant
P0C0D0	arcB	P00738	HP	plasma	302506	69136.1	5.48073	0.00184526	-2.73394	0.000972003	1.11668	0.159212	0.302836	0.518792	6	3	3	contaminant
P0C0D0	arcB	P00747	PLG	plasma	1.75782e+06	1.40962e+06	6.24498	0.00745941	-2.1273	0.00448886	2.55509	1.35338	0.159477	0.797302	32	3	3	contaminant
P0C0D0	arcB	P00748	F12	plasma	185775	NA	5.26899	0.00122352	-2.91239	NA	1.10831	0.148362	0.888289	0.0514455	1	1	3	contaminant
P0C0D0	arcB	P00751	CFB	plasma	254062	117911	5.40494	0.00138918	-2.85724	0.000699457	0.981085	-0.0275492	0.523436	0.281137	4	3	3	contaminant
P0C0D0	arcB	P01009	SERPINA1	plasma	108874	4305.86	5.03693	0.000767522	-3.11491	0.000767451	0.816143	-0.293106	0.884549	0.053278	1	2	3	contaminant
P0C0D0	arcB	P01023	A2M	plasma	2.07389e+06	557122	6.31678	0.012342	-1.90862	0.00624756	1.17499	0.232647	0.225502	0.64685	39	3	3	contaminant
P0C0D0	arcB	P01024	C3	plasma	1.06721e+06	741923	6.02825	0.00493286	-2.3069	0.00114993	0.25639	-1.96359	0.998717	0.00055775	37	3	3	contaminant
P0C0D0	arcB	P01034	CST3	saliva	312721	3376.51	5.49516	0.00166003	-2.77988	0.000393604	312721	18.2545	0.0917636	1.03733	1	2	3	contaminant
P0C0D0	arcB	P01034	CST3	plasma	404200	81249.8	5.6066	0.00163227	-2.78721	0.000921243	2.70143	1.43373	0.265625	0.575731	3	2	3	contaminant
P0C0D0	arcB	P01036	CST4	saliva	450171	45060.6	5.65338	0.00379291	-2.42103	0.00230631	0.449739	-1.15284	0.999536	0.000201444	3	3	3	contaminant
P0C0D0	arcB	P01037	CST1	saliva	599063	NA	5.77747	0.00262682	-2.58057	NA	0.524187	-0.931847	0.989235	0.00470065	1	1	3	contaminant
P0C0D0	arcB	P01042	KNG1	plasma	91444.9	NA	4.96116	0.00019429	-3.71155	NA	0.443671	-1.17244	0.788609	0.103138	1	1	3	contaminant
P0C0D0	arcB	P01591	JCHAIN	saliva	439372	15451.8	5.64283	0.00232529	-2.63352	0.000496095	3.10293	1.63363	0.206714	0.68463	4	2	3	contaminant
P0C0D0	arcB	P01591	JCHAIN	plasma	1.56419e+06	485195	6.19429	0.00911323	-2.04033	0.00427282	0.929845	-0.104938	0.634418	0.197625	6	3	3	contaminant
P0C0D0	arcB	P01612	0	plasma	136896	34366.5	5.13639	0.000542021	-3.26598	0.000282182	2.3418	1.22762	0.291069	0.536004	1	2	3	contaminant
P0C0D0	arcB	P01617	0	plasma	674207	282294	5.82879	0.00249113	-2.6036	0.000897406	1.79628	0.845015	0.398611	0.39945	1	2	3	contaminant
P0C0D0	arcB	P01621	0	plasma	1.7234e+06	198834	6.23639	0.0111204	-1.95388	0.00706384	16.4729	4.04202	3.11204e-05	4.50696	1	3	3	contaminant
P0C0D0	arcB	P01625	0	plasma	233922	NA	5.36907	0.000497006	-3.30364	NA	233922	17.8357	0.211325	0.675049	1	1	3	contaminant
P0C0D0	arcB	P01703	IGLV1-40	plasma	498962	NA	5.69807	0.00328618	-2.48331	NA	3.20117	1.6786	0.478749	0.319892	1	1	3	contaminant
P0C0D0	arcB	P01717	IGLV3-25	plasma	502263	34041.7	5.70093	0.00334568	-2.47552	0.00231808	7.5471	2.91592	2.38447e-07	6.62261	2	3	3	contaminant
P0C0D0	arcB	P01743	IGHV1-46	plasma	546519	126757	5.73761	0.00218034	-2.66147	0.00117201	0.725871	-0.462215	0.913989	0.039059	1	2	3	contaminant
P0C0D0	arcB	P01764	IGHV3-23	plasma	316067	129316	5.49978	0.00173836	-2.75986	0.000687083	2.71887	1.44301	0.0464787	1.33275	1	3	3	contaminant
P0C0D0	arcB	P01764	IGHV3-23	saliva	128911	NA	5.11029	0.000565258	-3.24775	NA	6.78029	2.76135	0.32369	0.489871	1	1	3	contaminant
P0C0D0	arcB	P01768	IGHV3-30	plasma	1.0025e+06	310219	6.00109	0.00587892	-2.2307	0.00296781	3.89415	1.96131	0.0196407	1.70684	1	3	3	contaminant
P0C0D0	arcB	P01772	IGHV3-33	saliva	207295	67173.4	5.31659	0.00155053	-2.80952	0.00048583	207295	17.6613	0.0166328	1.77904	1	3	3	contaminant
P0C0D0	arcB	P01772	IGHV3-33	plasma	1.36875e+06	423617	6.13633	0.00803686	-2.09491	0.00409716	2.62743	1.39365	0.0362061	1.44122	1	3	3	contaminant
P0C0D0	arcB	P01781	0	plasma	332582	95145.2	5.5219	0.00195975	-2.7078	0.000949565	1.25495	0.327625	0.171664	0.765322	1	3	3	contaminant
P0C0D0	arcB	P01833	PIGR	saliva	374902	170453	5.57392	0.00263055	-2.57995	0.000412208	4.03334	2.01198	0.0489629	1.31013	6	3	3	contaminant
P0C0D0	arcB	P01834	IGKC	plasma	7.47555e+06	3.63239e+06	6.87364	0.0399423	-1.39857	0.0148696	2.25645	1.17406	0.0911547	1.04022	11	3	3	contaminant
P0C0D0	arcB	P01834	IGKC	saliva	223021	91475.2	5.34835	0.00112526	-2.94875	0.000192729	13.9169	3.79877	0.124676	0.904218	1	2	3	contaminant
P0C0D0	arcB	P01857	IGHG1	saliva	610440	47219.7	5.78564	0.00321369	-2.493	0.000552366	610440	19.2195	0.092361	1.03451	1	2	3	contaminant
P0C0D0	arcB	P01857	IGHG1	plasma	1.6583e+07	8.86686e+06	7.21966	0.084582	-1.07272	0.0272577	2.20459	1.14051	0.109226	0.961675	10	3	3	contaminant
P0C0D0	arcB	P01859	IGHG2	plasma	1.50477e+06	1.24417e+06	6.17747	0.00626455	-2.20311	0.00392569	0.665026	-0.588517	0.798768	0.0975795	7	3	3	contaminant
P0C0D0	arcB	P01860	IGHG3	plasma	1.60799e+06	744764	6.20628	0.00861013	-2.06499	0.00309114	0.607976	-0.717913	0.941211	0.0263132	7	3	3	contaminant
P0C0D0	arcB	P01861	IGHG4	plasma	359816	136697	5.55608	0.00206584	-2.6849	0.00102288	0.813113	-0.298472	0.778876	0.108532	2	3	3	contaminant
P0C0D0	arcB	P01871	IGHM	plasma	6.10792e+06	3.6465e+06	6.78589	0.0303323	-1.51809	0.00765782	1.59527	0.673799	0.196081	0.707565	10	3	3	contaminant
P0C0D0	arcB	P01876	IGHA1	saliva	1.15718e+06	260454	6.0634	0.00935526	-2.02894	0.00497865	1.77789	0.830165	0.032119	1.49324	3	3	3	contaminant
P0C0D0	arcB	P01876	IGHA1	plasma	4.70135e+06	2.06137e+06	6.67222	0.0255033	-1.5934	0.0105789	0.619423	-0.691003	0.940187	0.0267858	4	3	3	contaminant
P0C0D0	arcB	P01877	IGHA2	saliva	708921	46236.4	5.8506	0.00608821	-2.21551	0.00396642	1.95995	0.970815	0.00236939	2.62536	2	3	3	contaminant
P0C0D0	arcB	P01877	IGHA2	plasma	528537	82855.6	5.72308	0.00334208	-2.47598	0.0020278	0.575353	-0.797481	0.885135	0.0529906	2	3	3	contaminant
P0C0D0	arcB	P01880	IGHD	plasma	113218	40953.3	5.05392	0.000428509	-3.36804	0.0001788	1.0017	0.00245085	0.735951	0.133151	1	2	3	contaminant
P0C0D0	arcB	P02533	KRT14	saliva	181996	NA	5.26006	0.00113675	-2.94433	NA	181996	17.4735	0.211325	0.675049	1	1	3	contaminant
P0C0D0	arcB	P02533	KRT14	plasma	182809	152379	5.262	0.00103655	-2.98441	0.00124037	0.826392	-0.275101	0.774892	0.110759	3	2	3	contaminant
P0C0D0	arcB	P02538	KRT6A	plasma	588690	425939	5.76989	0.00461323	-2.336	0.00176425	1.46287	0.548805	0.512147	0.290605	1	2	3	contaminant
P0C0D0	arcB	P02647	APOA1	plasma	298620	252981	5.47512	0.00125292	-2.90208	0.000263837	0.538878	-0.891968	0.888231	0.0514741	7	3	3	contaminant
P0C0D0	arcB	P02649	APOE	plasma	1.72737e+06	907769	6.23739	0.00898019	-2.04671	0.00289289	4.626	2.20976	0.0589597	1.22945	17	3	3	contaminant
P0C0D0	arcB	P02652	APOA2	plasma	185642	NA	5.26868	0.000394426	-3.40403	NA	1.53093	0.614411	0.766436	0.115524	1	1	3	contaminant
P0C0D0	arcB	P02671	FGA	plasma	754199	521450	5.87749	0.00351635	-2.45391	0.00223937	0.370822	-1.4312	0.985766	0.00622613	23	3	3	contaminant
P0C0D0	arcB	P02675	FGB	plasma	580450	362561	5.76376	0.00280676	-2.55179	0.00136521	0.348317	-1.52153	0.994622	0.00234179	15	3	3	contaminant
P0C0D0	arcB	P02679	FGG	plasma	351836	318327	5.54634	0.00139989	-2.85391	0.000545885	0.410745	-1.28368	0.952197	0.0212731	5	3	3	contaminant
P0C0D0	arcB	P02746	C1QB	plasma	119210	NA	5.07631	0.000785122	-3.10506	NA	119210	16.8631	0.211325	0.675049	1	1	3	contaminant
P0C0D0	arcB	P02747	C1QC	plasma	297473	97001.7	5.47345	0.0011426	-2.94211	0.000515952	297473	18.1824	0.10219	0.990593	3	2	3	contaminant
P0C0D0	arcB	P02749	APOH	plasma	204383	69056.8	5.31044	0.000781232	-3.10722	0.000343992	0.969948	-0.0440202	0.779684	0.108082	3	2	3	contaminant
P0C0D0	arcB	P02751	FN1	plasma	104700	2847.26	5.01995	0.000451512	-3.34533	0.000317891	0.800287	-0.32141	0.892921	0.0491869	4	2	3	contaminant
P0C0D0	arcB	P02760	AMBP	plasma	244625	152396	5.3885	0.00117776	-2.92894	0.000416895	0.741465	-0.431549	0.781648	0.106989	6	3	3	contaminant
P0C0D0	arcB	P02765	AHSG	plasma	374344	47530.7	5.57327	0.00155543	-2.80815	0.000973919	1.47736	0.563019	0.510343	0.292137	1	2	3	contaminant
P0C0D0	arcB	P02766	TTR	plasma	101989	NA	5.00855	0.000216692	-3.66416	NA	101989	16.6381	0.211325	0.675049	1	1	3	contaminant
P0C0D0	arcB	P02768	ALB	saliva	480287	402334	5.6815	0.00281769	-2.55011	0.00277066	4.69295	2.2305	0.222067	0.653516	6	2	3	contaminant
P0C0D0	arcB	P02768	ALB	plasma	6.90479e+06	3.18518e+06	6.83915	0.036957	-1.4323	0.0152274	0.946689	-0.0790383	0.571748	0.242795	56	3	3	contaminant
P0C0D0	arcB	P02787	TF	plasma	811863	358105	5.90948	0.00444477	-2.35215	0.00181296	3.23377	1.69322	0.0555803	1.25508	19	3	3	contaminant
P0C0D0	arcB	P02788	LTF	saliva	254514	101787	5.40571	0.00183773	-2.73572	0.000458246	254514	17.9574	0.0246987	1.60733	4	3	3	contaminant
P0C0D0	arcB	P02790	HPX	plasma	410955	203599	5.61379	0.00214653	-2.66826	0.000786666	2.43647	1.28479	0.0861129	1.06493	6	3	3	contaminant
P0C0D0	arcB	P02814	SMR3B	saliva	450119	NA	5.65333	0.00197371	-2.70472	NA	0.551601	-0.858302	0.979684	0.00891405	1	1	3	contaminant
P0C0D0	arcB	P03973	SLPI	saliva	240542	56492.4	5.38119	0.00191243	-2.71841	0.000923529	240542	17.8759	0.00894678	2.04833	1	3	3	contaminant
P0C0D0	arcB	P04003	C4BPA	plasma	56500.9	NA	4.75206	0.000372117	-3.42932	NA	0.16884	-2.56627	0.999971	1.27786e-05	1	1	3	contaminant
P0C0D0	arcB	P04004	VTN	plasma	5.71148e+06	4.03475e+06	6.75675	0.0262429	-1.58099	0.0164537	2.80408	1.48753	0.127609	0.894119	17	3	3	contaminant
P0C0D0	arcB	P04075	ALDOA	saliva	100210	58979.6	5.00091	0.000493854	-3.3064	0.000181623	100210	16.6127	0.123089	0.90978	3	2	3	contaminant
P0C0D0	arcB	P04196	HRG	plasma	828067	334219	5.91807	0.00307935	-2.51154	0.00115664	4.45179	2.15438	0.178192	0.749111	8	2	3	contaminant
P0C0D0	arcB	P04220	0	plasma	1.26661e+06	786413	6.10264	0.00624635	-2.20437	0.00371726	0.366298	-1.44891	0.992681	0.00319042	3	3	3	contaminant
P0C0D0	arcB	P04259	KRT6B	plasma	272239	NA	5.43495	0.00179298	-2.74643	NA	4.46254	2.15787	0.39389	0.404625	2	1	3	contaminant
P0C0D0	arcB	P04264	KRT1	saliva	3.4834e+06	4.2985e+06	6.542	0.0252788	-1.59724	0.0251573	9.61968	3.26599	0.167715	0.775428	20	3	3	contaminant
P0C0D0	arcB	P04264	KRT1	plasma	8.15931e+06	752012	6.91165	0.0576644	-1.23909	0.0429356	0.458619	-1.12463	0.897786	0.0468272	30	3	3	contaminant
P0C0D0	arcB	P04406	GAPDH	saliva	105723	NA	5.02417	0.00046358	-3.33388	NA	105723	16.6899	0.211325	0.675049	1	1	3	contaminant
P0C0D0	arcB	P04433	IGKV3-11	plasma	1.64135e+06	318367	6.2152	0.0101562	-1.99327	0.00563242	1.03843	0.0544075	0.391383	0.407398	1	3	3	contaminant
P0C0D0	arcB	P04745	AMY1A	saliva	215178	NA	5.3328	0.000943527	-3.02525	NA	1.61999	0.695987	0.757549	0.120589	1	1	3	contaminant
P0C0D0	arcB	P05090	APOD	plasma	65570.2	46909.7	4.81671	0.000211589	-3.67451	2.54373e-06	7.50483	2.90782	0.175939	0.754639	2	2	3	contaminant
P0C0D0	arcB	P05156	CFI	plasma	163018	NA	5.21224	0.000346359	-3.46047	NA	163018	17.3147	0.211325	0.675049	1	1	3	contaminant
P0C0D0	arcB	P05164	MPO	saliva	268437	120393	5.42884	0.00187218	-2.72765	0.000249593	268437	18.0342	0.0304902	1.51584	8	3	3	contaminant
P0C0D0	arcB	P06702	S100A9	saliva	417994	NA	5.62117	0.00183285	-2.73687	NA	417994	18.6731	0.211325	0.675049	1	1	3	contaminant
P0C0D0	arcB	P06703	S100A6	saliva	444914	NA	5.64828	0.00195089	-2.70977	NA	444914	18.7632	0.211325	0.675049	1	1	3	contaminant
P0C0D0	arcB	P06733	ENO1	saliva	893000	518180	5.95085	0.00622052	-2.20617	0.00170877	893000	19.7683	0.0481491	1.31741	2	3	3	contaminant
P0C0D0	arcB	P07339	CTSD	plasma	562227	195588	5.74991	0.00214019	-2.66955	0.000921783	16.5328	4.04726	0.117694	0.929245	1	2	3	contaminant
P0C0D0	arcB	P07737	PFN1	saliva	554040	NA	5.74354	0.0024294	-2.6145	NA	554040	19.0796	0.211325	0.675049	1	1	3	contaminant
P0C0D0	arcB	P08246	ELANE	saliva	913159	NA	5.96055	0.00400409	-2.3975	NA	913159	19.8005	0.211325	0.675049	1	1	3	contaminant
P0C0D0	arcB	P08519	LPA	plasma	174847	31940.8	5.24266	0.000711137	-3.14805	0.00041247	1.17933	0.237962	0.65984	0.180561	1	2	3	contaminant
P0C0D0	arcB	P08603	CFH	plasma	638287	585434	5.80502	0.00247533	-2.60637	0.00216757	638287	19.2838	0.0997862	1.00093	23	3	3	contaminant
P0C0D0	arcB	P08697	SERPINF2	plasma	849781	329637	5.92931	0.00482988	-2.31606	0.00232874	1.53971	0.622656	0.127372	0.894925	9	3	3	contaminant
P0C0D0	arcB	P08779	KRT16	plasma	648208	NA	5.81171	0.00426912	-2.36966	NA	3.6933	1.88491	0.438686	0.357846	5	1	3	contaminant
P0C0D0	arcB	P0C0D0	arcB	saliva	1.50644e+08	8.25497e+07	8.17795	1	0	0	1.50644e+08	27.1666	0.0436004	1.36051	25	3	3	contaminant	TRUE
P0C0D0	arcB	P0C0D0	arcB	plasma	2.35974e+08	2.05941e+08	8.37286	1	0	0	50234.8	15.6164	0.0928081	1.03241	38	3	3	contaminant	TRUE
P0C0D0	arcB	P10909	CLU	plasma	2.58138e+06	1.77238e+06	6.41185	0.0119057	-1.92424	0.00524983	2.91042	1.54123	0.119591	0.922302	19	3	3	contaminant
P0C0D0	arcB	P11021	HSPA5	plasma	52058	NA	4.71649	0.000110606	-3.95622	NA	1.70228	0.767467	0.704212	0.152296	1	1	3	contaminant
P0C0D0	arcB	P12259	F5	plasma	156704	97273.8	5.19508	0.000529067	-3.27649	7.06866e-05	156704	17.2577	0.126178	0.899017	4	2	3	contaminant
P0C0D0	arcB	P12273	PIP	saliva	7.42949e+06	3.31651e+06	6.87096	0.0544211	-1.26423	0.0178738	1.87663	0.908144	0.103912	0.983334	10	3	3	contaminant
P0C0D0	arcB	P12532	CKMT1A	saliva	72457.5	NA	4.86008	0.000452571	-3.34431	NA	72457.5	16.1448	0.211325	0.675049	1	1	3	contaminant
P0C0D0	arcB	P13645	KRT10	saliva	5.9053e+06	7.83691e+06	6.77124	0.0409008	-1.38827	0.0463873	12.5279	3.64708	0.176348	0.753629	18	3	3	contaminant
P0C0D0	arcB	P13645	KRT10	plasma	4.4256e+06	1.6816e+06	6.64597	0.0354701	-1.45014	0.0340764	0.383987	-1.38087	0.923663	0.0344867	20	3	3	contaminant
P0C0D0	arcB	P13647	KRT5	saliva	451827	457875	5.65497	0.00342624	-2.46518	0.00200555	6.95117	2.79726	0.214635	0.668299	4	2	3	contaminant
P0C0D0	arcB	P13647	KRT5	plasma	623254	180350	5.79467	0.00465522	-2.33206	0.0035952	0.431819	-1.2115	0.892139	0.0495674	4	3	3	contaminant
P0C0D0	arcB	P14618	PKM	plasma	495694	13887.2	5.69521	0.0033334	-2.47711	0.00227199	5.72153	2.5164	4.88978e-06	5.31071	1	3	3	contaminant
P0C0D0	arcB	P14618	PKM	saliva	340263	303922	5.53181	0.00160866	-2.79353	0.00116769	340263	18.3763	0.154832	0.81014	2	2	3	contaminant
P0C0D0	arcB	P15924	DSP	plasma	103330	NA	5.01423	0.000680534	-3.16715	NA	1.0626	0.0875958	0.788805	0.10303	1	1	3	contaminant
P0C0D0	arcB	P17936	IGFBP3	plasma	88846.5	NA	4.94864	0.000188769	-3.72407	NA	16.3351	4.02991	0.250336	0.601476	1	1	3	contaminant
P0C0D0	arcB	P19652	ORM2	plasma	81288.5	NA	4.91003	0.000172711	-3.76268	NA	81288.5	16.3108	0.211325	0.675049	1	1	3	contaminant
P0C0D0	arcB	P20160	AZU1	saliva	318892	53048.2	5.50364	0.00166015	-2.77985	0.000137697	318892	18.2827	0.0945471	1.02435	1	2	3	contaminant
P0C0D0	arcB	P20742	PZP	plasma	192866	NA	5.28525	0.00127022	-2.89612	NA	192866	17.5572	0.211325	0.675049	1	1	3	contaminant
P0C0D0	arcB	P22079	LPO	saliva	358938	255014	5.55502	0.00219902	-2.65777	0.000506238	358938	18.4534	0.0675021	1.17068	3	3	3	contaminant
P0C0D0	arcB	P23142	FBLN1	plasma	256968	12025	5.40988	0.00110022	-2.95852	0.000758275	256968	17.9712	0.091975	1.03633	4	2	3	contaminant
P0C0D0	arcB	P23280	CA6	saliva	9.86159e+06	5.83141e+06	6.99395	0.0663995	-1.17784	0.0107542	19.8013	4.30753	0.0543013	1.26519	8	3	3	contaminant
P0C0D0	arcB	P27918	CFP	plasma	1.04515e+06	284116	6.01918	0.00621117	-2.20683	0.00314026	0.634382	-0.656576	0.980602	0.00850716	7	3	3	contaminant
P0C0D0	arcB	P28325	CST5	saliva	285863	82952.1	5.45616	0.00157407	-2.80297	0.000817133	285863	18.125	0.100084	0.999637	2	2	3	contaminant
P0C0D0	arcB	P29401	TKT	saliva	128854	NA	5.1101	0.000565008	-3.24795	NA	128854	16.9754	0.211325	0.675049	2	1	3	contaminant
P0C0D0	arcB	P30086	PEBP1	saliva	198838	108938	5.2985	0.000985228	-3.00646	0.000317379	198838	17.6012	0.11932	0.923285	1	2	3	contaminant
P0C0D0	arcB	P35030	PRSS3	plasma	250572	23798.5	5.39893	0.00176914	-2.75224	0.00138643	0.739454	-0.435467	0.988532	0.00500938	1	3	3	contaminant
P0C0D0	arcB	P35527	KRT9	saliva	2.27073e+06	1.96897e+06	6.35617	0.0157175	-1.80362	0.0111247	13.2552	3.72848	0.102676	0.988533	12	3	3	contaminant
P0C0D0	arcB	P35527	KRT9	plasma	3.81154e+06	156513	6.5811	0.0259681	-1.58556	0.0187951	0.353579	-1.4999	0.905269	0.0432223	24	3	3	contaminant
P0C0D0	arcB	P35908	KRT2	saliva	1.8386e+06	1.72985e+06	6.26449	0.0143501	-1.84315	0.0106466	4.0337	2.0121	0.149891	0.824225	10	3	3	contaminant
P0C0D0	arcB	P35908	KRT2	plasma	3.52406e+06	1.09147e+06	6.54704	0.0272219	-1.56508	0.0258161	0.447074	-1.16141	0.908542	0.041655	17	3	3	contaminant
P0C0D0	arcB	P37837	TALDO1	saliva	231912	NA	5.36532	0.00101691	-2.99272	NA	231912	17.8232	0.211325	0.675049	2	1	3	contaminant
P0C0D0	arcB	P40394	ADH7	saliva	113980	NA	5.05683	0.000499788	-3.30121	NA	113980	16.7984	0.211325	0.675049	1	1	3	contaminant
P0C0D0	arcB	P48740	MASP1	plasma	54507.6	NA	4.73646	0.000358989	-3.44492	NA	54507.6	15.7342	0.211325	0.675049	1	1	3	contaminant
P0C0D0	arcB	P49908	SELENOP	plasma	1.20348e+06	761212	6.08044	0.00578478	-2.23771	0.00280746	1.20348e+06	20.1988	0.055746	1.25379	9	3	3	contaminant
P0C0D0	arcB	P52209	PGD	saliva	244807	180540	5.38882	0.00118246	-2.92721	0.000637479	244807	17.9013	0.138014	0.860075	1	2	3	contaminant
P0C0D0	arcB	P61626	LYZ	saliva	297323	152390	5.47323	0.00205059	-2.68812	0.000299761	297323	18.1817	0.0387602	1.41161	3	3	3	contaminant
P0C0D0	arcB	P61626	LYZ	plasma	188862	NA	5.27614	0.000401268	-3.39657	NA	188862	17.527	0.211325	0.675049	1	1	3	contaminant
P0C0D0	arcB	P62805	HIST1H4A	saliva	340075	181506	5.53157	0.00234937	-2.62905	0.000431194	1.84266	0.881787	0.140258	0.853072	3	3	3	contaminant
P0C0D0	arcB	P69905	HBA1	saliva	298196	NA	5.4745	0.00130755	-2.88354	NA	298196	18.1859	0.211325	0.675049	1	1	3	contaminant
P0C0D0	arcB	P80748	IGLV3-21	plasma	1.11848e+06	NA	6.04863	0.0023764	-2.62408	NA	2.00178	1.00128	0.66462	0.177426	1	1	3	contaminant
P0C0D0	arcB	P81605	DCD	saliva	1.06429e+06	402196	6.02706	0.00539254	-2.26821	0.000737206	1.06429e+06	20.0215	0.10559	0.976377	1	2	3	contaminant
P0C0D0	arcB	P81605	DCD	plasma	4.86782e+06	4.25001e+06	6.68733	0.0222841	-1.65201	0.00952057	1.11593	0.158252	0.447415	0.349289	1	3	3	contaminant
P0C0D0	arcB	Q01469	FABP5	saliva	607594	120409	5.78361	0.00561503	-2.25065	0.00364509	607594	19.2127	0.0957019	1.01908	3	2	3	contaminant
P0C0D0	arcB	Q01469	FABP5	plasma	166384	NA	5.22111	0.00035351	-3.4516	NA	0.622758	-0.683257	0.887399	0.0518811	1	1	3	contaminant
P0C0D0	arcB	Q03591	CFHR1	plasma	192996	NA	5.28555	0.000410051	-3.38716	NA	192996	17.5582	0.211325	0.675049	1	1	3	contaminant
P0C0D0	arcB	Q04695	KRT17	plasma	180438	NA	5.25633	0.00118837	-2.92505	NA	3.20794	1.68165	0.477629	0.320909	1	1	3	contaminant
P0C0D0	arcB	Q08188	TGM3	saliva	338733	168315	5.52986	0.00168976	-2.77217	0.000448885	338733	18.3698	0.114835	0.939926	8	2	3	contaminant
P0C0D0	arcB	Q08380	LGALS3BP	saliva	216766	13576.9	5.33599	0.00114328	-2.94185	0.000213104	216766	17.7258	0.0921515	1.0355	2	2	3	contaminant
P0C0D0	arcB	Q08380	LGALS3BP	plasma	117798	21674.6	5.07114	0.000478864	-3.31979	0.000277213	0.173668	-2.5256	0.909475	0.0412092	2	2	3	contaminant
P0C0D0	arcB	Q14624	ITIH4	plasma	1.99809e+06	1.57125e+06	6.30061	0.00873856	-2.05856	0.0071468	0.965785	-0.0502267	0.527324	0.277922	23	3	3	contaminant
P0C0D0	arcB	Q16610	ECM1	plasma	287094	22935.5	5.45802	0.00121422	-2.9157	0.000805794	21.679	4.43823	0.101593	0.993135	2	2	3	contaminant
P0C0D0	arcB	Q6UX71	PLXDC2	plasma	124578	NA	5.09544	0.000820476	-3.08593	NA	0.586717	-0.769264	0.98727	0.00556396	1	1	3	contaminant
P0C0D0	arcB	Q6ZN30	BNC2	plasma	3.5738e+06	2.21646e+06	6.55313	0.0176004	-1.75448	0.0103173	9.16246	3.19573	0.0642822	1.19191	1	3	3	contaminant
P0C0D0	arcB	Q7Z794	KRT77	plasma	51872.6	NA	4.71494	0.000341635	-3.46644	NA	0.092927	-3.42776	0.829031	0.0814292	1	1	3	contaminant
P0C0D0	arcB	Q8TAX7	MUC7	saliva	1.98042e+06	362271	6.29676	0.0102885	-1.98765	0.000680672	1.98042e+06	20.9174	0.0951246	1.02171	1	2	3	contaminant
P0C0D0	arcB	Q8WWA0	ITLN1	plasma	71275.8	43822.7	4.85294	0.000410251	-3.38695	0.000327571	10.0253	3.32558	0.0585536	1.23245	3	3	3	contaminant
P0C0D0	arcB	Q96DA0	ZG16B	saliva	1.14537e+06	860223	6.05895	0.00731096	-2.13603	0.00195709	1.14537e+06	20.1274	0.0737605	1.13218	2	3	3	contaminant
P0C0D0	arcB	Q99459	CDC5L	plasma	636464	101435	5.80377	0.00401433	-2.39639	0.00240478	636464	19.2797	0.00418026	2.3788	1	3	3	contaminant
P0C0D0	arcB	Q9BXR6	CFHR5	plasma	795671	149390	5.90073	0.00322979	-2.49083	0.00185943	1.32344	0.404293	0.541631	0.266297	11	2	3	contaminant
P0C0D0	arcB	Q9HC84	MUC5B	saliva	208924	38157.1	5.31999	0.00108542	-2.9644	7.2129e-05	9.73578	3.2833	0.118913	0.924769	3	2	3	contaminant
P0C0D0	arcB	Q9NQ79	CRTAC1	plasma	933380	637819	5.97006	0.00434033	-2.36248	0.00109623	933380	19.8321	0.0633655	1.19815	12	3	3	contaminant
P0C0D0	arcB	Q9NZT1	CALML5	plasma	155726	NA	5.19236	0.00182302	-2.73921	NA	0.535942	-0.89985	0.942525	0.0257072	1	1	3	contaminant
P0C0D0	arcB	Q9UGM3	DMBT1	saliva	613515	303333	5.78783	0.00423099	-2.37356	0.000510592	16.9352	4.08195	0.0398282	1.39981	7	3	3	contaminant
P0C0D0	arcB	RTpeptides	RTpeptides	plasma	1.35129e+08	3.20056e+07	8.13075	0.834992	-0.0783179	0.51019	1.85636	0.892477	0.0367243	1.43505	14	3	3	contaminant
P0C0D0	arcB	RTpeptides	RTpeptides	saliva	5.23269e+07	1.22862e+07	7.71873	0.435101	-0.36141	0.240267	1.48144	0.566997	0.0639292	1.1943	10	3	3	contaminant
P60811	prsA1	O14791	APOL1	plasma	137553	NA	5.13847	9.37359e-05	-4.02809	NA	1.45877	0.544753	0.790391	0.102158	1	1	3	contaminant
P60811	prsA1	O43866	CD5L	plasma	1.81412e+06	117728	6.25867	0.00110621	-2.95616	0.000190121	1.99036	0.993028	1.47246e-05	4.83196	12	3	3	contaminant
P60811	prsA1	O75093	SLIT1	plasma	519677	31765.6	5.71573	0.000321216	-3.4932	8.11282e-05	1.02311	0.0329614	0.472133	0.325936	1	3	3	contaminant
P60811	prsA1	O75173	ADAMTS4	saliva	451984	188758	5.65512	0.00035112	-3.45454	0.000107366	451984	18.7859	0.0267562	1.57258	1	3	3	contaminant
P60811	prsA1	O75390	CS	saliva	115284	NA	5.06177	0.000166881	-3.77759	NA	115284	16.8148	0.211325	0.675049	1	1	3	contaminant
P60811	prsA1	O95445	APOM	plasma	28657.6	NA	4.45724	1.30847e-05	-4.88324	NA	24.098	4.59084	0.237054	0.625152	1	1	3	contaminant
P60811	prsA1	P00338	LDHA	saliva	267940	164664	5.42804	0.000186	-3.73049	1.86311e-05	267940	18.0316	0.0531052	1.27486	1	3	3	contaminant
P60811	prsA1	P00338	LDHA	plasma	244728	NA	5.38868	0.000111739	-3.95179	NA	244728	17.9008	0.211325	0.675049	2	1	3	contaminant
P60811	prsA1	P00450	CP	plasma	113331	39462.6	5.05435	7.84007e-05	-4.10568	2.52357e-05	6.95433	2.79791	0.141509	0.849217	2	2	3	contaminant
P60811	prsA1	P00558	PGK1	saliva	372958	74132.2	5.57166	0.000218755	-3.66004	2.93761e-05	82.8141	6.37181	0.0982369	1.00773	1	2	3	contaminant
P60811	prsA1	P00734	F2	plasma	57241.3	NA	4.75771	3.90073e-05	-4.40885	NA	9.99212	3.32079	0.279425	0.553735	1	1	3	contaminant
P60811	prsA1	P00738	HP	plasma	235868	6594.88	5.37267	0.000144857	-3.83906	3.06998e-05	0.870689	-0.19977	0.781333	0.107164	4	3	3	contaminant
P60811	prsA1	P00739	HPR	plasma	92618.3	NA	4.9667	4.22882e-05	-4.37378	NA	92618.3	16.499	0.211325	0.675049	1	1	3	contaminant
P60811	prsA1	P00747	PLG	plasma	911250	148560	5.95964	0.000548387	-3.26091	6.53431e-05	1.32455	0.405503	0.0484816	1.31442	20	3	3	contaminant
P60811	prsA1	P00748	F12	plasma	203933	113565	5.30949	0.000123595	-3.908	7.91395e-05	1.21664	0.282898	0.320771	0.493805	4	3	3	contaminant
P60811	prsA1	P00751	CFB	plasma	205831	66989.2	5.31351	0.000123718	-3.90757	4.24018e-05	0.794836	-0.33127	0.821974	0.085142	3	3	3	contaminant
P60811	prsA1	P01009	SERPINA1	plasma	240623	66921	5.38134	0.000143148	-3.84422	2.87478e-05	1.80376	0.851004	0.0500361	1.30072	2	3	3	contaminant
P60811	prsA1	P01023	A2M	plasma	1.72389e+06	95918	6.23651	0.00105317	-2.9775	0.000192369	0.976696	-0.034018	0.595378	0.225207	32	3	3	contaminant
P60811	prsA1	P01024	C3	plasma	1.3436e+06	85734.9	6.12827	0.000819447	-3.08648	0.000141717	0.32279	-1.63133	0.999983	7.19662e-06	42	3	3	contaminant
P60811	prsA1	P01034	CST3	plasma	475463	76788.2	5.67712	0.000288991	-3.53912	6.27728e-05	3.17772	1.66799	0.0111163	1.95404	2	3	3	contaminant
P60811	prsA1	P01036	CST4	saliva	544777	213154	5.73622	0.000434274	-3.36224	0.000171527	0.544254	-0.877648	0.981017	0.0083235	3	3	3	contaminant
P60811	prsA1	P01037	CST1	saliva	952744	412680	5.97898	0.000536572	-3.27037	6.0357e-05	0.833661	-0.262468	0.845949	0.0726558	1	2	3	contaminant
P60811	prsA1	P01040	CSTA	plasma	69469.3	NA	4.84179	3.17187e-05	-4.49868	NA	69469.3	16.0841	0.211325	0.675049	1	1	3	contaminant
P60811	prsA1	P01042	KNG1	plasma	97236.7	46673.7	4.98783	5.65561e-05	-4.24752	2.25161e-05	0.471772	-1.08384	0.692906	0.159326	2	3	3	contaminant
P60811	prsA1	P01591	JCHAIN	saliva	378790	65078.8	5.5784	0.000326254	-3.48644	0.000176826	2.67509	1.41958	0.00312329	2.50539	3	3	3	contaminant
P60811	prsA1	P01591	JCHAIN	plasma	2.17184e+06	482735	6.33683	0.00135589	-2.86777	0.00052129	1.29106	0.36856	0.105993	0.974722	6	3	3	contaminant
P60811	prsA1	P01596	0	plasma	135094	NA	5.13064	9.57647e-05	-4.01879	NA	135094	17.0436	0.211325	0.675049	1	1	3	contaminant
P60811	prsA1	Q6Q788	APOA5	plasma	448836	82501.6	5.65209	0.000283064	-3.54812	0.000103644	448836	18.7758	0.00553778	2.25666	4	3	3	interactor
P60811	prsA1	P01597	IGKV1-39	plasma	293330	NA	5.46736	0.00013393	-3.87312	NA	44.9864	5.49142	0.224643	0.648506	2	1	3	contaminant
P60811	prsA1	P01604	0	plasma	308689	95772.6	5.48952	0.000168036	-3.7746	5.41325e-06	308689	18.2358	0.101235	0.994669	1	2	3	contaminant
P60811	prsA1	P02649	APOE	plasma	3.46512e+07	5.23218e+06	7.53972	0.0215715	-1.66612	0.00706859	92.7978	6.53602	0.00381234	2.41881	31	3	3	interactor
P60811	prsA1	P01612	0	plasma	410148	70685.6	5.61294	0.000227763	-3.64252	2.49943e-05	7.01619	2.81069	0.130933	0.882952	1	2	3	contaminant
P60811	prsA1	P01621	0	plasma	921778	106792	5.96463	0.000557852	-3.25348	7.30723e-05	8.81067	3.13925	2.85858e-05	4.54385	1	3	3	contaminant
P60811	prsA1	P01625	0	plasma	79277.9	19129.9	4.89915	4.44913e-05	-4.35173	2.99515e-06	79277.9	16.2746	0.0975678	1.01069	1	2	3	contaminant
P60811	prsA1	P01703	IGLV1-40	plasma	570376	20892	5.75616	0.000326216	-3.48649	0.000102581	3.65933	1.87158	0.180392	0.743782	1	2	3	contaminant
P60811	prsA1	P01717	IGLV3-25	plasma	489147	80308.8	5.68944	0.00029373	-3.53205	2.44831e-05	7.35	2.87775	0.00129524	2.88765	2	3	3	contaminant
P60811	prsA1	P01743	IGHV1-46	plasma	1.24448e+06	257406	6.09499	0.000760619	-3.11883	0.000225363	1.65289	0.724987	0.0283022	1.54818	1	3	3	contaminant
P60811	prsA1	P01764	IGHV3-23	plasma	506431	96352.1	5.70452	0.000304866	-3.51589	5.20549e-05	4.35642	2.12314	0.00102066	2.99112	1	3	3	contaminant
P60811	prsA1	P01767	IGHV3-53	plasma	50620	NA	4.70432	3.58832e-05	-4.44511	NA	50620	15.6274	0.211325	0.675049	1	1	3	contaminant
P60811	prsA1	P01768	IGHV3-30	plasma	792918	145424	5.89923	0.000476719	-3.32174	6.92143e-05	3.08003	1.62294	0.00229015	2.64014	1	3	3	contaminant
P60811	prsA1	P01772	IGHV3-33	saliva	206645	77336.3	5.31523	0.000170801	-3.76751	6.95376e-05	206645	17.6568	0.105337	0.977419	1	2	3	contaminant
P60811	prsA1	P01772	IGHV3-33	plasma	851402	377701	5.93013	0.000489301	-3.31042	8.60682e-05	1.63433	0.708702	0.133974	0.87298	2	3	3	contaminant
P60811	prsA1	P04003	C4BPA	plasma	5.02543e+07	1.08868e+07	7.70117	0.0299344	-1.52383	0.00109889	150.173	7.23048	0.00774151	2.11117	36	3	3	interactor
P60811	prsA1	P20851	C4BPB	plasma	4.65006e+06	838633	6.66746	0.00280729	-2.55171	0.000513488	4.65006e+06	22.1488	0.00533435	2.27292	10	3	3	interactor
P60811	prsA1	P01781	0	plasma	418171	109347	5.62135	0.000249647	-3.60267	5.1164e-05	1.5779	0.658007	0.0641382	1.19288	2	3	3	contaminant
P60811	prsA1	P01834	IGKC	plasma	9.87097e+06	1.27896e+06	6.99436	0.0061361	-2.21211	0.00184574	2.9795	1.57507	0.00195131	2.70967	11	3	3	contaminant
P60811	prsA1	P01834	IGKC	saliva	91509.3	NA	4.96147	4.2591e-05	-4.37068	NA	5.71034	2.51358	0.350639	0.45514	1	1	3	contaminant
P60811	prsA1	P01857	IGHG1	plasma	1.44389e+07	4.39837e+06	7.15953	0.00871119	-2.05992	0.00291278	1.91955	0.940769	0.0553584	1.25682	11	3	3	contaminant
P60811	prsA1	P01857	IGHG1	saliva	401524	NA	5.60371	0.000186881	-3.72844	NA	401524	18.6151	0.211325	0.675049	1	1	3	contaminant
P60811	prsA1	P01859	IGHG2	saliva	1.15238e+06	301837	6.0616	0.000827545	-3.08221	0.000216754	1.15238e+06	20.1362	0.0110562	1.95639	1	3	3	contaminant
P60811	prsA1	P01859	IGHG2	plasma	2.17221e+06	640748	6.3369	0.00128697	-2.89043	0.000245545	0.959997	-0.0588979	0.58201	0.23507	6	3	3	contaminant
P60811	prsA1	P01860	IGHG3	plasma	1.16753e+06	528597	6.06727	0.000766773	-3.11533	0.000450996	0.44144	-1.17971	0.993465	0.00284734	5	3	3	contaminant
P60811	prsA1	P10909	CLU	plasma	3.49081e+07	8.20228e+06	7.54293	0.0208917	-1.68003	0.00382001	39.3577	5.29857	0.00940575	2.02661	35	3	3	interactor
P60811	prsA1	P01861	IGHG4	plasma	543523	82759.7	5.73522	0.000327058	-3.48537	3.2027e-05	1.22825	0.296609	0.108568	0.964296	2	3	3	contaminant
P60811	prsA1	P01871	IGHM	plasma	6.65362e+06	2.13438e+06	6.82306	0.00394372	-2.40409	0.000973564	1.73779	0.797257	0.0729294	1.1371	11	3	3	contaminant
P60811	prsA1	P01876	IGHA1	saliva	1.14793e+06	142534	6.05991	0.000993447	-3.00286	0.000533438	1.76366	0.818576	0.00427809	2.36875	4	3	3	contaminant
P60811	prsA1	P01876	IGHA1	plasma	6.63827e+06	1.44793e+06	6.82206	0.00411958	-2.38515	0.00150577	0.874622	-0.193269	0.805353	0.0940135	4	3	3	contaminant
P60811	prsA1	Q9NQ79	CRTAC1	plasma	808580	132008	5.90772	0.00048658	-3.31285	5.94064e-05	808580	19.625	0.00438393	2.35814	14	3	3	interactor
P60811	prsA1	P01877	IGHA2	saliva	639317	208811	5.80572	0.000503141	-3.29831	0.000139775	1.76751	0.821721	0.0647353	1.18886	1	3	3	contaminant
P60811	prsA1	P01877	IGHA2	plasma	271851	56116.3	5.43433	0.000163862	-3.78552	3.36749e-05	0.29593	-1.75667	0.969097	0.0136328	2	3	3	contaminant
P60811	prsA1	P01880	IGHD	plasma	125520	29056.5	5.09871	7.48474e-05	-4.12582	9.60837e-06	1.11054	0.151259	0.384246	0.415391	1	3	3	contaminant
P60811	prsA1	P02533	KRT14	saliva	413196	NA	5.61616	0.000192313	-3.71599	NA	413196	18.6565	0.211325	0.675049	2	1	3	contaminant
P60811	prsA1	P02533	KRT14	plasma	1.16116e+06	1.57168e+06	6.06489	0.000535772	-3.27102	0.000709688	5.24908	2.39206	0.269062	0.570147	4	2	3	contaminant
P60811	prsA1	P02538	KRT6A	plasma	9009683	NA	6.95471	0.0041137	-2.38577	NA	22.3888	4.4847	0.238933	0.621724	2	1	3	contaminant
P60811	prsA1	P02545	LMNA	plasma	301944	NA	5.47993	0.000137863	-3.86055	NA	301944	18.2039	0.211325	0.675049	3	1	3	contaminant
P60811	prsA1	P02647	APOA1	plasma	2.20765e+06	206553	6.34393	0.00134246	-2.8721	0.000218762	3.98384	1.99416	4.07392e-05	4.38999	16	3	3	contaminant
P60811	prsA1	P02647	APOA1	saliva	443836	NA	5.64722	0.000331663	-3.4793	NA	443836	18.7597	0.211325	0.675049	1	1	3	contaminant
P60811	prsA1	P02652	APOA2	plasma	180855	122999	5.25733	0.000124531	-3.90472	8.19977e-05	1.49146	0.576721	0.502887	0.298529	1	2	3	contaminant
P60811	prsA1	P02671	FGA	plasma	4.62167e+06	1.57653e+06	6.6648	0.00270318	-2.56813	0.000269355	2.27237	1.1842	0.0500693	1.30043	33	3	3	contaminant
P60811	prsA1	P02675	FGB	plasma	4.29379e+06	1.31788e+06	6.63284	0.00252451	-2.59782	0.000186422	2.57662	1.36548	0.0343512	1.46406	36	3	3	contaminant
P60811	prsA1	P02679	FGG	plasma	3.63231e+06	2.61173e+06	6.56018	0.00200341	-2.69823	0.000935842	4.24048	2.08423	0.103392	0.985515	23	3	3	contaminant
P60811	prsA1	P02749	APOH	plasma	134652	14989.1	5.12921	7.5428e-05	-4.12247	1.28813e-05	0.639024	-0.646058	0.948513	0.0229569	1	2	3	contaminant
P60811	prsA1	P02751	FN1	plasma	138877	19243.5	5.14263	8.37351e-05	-4.07709	9.05348e-06	1.06153	0.0861395	0.329566	0.482058	3	3	3	contaminant
P60811	prsA1	P02760	AMBP	plasma	228612	61593.8	5.3591	0.000140823	-3.85133	5.24934e-05	0.692929	-0.52922	0.961312	0.0171358	6	3	3	contaminant
P60811	prsA1	P02765	AHSG	plasma	545211	196571	5.73656	0.000294608	-3.53076	2.51612e-05	2.15169	1.10547	0.319172	0.495975	2	2	3	contaminant
P60811	prsA1	P06733	ENO1	saliva	1.65994e+06	111282	6.22009	0.00143565	-2.84295	0.000729303	1.65994e+06	20.6627	0.000747377	3.12646	3	3	3	interactor
P60811	prsA1	P02766	TTR	plasma	81829.7	29844.3	4.91291	4.80054e-05	-4.31871	1.14671e-05	81829.7	16.3203	0.0207959	1.68202	1	3	3	contaminant
P60811	prsA1	P02768	ALB	saliva	228707	70216.6	5.35928	0.000226473	-3.64498	0.000191691	2.23473	1.1601	0.0509097	1.2932	2	3	3	contaminant
P60811	prsA1	P02768	ALB	plasma	7.53073e+06	498460	6.87684	0.00460156	-2.3371	0.000875255	1.03251	0.0461557	0.367873	0.434302	58	3	3	contaminant
P60811	prsA1	P02776	PF4	plasma	142676	24314.6	5.15435	8.31185e-05	-4.0803	3.65218e-05	142676	17.1224	0.094684	1.02372	1	2	3	contaminant
P60811	prsA1	P02787	TF	plasma	423346	67826.3	5.6267	0.000255236	-3.59306	3.64229e-05	1.68625	0.753818	0.0111778	1.95164	11	3	3	contaminant
P60811	prsA1	P02790	HPX	plasma	309330	104642	5.49042	0.000183083	-3.73735	4.88522e-05	1.83395	0.874956	0.0669999	1.17393	4	3	3	contaminant
P60811	prsA1	P02814	SMR3B	saliva	1.05799e+06	NA	6.02448	0.000790595	-3.10205	NA	1.29652	0.374642	0.833593	0.0790462	1	1	3	contaminant
P60811	prsA1	P03973	SLPI	saliva	100646	NA	5.00279	7.52088e-05	-4.12373	NA	100646	16.6189	0.211325	0.675049	1	1	3	contaminant
P60811	prsA1	P04004	VTN	saliva	298088	218861	5.47434	0.000209123	-3.6796	2.32573e-06	298088	18.1854	0.137672	0.861154	2	2	3	contaminant
P60811	prsA1	P04075	ALDOA	saliva	96528.3	NA	4.98465	4.4927e-05	-4.34749	NA	96528.3	16.5587	0.211325	0.675049	1	1	3	contaminant
P60811	prsA1	P04080	CSTB	saliva	118004	NA	5.0719	5.49225e-05	-4.26025	NA	118004	16.8485	0.211325	0.675049	2	1	3	contaminant
P60811	prsA1	P04083	ANXA1	plasma	247095	NA	5.39286	0.00011282	-3.94761	NA	0.0206613	-5.59693	0.950263	0.022156	1	1	3	contaminant
P60811	prsA1	P04114	APOB	plasma	49746.1	13233.8	4.69676	3.17378e-05	-4.49842	1.37113e-05	4.16864	2.05958	0.00612407	2.21296	2	3	3	contaminant
P60811	prsA1	P04196	HRG	plasma	393819	7119.79	5.5953	0.000243087	-3.61424	5.8296e-05	2.11721	1.08217	4.70316e-05	4.32761	6	3	3	contaminant
P60811	prsA1	P04220	0	plasma	2.33914e+06	1.38909e+06	6.36906	0.00142667	-2.84568	0.000982848	0.676469	-0.563904	0.845008	0.0731392	3	3	3	contaminant
P60811	prsA1	P04259	KRT6B	plasma	1.21738e+06	NA	6.08543	0.00055584	-3.25505	NA	19.9553	4.3187	0.242725	0.614886	2	1	3	contaminant
P60811	prsA1	P04264	KRT1	saliva	5.74886e+06	5.41812e+06	6.75958	0.00352349	-2.45303	0.00177124	15.8759	3.98877	0.113581	0.944693	19	3	3	contaminant
P60811	prsA1	P04264	KRT1	plasma	1.49883e+07	1.96163e+07	7.17575	0.00742481	-2.12931	0.00845297	0.842464	-0.247314	0.577891	0.238154	41	3	3	contaminant
P60811	prsA1	P04406	GAPDH	saliva	236904	98284.7	5.37457	0.000133853	-3.87337	1.23824e-05	236904	17.8539	0.10826	0.965531	1	2	3	contaminant
P60811	prsA1	P04406	GAPDH	plasma	743229	NA	5.87112	0.000339348	-3.46935	NA	4.62889	2.21067	0.382217	0.41769	3	1	3	contaminant
P60811	prsA1	P04433	IGKV3-11	plasma	1.29194e+06	110564	6.11124	0.000787325	-3.10385	0.000139195	0.817371	-0.290937	0.989153	0.0047365	1	3	3	contaminant
P60811	prsA1	P04745	AMY1A	saliva	531884	271180	5.72582	0.000388978	-3.41008	3.97266e-05	4.00436	2.00157	0.0624538	1.20444	1	3	3	contaminant
P60811	prsA1	P04792	HSPB1	saliva	198099	NA	5.29688	9.22008e-05	-4.03527	NA	198099	17.5959	0.211325	0.675049	1	1	3	contaminant
P60811	prsA1	P04792	HSPB1	plasma	529370	NA	5.72376	0.000241703	-3.61672	NA	529370	19.0139	0.211325	0.675049	4	1	3	contaminant
P60811	prsA1	P05089	ARG1	plasma	72233.4	NA	4.85874	3.29808e-05	-4.48174	NA	3.72655	1.89784	0.44265	0.35394	1	1	3	contaminant
P60811	prsA1	P05090	APOD	plasma	50872.6	6592.73	4.70648	3.15127e-05	-4.50151	9.39969e-06	5.82262	2.54167	0.000661344	3.17957	1	3	3	contaminant
P60811	prsA1	P05109	S100A8	saliva	123950	51273.4	5.09325	0.000100753	-3.99674	3.70369e-05	123950	16.9194	0.10817	0.965894	1	2	3	contaminant
P60811	prsA1	P05164	MPO	saliva	304929	148743	5.4842	0.000234827	-3.62925	8.03491e-05	304929	18.2181	0.035487	1.44993	10	3	3	contaminant
P60811	prsA1	P06396	GSN	plasma	112776	46806.8	5.05222	6.52021e-05	-4.18574	1.04807e-05	3.07115	1.61878	0.0410689	1.38649	1	3	3	contaminant
P60811	prsA1	P06396	GSN	saliva	162560	NA	5.21101	7.56602e-05	-4.12113	NA	162560	17.3106	0.211325	0.675049	1	1	3	contaminant
P60811	prsA1	P06703	S100A6	saliva	802916	295092	5.90467	0.000612766	-3.21271	0.000105229	802916	19.6149	0.0210978	1.67576	1	3	3	contaminant
P60811	prsA1	P06727	APOA4	plasma	2.80593e+06	1.13699e+06	6.44808	0.00162547	-2.78902	0.000256774	68.9948	6.10841	0.0259057	1.5866	21	3	3	contaminant
P60811	prsA1	P06733	ENO1	plasma	376268	NA	5.5755	0.000171799	-3.76498	NA	376268	18.5214	0.211325	0.675049	1	1	3	contaminant
P60811	prsA1	P07339	CTSD	plasma	261659	NA	5.41774	0.00011947	-3.92274	NA	7.69431	2.94379	0.303779	0.517442	2	1	3	contaminant
P60811	prsA1	P07355	ANXA2	plasma	209846	NA	5.3219	9.58127e-05	-4.01858	NA	209846	17.679	0.211325	0.675049	1	1	3	contaminant
P60811	prsA1	P07585	DCN	plasma	106481	41724.8	5.02727	5.72725e-05	-4.24205	6.8112e-06	106481	16.7002	0.106575	0.972345	2	2	3	contaminant
P60811	prsA1	P07737	PFN1	saliva	320077	95638.5	5.50526	0.000258179	-3.58808	9.53253e-05	320077	18.2881	0.0142471	1.84627	1	3	3	contaminant
P60811	prsA1	P08519	LPA	plasma	236175	43674.9	5.37323	0.000143078	-3.84443	3.13201e-05	1.59298	0.671728	0.0445569	1.35108	3	3	3	contaminant
P60811	prsA1	P08697	SERPINF2	plasma	1.19995e+06	77071.7	6.07916	0.000733662	-3.1345	0.000142384	2.17417	1.12047	1.56947e-05	4.80425	8	3	3	contaminant
P60811	prsA1	P08779	KRT16	plasma	3.24573e+06	NA	6.51131	0.00148195	-2.82917	NA	18.4932	4.20892	0.245357	0.610201	11	1	3	contaminant
P60811	prsA1	P09211	GSTP1	saliva	226863	62175	5.35576	0.000131362	-3.88153	7.51138e-06	226863	17.7915	0.0992083	1.00345	1	2	3	contaminant
P60811	prsA1	P09211	GSTP1	plasma	358729	NA	5.55477	0.000163791	-3.78571	NA	358729	18.4525	0.211325	0.675049	2	1	3	contaminant
P60811	prsA1	P09960	LTA4H	saliva	222060	NA	5.34647	0.000165937	-3.78006	NA	222060	17.7606	0.211325	0.675049	1	1	3	contaminant
P60811	prsA1	P0C0L4	C4A	plasma	42475.1	NA	4.62813	3.01095e-05	-4.5213	NA	42475.1	15.3743	0.211325	0.675049	1	1	3	contaminant
P60811	prsA1	P0C0L5	C4B	plasma	82087.6	54165.6	4.91428	5.10158e-05	-4.29229	4.38737e-05	0.805735	-0.311622	0.844284	0.0735114	1	2	3	contaminant
P60811	prsA1	P10124	SRGN	plasma	850895	193675	5.92988	0.000508176	-3.29399	6.68575e-05	850895	19.6986	0.00841719	2.07483	2	3	3	contaminant
P60811	prsA1	P11021	HSPA5	plasma	147098	NA	5.16761	6.71628e-05	-4.17287	NA	4.81004	2.26605	0.374361	0.426709	1	1	3	contaminant
P60811	prsA1	P12259	F5	plasma	68460.3	7660.94	4.83544	3.83462e-05	-4.41628	6.52636e-06	68460.3	16.063	0.0930238	1.03141	2	2	3	contaminant
P60811	prsA1	P12273	PIP	saliva	4.541e+06	1.92028e+06	6.65715	0.0033797	-2.47112	0.00044427	1.14702	0.197891	0.330305	0.481084	8	3	3	contaminant
P60811	prsA1	P13639	EEF2	plasma	50406.7	NA	4.70249	2.3015e-05	-4.63799	NA	50406.7	15.6213	0.211325	0.675049	2	1	3	contaminant
P60811	prsA1	P13645	KRT10	saliva	5.2856e+06	5.57185e+06	6.72309	0.00329427	-2.48224	0.00194794	11.2133	3.48713	0.136575	0.864627	15	3	3	contaminant
P60811	prsA1	P13645	KRT10	plasma	1.50601e+07	1.815e+07	7.17783	0.00763456	-2.11722	0.00772341	1.30668	0.38591	0.389003	0.410047	29	3	3	contaminant
P60811	prsA1	P13646	KRT13	plasma	267496	NA	5.42732	0.000122135	-3.91316	NA	6.80319	2.76621	0.319569	0.495435	1	1	3	contaminant
P60811	prsA1	P13647	KRT5	saliva	677734	817145	5.83106	0.000385516	-3.41396	0.000318167	10.4266	3.3822	0.161698	0.791294	5	3	3	contaminant
P60811	prsA1	P13647	KRT5	plasma	4.43516e+06	6.84331e+06	6.64691	0.00210268	-2.67723	0.00305763	3.07288	1.61959	0.26456	0.577476	10	3	3	contaminant
P60811	prsA1	P14618	PKM	plasma	345758	154367	5.53877	0.000184471	-3.73407	3.28602e-05	3.9909	1.99671	0.19492	0.710144	1	2	3	contaminant
P60811	prsA1	P19823	ITIH2	plasma	104966	23295.1	5.02105	6.67209e-05	-4.17574	2.6843e-05	14.4015	3.84815	0.00454534	2.34243	3	3	3	interactor
P60811	prsA1	P14618	PKM	saliva	716397	NA	5.85515	0.000333432	-3.47699	NA	716397	19.4504	0.211325	0.675049	1	1	3	contaminant
P60811	prsA1	P14923	JUP	plasma	384214	NA	5.58457	0.000175427	-3.7559	NA	384214	18.5515	0.211325	0.675049	3	1	3	contaminant
P60811	prsA1	P15924	DSP	plasma	943974	NA	5.97496	0.000431005	-3.36552	NA	9.7074	3.27909	0.281808	0.550046	11	1	3	contaminant
P60811	prsA1	P18510	IL1RN	saliva	213758	NA	5.32992	9.94891e-05	-4.00222	NA	213758	17.7056	0.211325	0.675049	1	1	3	contaminant
P60811	prsA1	P18669	PGAM1	saliva	1.08595e+06	NA	6.03581	0.00081149	-3.09072	NA	1.08595e+06	20.0505	0.211325	0.675049	1	1	3	contaminant
P60811	prsA1	P19957	PI3	saliva	177154	74924.9	5.24835	9.99509e-05	-4.00021	1.01258e-05	0.305016	-1.71304	0.965164	0.0153991	1	2	3	contaminant
P60811	prsA1	P20742	PZP	plasma	220700	NA	5.3438	0.000156448	-3.80563	NA	220700	17.7517	0.211325	0.675049	1	1	3	contaminant
P60811	prsA1	P21810	BGN	plasma	109506	48185.7	5.03944	5.84803e-05	-4.23299	1.00065e-05	109506	16.7407	0.110185	0.957876	1	2	3	contaminant
P60811	prsA1	P22079	LPO	saliva	218376	54953.8	5.33921	0.000204112	-3.69013	0.000158565	218376	17.7365	0.0102315	1.99006	1	3	3	contaminant
P60811	prsA1	P23280	CA6	saliva	1.6238e+07	8.64261e+06	7.21053	0.0118979	-1.92453	0.001863	32.6048	5.02701	0.0437495	1.35903	8	3	3	contaminant
P60811	prsA1	P23526	AHCY	saliva	136479	3262.45	5.13507	0.000119937	-3.92105	6.54346e-05	136479	17.0583	9.52092e-05	4.02132	1	3	3	contaminant
P60811	prsA1	P25311	AZGP1	plasma	97789.1	NA	4.99029	4.46491e-05	-4.35019	NA	0.842353	-0.247504	0.873266	0.0588533	1	1	3	contaminant
P60811	prsA1	P27482	CALML3	plasma	321913	NA	5.50774	0.000146981	-3.83274	NA	321913	18.2963	0.211325	0.675049	3	1	3	contaminant
P60811	prsA1	P27918	CFP	plasma	796237	114067	5.90104	0.000486749	-3.31269	0.000118373	0.483298	-1.04901	0.999599	0.000174025	6	3	3	contaminant
P60811	prsA1	P28325	CST5	saliva	344790	128679	5.53755	0.000285108	-3.54499	0.000116367	344790	18.3954	0.105265	0.977714	2	2	3	contaminant
P60811	prsA1	P29401	TKT	saliva	86394.9	2851.76	4.93649	5.21011e-05	-4.28315	1.54883e-05	86394.9	16.3987	0.0918629	1.03686	1	2	3	contaminant
P60811	prsA1	P30086	PEBP1	saliva	172311	33773.9	5.23631	0.000101115	-3.99518	1.38609e-05	172311	17.3947	0.0956171	1.01946	1	2	3	contaminant
P60811	prsA1	P30838	ALDH3A1	saliva	176067	NA	5.24568	8.19468e-05	-4.08647	NA	176067	17.4258	0.211325	0.675049	1	1	3	contaminant
P60811	prsA1	P31146	CORO1A	saliva	363222	169832	5.56017	0.000277936	-3.55606	8.05507e-05	363222	18.4705	0.0328832	1.48303	2	3	3	contaminant
P60811	prsA1	P31944	CASP14	plasma	314339	NA	5.4974	0.000143523	-3.84308	NA	5.68246	2.50651	0.343389	0.464213	5	1	3	contaminant
P60811	prsA1	P31947	SFN	plasma	394374	NA	5.59591	0.000180066	-3.74457	NA	394374	18.5892	0.211325	0.675049	1	1	3	contaminant
P60811	prsA1	P33908	MAN1A1	plasma	227350	68006.7	5.35669	0.000144937	-3.83882	6.84149e-05	227350	17.7946	0.0142773	1.84535	1	3	3	contaminant
P60811	prsA1	P35030	PRSS3	plasma	266281	63382.4	5.42534	0.000164721	-3.78325	5.89163e-05	0.785812	-0.347743	0.907489	0.0421584	1	3	3	contaminant
P60811	prsA1	P35527	KRT9	saliva	7.71803e+06	5.34301e+06	6.88751	0.00505065	-2.29665	0.00191406	45.0533	5.49356	0.0670589	1.17354	19	3	3	contaminant
P60811	prsA1	P35527	KRT9	plasma	1.57562e+06	859926	6.19745	0.000892349	-3.04947	0.00027875	0.146163	-2.77435	0.95226	0.0212445	18	3	3	contaminant
P60811	prsA1	P35908	KRT2	saliva	2.92984e+06	2.10401e+06	6.46684	0.00213944	-2.6697	0.000892868	6.42778	2.68432	0.0887379	1.05189	13	3	3	contaminant
P60811	prsA1	P35908	KRT2	plasma	3.48192e+06	2.06842e+06	6.54182	0.00197695	-2.704	0.000805664	0.441728	-1.17877	0.901594	0.0449888	17	3	3	contaminant
P60811	prsA1	P37837	TALDO1	saliva	455150	92610.6	5.65815	0.00037277	-3.42856	0.000131692	455150	18.796	0.00676057	2.17002	1	3	3	contaminant
P60811	prsA1	P40394	ADH7	saliva	70251.1	NA	4.84665	0.000101693	-3.99271	NA	70251.1	16.1002	0.211325	0.675049	1	1	3	contaminant
P60811	prsA1	P47929	LGALS7	plasma	1000086	NA	6.00004	0.000456625	-3.34044	NA	1000086	19.9317	0.211325	0.675049	2	1	3	contaminant
P60811	prsA1	P49189	ALDH9A1	saliva	421283	187413	5.62457	0.000312748	-3.50481	2.95966e-05	421283	18.6844	0.0300417	1.52228	1	3	3	contaminant
P60811	prsA1	Q07954	LRP1	plasma	958887	111121	5.98177	0.000593922	-3.22627	0.000172367	152.551	7.25315	0.00210208	2.67735	40	3	3	interactor
P60811	prsA1	P52209	PGD	saliva	438586	171210	5.64205	0.000333817	-3.47649	5.64417e-05	438586	18.7425	0.0236131	1.62685	2	3	3	contaminant
P60811	prsA1	P55072	VCP	plasma	53904.3	NA	4.73162	2.4612e-05	-4.60885	NA	1.69529	0.761529	0.643512	0.191443	2	1	3	contaminant
P60811	prsA1	P55786	NPEPPS	saliva	156251	54017.6	5.19382	0.00012106	-3.917	2.62668e-05	156251	17.2535	0.0188029	1.72578	1	3	3	contaminant
P60811	prsA1	P60709	ACTB	saliva	1.28371e+06	NA	6.10847	0.000597474	-3.22368	NA	1.28371e+06	20.2919	0.211325	0.675049	1	1	3	contaminant
P60811	prsA1	P60811	prsA1	plasma	1.68944e+09	4.34575e+08	9.22774	1	0	0	121649	16.8924	0.0106762	1.97158	52	3	3	contaminant	TRUE
P60811	prsA1	P60811	prsA1	saliva	1.39253e+09	7.30386e+08	9.1438	1	0	0	1.39253e+09	30.3751	0.0403748	1.39389	40	3	3	contaminant	TRUE
P60811	prsA1	P61626	LYZ	plasma	323992	NA	5.51053	0.00014793	-3.82994	NA	323992	18.3056	0.211325	0.675049	1	1	3	contaminant
P60811	prsA1	P62805	HIST1H4A	saliva	3.78664e+06	1.44742e+06	6.57825	0.00320009	-2.49484	0.0019079	20.5175	4.35878	0.0245545	1.60987	4	3	3	contaminant
P60811	prsA1	P62805	HIST1H4A	plasma	529804	NA	5.72412	0.000241901	-3.61636	NA	529804	19.0151	0.211325	0.675049	2	1	3	contaminant
P60811	prsA1	P63104	YWHAZ	saliva	492913	242601	5.69277	0.000358046	-3.44606	1.26079e-05	492913	18.911	0.0360601	1.44297	5	3	3	contaminant
P60811	prsA1	P63104	YWHAZ	plasma	1.13618e+06	891279	6.05545	0.000781388	-3.10713	0.000634999	11.0322	3.46364	0.089077	1.05023	1	3	3	contaminant
P60811	prsA1	P68871	HBB	saliva	294813	101265	5.46955	0.000229129	-3.63992	5.82169e-05	294813	18.1694	0.0185751	1.73107	1	3	3	contaminant
P60811	prsA1	P69905	HBA1	saliva	395797	118173	5.59747	0.000228215	-3.64166	7.22351e-06	395797	18.5944	0.100557	0.997589	1	2	3	contaminant
P60811	prsA1	P69905	HBA1	plasma	407875	NA	5.61053	0.000277948	-3.55604	NA	407875	18.6378	0.211325	0.675049	2	1	3	contaminant
P60811	prsA1	P01833	PIGR	saliva	416258	55888.8	5.61936	0.000350767	-3.45498	0.000154524	4.47827	2.16294	0.000848686	3.07125	3	3	3	interactor
P60811	prsA1	P78317	RNF4	plasma	255934	66912.4	5.40813	0.000156218	-3.80627	5.34668e-05	255934	17.9654	0.0110171	1.95793	2	3	3	contaminant
P60811	prsA1	P80748	IGLV3-21	plasma	1.88874e+06	444904	6.27617	0.00116809	-2.93252	0.000430953	3.38034	1.75717	0.0127229	1.89541	1	3	3	contaminant
P60811	prsA1	P81605	DCD	saliva	2.54756e+06	1.45132e+06	6.40612	0.00177764	-2.75016	0.000237473	2.54756e+06	21.2807	0.0466453	1.33119	1	3	3	contaminant
P60811	prsA1	P81605	DCD	plasma	445914	313262	5.64925	0.000278639	-3.55496	0.000249155	0.102225	-3.29018	0.909948	0.0409835	3	2	3	contaminant
P60811	prsA1	Q01469	FABP5	saliva	414784	251163	5.61782	0.00039786	-3.40027	0.000401228	414784	18.662	0.0517887	1.28576	2	3	3	contaminant
P60811	prsA1	Q01469	FABP5	plasma	970811	NA	5.98713	0.000443259	-3.35334	NA	3.63365	1.86142	0.442467	0.354119	3	1	3	contaminant
P60811	prsA1	P27169	PON1	plasma	332960	52132.7	5.52239	0.000204653	-3.68898	5.60863e-05	20.8212	4.37998	0.000976976	3.01012	3	3	3	interactor
P60811	prsA1	Q02413	DSG1	plasma	977191	NA	5.98998	0.000446172	-3.3505	NA	23.2434	4.53875	0.2381	0.62324	1	1	3	contaminant
P60811	prsA1	Q04695	KRT17	plasma	1.35569e+06	NA	6.13216	0.000618988	-3.20832	NA	24.1023	4.5911	0.236832	0.62556	4	1	3	contaminant
P60811	prsA1	P07225	PROS1	plasma	2.63179e+07	3.18333e+06	7.42025	0.0159249	-1.79792	0.00215018	2.63179e+07	24.6495	0.00242073	2.61605	30	3	3	interactor
P60811	prsA1	Q06830	PRDX1	plasma	183083	NA	5.26265	8.35933e-05	-4.07783	NA	183083	17.4821	0.211325	0.675049	1	1	3	contaminant
P60811	prsA1	Q08188	TGM3	saliva	176309	94385.4	5.24628	0.00012455	-3.90466	2.70561e-05	176309	17.4278	0.0418546	1.37826	4	3	3	contaminant
P60811	prsA1	Q08188	TGM3	plasma	187548	NA	5.27311	8.56319e-05	-4.06736	NA	187548	17.5169	0.211325	0.675049	3	1	3	contaminant
P60811	prsA1	Q08554	DSC1	plasma	130926	NA	5.11703	5.97791e-05	-4.22345	NA	3.35127	1.74471	0.467382	0.330328	2	1	3	contaminant
P60811	prsA1	Q09666	AHNAK	plasma	85549.1	NA	4.93222	3.90605e-05	-4.40826	NA	85549.1	16.3845	0.211325	0.675049	2	1	3	contaminant
P60811	prsA1	Q13835	PKP1	plasma	166443	NA	5.22127	7.59957e-05	-4.11921	NA	29.0266	4.8593	0.232423	0.63372	1	1	3	contaminant
P60811	prsA1	Q14624	ITIH4	plasma	5.60399e+06	565706	6.7485	0.00339932	-2.46861	0.000487885	2.70871	1.43761	0.00116935	2.93206	32	3	3	contaminant
P60811	prsA1	Q16610	ECM1	plasma	142738	NA	5.15454	0.000101183	-3.99489	NA	10.7784	3.43007	0.275019	0.560638	1	1	3	contaminant
P60811	prsA1	Q6KB66	KRT80	plasma	183538	NA	5.26373	8.38008e-05	-4.07675	NA	12.74	3.6713	0.263688	0.57891	1	1	3	contaminant
P60811	prsA1	Q6ZN30	BNC2	plasma	1.79136e+07	1.63829e+06	7.25318	0.0109267	-1.96151	0.00208	45.9266	5.52126	0.00116068	2.93529	1	3	3	contaminant
P60811	prsA1	Q86YZ3	HRNR	plasma	174706	NA	5.24231	7.97686e-05	-4.09817	NA	1.48149	0.567049	0.762245	0.117906	1	1	3	contaminant
P60811	prsA1	Q8TAX7	MUC7	saliva	1.18205e+06	NA	6.07264	0.000550161	-3.25951	NA	1.18205e+06	20.1729	0.211325	0.675049	1	1	3	contaminant
P60811	prsA1	Q8WVV4	POF1B	plasma	27518.6	NA	4.43963	1.25646e-05	-4.90085	NA	27518.6	14.7481	0.211325	0.675049	1	1	3	contaminant
P60811	prsA1	Q8WWA0	ITLN1	plasma	114557	31876.6	5.05902	6.26512e-05	-4.20307	7.6855e-08	16.1132	4.01017	0.112767	0.947817	2	2	3	contaminant
P60811	prsA1	Q8WZ42	TTN	plasma	93028.9	58986	4.96862	4.82458e-05	-4.31654	1.87721e-05	8.17903	3.03193	0.162455	0.789267	1	2	3	contaminant
P60811	prsA1	Q13103	SPP2	plasma	1.37918e+07	2.35356e+06	7.13962	0.00828426	-2.08175	0.000849674	1.37918e+07	23.7173	0.00478395	2.32021	6	3	3	interactor
P60811	prsA1	Q92876	KLK6	saliva	71678.1	NA	4.85539	5.35625e-05	-4.27114	NA	71678.1	16.1292	0.211325	0.675049	1	1	3	contaminant
P60811	prsA1	Q92954	PRG4	plasma	135629	62197.2	5.13235	9.36816e-05	-4.02835	4.06076e-05	5.43726	2.44288	0.168994	0.772129	2	2	3	contaminant
P60811	prsA1	Q96DA0	ZG16B	saliva	2.55817e+06	654520	6.40793	0.00205996	-2.68614	0.00067275	2.55817e+06	21.2867	0.0105657	1.9761	5	3	3	contaminant
P60811	prsA1	Q96DR5	BPIFA2	saliva	251684	4722.06	5.40086	0.000152137	-3.81776	4.72943e-05	251684	17.9413	0.0917876	1.03722	1	2	3	contaminant
P60811	prsA1	Q96KP4	CNDP2	saliva	218063	30844.6	5.33858	0.000129148	-3.88891	2.47547e-05	218063	17.7344	0.0937785	1.0279	1	2	3	contaminant
P60811	prsA1	Q99459	CDC5L	plasma	287938	NA	5.4593	0.000204112	-3.69013	NA	287938	18.1354	0.211325	0.675049	1	1	3	contaminant
P60811	prsA1	Q9BWP8	COLEC11	plasma	59391.4	1569.12	4.77372	3.64189e-05	-4.43867	7.37469e-06	59391.4	15.858	0.000116296	3.93444	1	3	3	contaminant
P60811	prsA1	Q9HC84	MUC5B	saliva	297046	166901	5.47282	0.000240368	-3.61912	0.000142324	13.8422	3.791	0.0504019	1.29755	5	3	3	contaminant
P60811	prsA1	Q9NZT1	CALML5	plasma	4.29421e+06	NA	6.63288	0.00196068	-2.70759	NA	14.7788	3.88546	0.254687	0.593994	7	1	3	contaminant
P60811	prsA1	Q9UBC9	SPRR3	saliva	284018	NA	5.45335	0.00013219	-3.8788	NA	284018	18.1156	0.211325	0.675049	1	1	3	contaminant
P60811	prsA1	P04004	VTN	plasma	7.34628e+07	8.67815e+06	7.86607	0.0448829	-1.34792	0.00990612	36.067	5.17261	0.00243261	2.61393	24	3	3	interactor
P60811	prsA1	Q9UGM3	DMBT1	saliva	1.06058e+06	596293	6.02554	0.000831955	-3.0799	0.000425873	29.2758	4.87164	0.0482343	1.31664	8	3	3	contaminant
P60811	prsA1	Q9UGM5	FETUB	plasma	58446.1	31795.3	4.76676	3.07292e-05	-4.51245	8.7989e-06	7.05734	2.81912	0.159457	0.797355	2	2	3	contaminant
P60811	prsA1	RTpeptides	RTpeptides	saliva	6.48779e+07	2.18797e+07	7.8121	0.0503498	-1.298	0.0109649	1.83677	0.877171	0.07011	1.15422	12	3	3	contaminant
P60811	prsA1	RTpeptides	RTpeptides	plasma	5.88692e+07	4.27752e+06	7.76989	0.0365957	-1.43657	0.0103552	0.80873	-0.306271	0.99573	0.00185862	11	3	3	contaminant
P67274	SPy_0931	B9A064	IGLL5	saliva	1.08697e+06	52445.7	6.03622	0.00171301	-2.76624	1.5743e-05	1.08697e+06	20.0519	0.0919891	1.03626	1	2	3	contaminant
P67274	SPy_0931	O00391	QSOX1	plasma	346124	172881	5.53923	0.000618531	-3.20864	0.000505884	346124	18.4009	0.0370208	1.43155	3	3	3	contaminant
P67274	SPy_0931	O14791	APOL1	plasma	393113	199941	5.59452	0.000721544	-3.14174	0.000629338	4.16903	2.05971	0.0578517	1.23768	2	3	3	contaminant
P67274	SPy_0931	O14960	LECT2	plasma	179933	NA	5.25511	0.000134057	-3.87271	NA	179933	17.4571	0.211325	0.675049	1	1	3	contaminant
P67274	SPy_0931	O43866	CD5L	plasma	1.27412e+06	307872	6.10521	0.00231596	-2.63527	0.00172633	1.3979	0.48326	0.0816714	1.08793	12	3	3	contaminant
P67274	SPy_0931	O75093	SLIT1	plasma	1.17631e+06	221331	6.07052	0.00242653	-2.61501	0.00213154	2.31585	1.21154	0.0056844	2.24532	2	3	3	contaminant
P67274	SPy_0931	O75223	GGCT	plasma	68658.9	NA	4.8367	8.73199e-05	-4.05889	NA	15.6678	3.96973	0.252668	0.597449	1	1	3	contaminant
P67274	SPy_0931	O75390	CS	saliva	146907	NA	5.16704	0.000241253	-3.61753	NA	146907	17.1645	0.211325	0.675049	1	1	3	contaminant
P67274	SPy_0931	O75636	FCN3	plasma	372853	157039	5.57154	0.000346745	-3.45999	1.94837e-05	372853	18.5082	0.108735	0.963631	1	2	3	contaminant
P67274	SPy_0931	O75888	TNFSF13	saliva	271627	94634.1	5.43397	0.000562294	-3.25004	8.84139e-05	271627	18.0513	0.0190796	1.71943	1	3	3	contaminant
P67274	SPy_0931	O95445	APOM	plasma	551096	425824	5.74123	0.000767469	-3.11494	0.000330879	463.413	8.85615	0.0773836	1.11135	1	3	3	contaminant
P67274	SPy_0931	P00338	LDHA	saliva	366122	166993	5.56363	0.000570225	-3.24395	0.000230357	366122	18.482	0.11146	0.952882	2	2	3	contaminant
P67274	SPy_0931	P00450	CP	saliva	338279	46689.7	5.52928	0.000535967	-3.27086	0.00010434	338279	18.3679	0.0936822	1.02834	3	2	3	contaminant
P67274	SPy_0931	P00450	CP	plasma	1.00266e+06	1.42882e+06	6.00116	0.000927857	-3.03252	0.000914512	61.5267	5.94314	0.177175	0.751596	9	3	3	contaminant
P67274	SPy_0931	P00558	PGK1	saliva	842762	262707	5.92571	0.00179071	-2.74697	0.000455583	187.133	7.54792	0.0155594	1.80801	4	3	3	contaminant
P67274	SPy_0931	P00734	F2	plasma	1.03524e+06	NA	6.01504	0.000771298	-3.11278	NA	180.713	7.49756	0.214547	0.668478	8	1	3	contaminant
P67274	SPy_0931	P00736	C1R	plasma	242985	NA	5.38558	0.000181033	-3.74224	NA	46.0567	5.52534	0.224322	0.649129	3	1	3	contaminant
P67274	SPy_0931	P00738	HP	plasma	9.30617e+06	1.55853e+07	6.96877	0.00718432	-2.14361	0.0113939	34.353	5.10237	0.210533	0.67668	10	3	3	contaminant
P67274	SPy_0931	P00739	HPR	plasma	206173	118546	5.31423	0.000333827	-3.47648	0.000216208	206173	17.6535	0.0473964	1.32425	2	3	3	contaminant
P67274	SPy_0931	P00740	F9	plasma	85831.6	NA	4.93365	6.3948e-05	-4.19417	NA	0.498998	-1.00289	0.993425	0.00286482	1	1	3	contaminant
P67274	SPy_0931	P00742	F10	plasma	351563	12225.7	5.546	0.000823946	-3.0841	0.000785703	351563	18.4234	0.0918751	1.0368	2	2	3	contaminant
P67274	SPy_0931	P00747	PLG	plasma	7.17617e+06	2.29898e+06	6.85589	0.0131663	-1.88054	0.0104759	10.431	3.3828	0.0195698	1.70841	42	3	3	contaminant
P67274	SPy_0931	P00747	PLG	saliva	153596	30084.4	5.18638	0.000243759	-3.61304	6.13975e-05	153596	17.2288	0.0956118	1.01949	1	2	3	contaminant
P67274	SPy_0931	P00748	F12	plasma	441352	NA	5.64479	0.000328825	-3.48303	NA	2.63305	1.39673	0.548792	0.260592	5	1	3	contaminant
P67274	SPy_0931	P02652	APOA2	plasma	1.20293e+06	209970	6.08024	0.00226136	-2.64563	0.00179133	9.92023	3.31037	0.00355597	2.44904	5	3	3	interactor
P67274	SPy_0931	P00751	CFB	plasma	1.41445e+06	1.66019e+06	6.15059	0.00111717	-2.95188	0.00114733	5.46206	2.44945	0.247303	0.60677	12	2	3	contaminant
P67274	SPy_0931	P01008	SERPINC1	plasma	1230206	NA	6.08998	0.000916553	-3.03784	NA	1230206	20.2305	0.211325	0.675049	5	1	3	contaminant
P67274	SPy_0931	P01009	SERPINA1	saliva	115384	19117.5	5.06214	0.000181225	-3.74178	1.9713e-05	115384	16.8161	0.094525	1.02445	1	2	3	contaminant
P67274	SPy_0931	P01009	SERPINA1	plasma	1.10418e+07	1.23366e+07	7.04304	0.0125994	-1.89965	0.00650595	82.7715	6.37106	0.132657	0.87727	22	3	3	contaminant
P67274	SPy_0931	P01011	SERPINA3	plasma	1.17059e+06	1.54279e+06	6.0684	0.00100271	-2.99882	0.00096478	1.17059e+06	20.1588	0.20134	0.696069	4	2	3	contaminant
P67274	SPy_0931	P01019	AGT	plasma	494548	NA	5.69421	0.000368458	-3.43361	NA	494548	18.9158	0.211325	0.675049	3	1	3	contaminant
P67274	SPy_0931	P01023	A2M	plasma	4.22824e+06	3.28865e+06	6.62616	0.00615219	-2.21097	0.0033448	2.39557	1.26037	0.161886	0.790791	53	3	3	contaminant
P67274	SPy_0931	P01024	C3	plasma	1.08331e+07	5.91672e+06	7.03475	0.0182668	-1.73834	0.0131852	2.60258	1.37994	0.0944683	1.02471	95	3	3	contaminant
P67274	SPy_0931	P01024	C3	saliva	53339.7	NA	4.72705	8.07592e-05	-4.09281	NA	53339.7	15.7029	0.211325	0.675049	1	1	3	contaminant
P67274	SPy_0931	P01031	C5	plasma	261141	281007	5.41688	0.000211006	-3.67571	0.000186105	261141	17.9945	0.175109	0.756692	5	2	3	contaminant
P67274	SPy_0931	P01034	CST3	plasma	472751	21432.4	5.67463	0.000945523	-3.02433	0.000807784	3.15959	1.65974	0.0100214	1.99907	3	3	3	contaminant
P67274	SPy_0931	P01036	CST4	saliva	687490	295204	5.83727	0.0013745	-2.86186	0.000143231	0.686831	-0.541974	0.901464	0.0450518	3	3	3	contaminant
P67274	SPy_0931	P01037	CST1	saliva	797712	388745	5.90185	0.00155381	-2.8086	0.000127096	0.698006	-0.518688	0.831967	0.0798941	1	3	3	contaminant
P67274	SPy_0931	P01042	KNG1	plasma	689011	746702	5.83823	0.000862549	-3.06422	0.000489058	3.34293	1.74111	0.193552	0.713203	10	3	3	contaminant
P67274	SPy_0931	P01344	IGF2	plasma	332309	NA	5.52154	0.000247584	-3.60628	NA	332309	18.3422	0.211325	0.675049	1	1	3	contaminant
P67274	SPy_0931	P01591	JCHAIN	saliva	1.24943e+06	590955	6.09671	0.00243502	-2.6135	0.000117238	8.8237	3.14138	0.0402457	1.39528	4	3	3	contaminant
P67274	SPy_0931	P01591	JCHAIN	plasma	2.22412e+06	376945	6.34716	0.00412909	-2.38415	0.00315023	1.32215	0.402881	0.0536741	1.27024	5	3	3	contaminant
P67274	SPy_0931	P01596	0	plasma	645872	NA	5.81015	0.000481201	-3.31767	NA	645872	19.3009	0.211325	0.675049	1	1	3	contaminant
P67274	SPy_0931	P01597	IGKV1-39	plasma	115132	NA	5.0612	8.57782e-05	-4.06662	NA	17.6572	4.14218	0.247499	0.606427	1	1	3	contaminant
P67274	SPy_0931	P01617	0	plasma	1.20895e+06	NA	6.08241	0.000900719	-3.04541	NA	3.221	1.68751	0.475793	0.322582	1	1	3	contaminant
P67274	SPy_0931	P01621	0	plasma	2.47061e+06	1.59516e+06	6.3928	0.00349025	-2.45714	0.00119126	23.6149	4.56163	0.0610799	1.2141	1	3	3	contaminant
P67274	SPy_0931	P01625	0	plasma	190385	40282.1	5.27963	0.000418675	-3.37812	0.000437319	190385	17.5386	0.00729819	2.13678	2	3	3	contaminant
P67274	SPy_0931	P01701	IGLV1-51	saliva	482405	54922.2	5.68341	0.000758813	-3.11987	4.29554e-05	482405	18.8799	0.0930682	1.0312	1	2	3	contaminant
P67274	SPy_0931	P01703	IGLV1-40	plasma	1.02895e+06	635345	6.01239	0.00179168	-2.74674	0.00147636	6.60135	2.72276	0.0680899	1.16692	1	3	3	contaminant
P67274	SPy_0931	P01717	IGLV3-25	plasma	853416	328589	5.93116	0.00139103	-2.85666	0.000766023	12.8236	3.68073	0.0255079	1.59332	2	3	3	contaminant
P67274	SPy_0931	P01743	IGHV1-46	plasma	2.07456e+06	1.36477e+06	6.31693	0.00183786	-2.73569	0.000603547	2.75538	1.46225	0.276584	0.558173	1	2	3	contaminant
P67274	SPy_0931	P01764	IGHV3-23	plasma	588931	367708	5.77006	0.000869605	-3.06068	0.000391174	5.0661	2.34088	0.0734581	1.13396	1	3	3	contaminant
P67274	SPy_0931	P01764	IGHV3-23	saliva	195182	7971.85	5.29044	0.000307663	-3.51192	5.10829e-06	10.2659	3.35979	0.112273	0.949726	1	2	3	contaminant
P67274	SPy_0931	P01767	IGHV3-53	plasma	166736	74017	5.22203	0.000154355	-3.81148	1.25358e-05	166736	17.3472	0.11049	0.956676	1	2	3	contaminant
P67274	SPy_0931	P01768	IGHV3-30	plasma	1.40143e+06	789129	6.14657	0.00238272	-2.62293	0.00178299	5.44375	2.4446	0.0629141	1.20125	1	3	3	contaminant
P67274	SPy_0931	P01771	0	plasma	160247	NA	5.20479	0.000119391	-3.92303	NA	160247	17.2899	0.211325	0.675049	1	1	3	contaminant
P67274	SPy_0931	P01772	IGHV3-33	saliva	646265	282006	5.81041	0.00128742	-2.89028	7.60792e-05	646265	19.3018	0.0290017	1.53758	1	3	3	contaminant
P67274	SPy_0931	P01772	IGHV3-33	plasma	1.74625e+06	1.24087e+06	6.24211	0.00306086	-2.51416	0.00270502	3.35206	1.74505	0.114604	0.940802	2	3	3	contaminant
P67274	SPy_0931	P01781	0	plasma	427596	235741	5.63103	0.000627551	-3.20235	0.00023229	1.61347	0.690163	0.177252	0.751409	2	3	3	contaminant
P67274	SPy_0931	P01833	PIGR	saliva	1.29772e+06	483609	6.11318	0.00266832	-2.57376	0.000395009	13.9614	3.80338	0.0245491	1.60996	10	3	3	contaminant
P67274	SPy_0931	P01834	IGKC	plasma	1.45065e+07	9.21331e+06	7.16156	0.021523	-1.6671	0.0101552	4.37872	2.13051	0.0847174	1.07203	10	3	3	contaminant
P67274	SPy_0931	P01834	IGKC	saliva	689717	48946.1	5.83867	0.00109069	-2.9623	0.000139751	43.0396	5.42759	0.0969268	1.01356	4	2	3	contaminant
P67274	SPy_0931	P01857	IGHG1	saliva	707822	193743	5.84992	0.00157172	-2.80362	0.000617588	707822	19.433	0.0120378	1.91945	3	3	3	contaminant
P67274	SPy_0931	P01857	IGHG1	plasma	1.90181e+07	1.42451e+07	7.27917	0.0258141	-1.58814	0.00868907	2.52833	1.33819	0.148485	0.828318	11	3	3	contaminant
P67274	SPy_0931	P01859	IGHG2	plasma	3.63062e+06	3.1595e+06	6.55998	0.00482877	-2.31616	0.00205932	1.60453	0.682155	0.265912	0.575261	8	3	3	contaminant
P67274	SPy_0931	P01860	IGHG3	saliva	727772	NA	5.862	0.00110189	-2.95786	NA	727772	19.4731	0.211325	0.675049	1	1	3	contaminant
P67274	SPy_0931	P01860	IGHG3	plasma	2.39968e+06	1.30639e+06	6.38015	0.003467	-2.46005	0.001093	0.907312	-0.14033	0.607023	0.216795	8	3	3	contaminant
P67274	SPy_0931	P01861	IGHG4	plasma	1.27729e+06	1.41994e+06	6.10629	0.0013938	-2.8558	0.000703503	2.88643	1.52929	0.207868	0.682213	4	3	3	contaminant
P67274	SPy_0931	P01871	IGHM	plasma	7.25762e+06	558734	6.86079	0.0152541	-1.81661	0.0144322	1.89555	0.922614	0.000691617	3.16013	10	3	3	contaminant
P67274	SPy_0931	P01871	IGHM	saliva	185189	28015.4	5.26762	0.000290985	-3.53613	2.74288e-05	185189	17.4986	0.0940676	1.02656	1	2	3	contaminant
P67274	SPy_0931	P01876	IGHA1	saliva	4.27575e+06	1.39172e+06	6.63101	0.00896707	-2.04735	0.00182468	6.56924	2.71573	0.0226249	1.64541	4	3	3	contaminant
P67274	SPy_0931	P01876	IGHA1	plasma	1.17929e+07	9.86558e+06	7.07162	0.0147721	-1.83056	0.00364964	1.55377	0.635768	0.26889	0.570425	5	3	3	contaminant
P67274	SPy_0931	P01877	IGHA2	saliva	1.34453e+06	219058	6.12857	0.00301257	-2.52106	0.00120288	3.71722	1.89422	0.00207584	2.68281	2	3	3	contaminant
P67274	SPy_0931	P01877	IGHA2	plasma	1.57947e+06	1.21501e+06	6.19851	0.00436181	-2.36033	0.00614689	1.71937	0.781881	0.227274	0.643451	3	3	3	contaminant
P67274	SPy_0931	P01880	IGHD	plasma	300443	152241	5.47776	0.000669766	-3.17408	0.000774827	2.65817	1.41044	0.0760565	1.11886	2	3	3	contaminant
P67274	SPy_0931	P02533	KRT14	plasma	102422	NA	5.01039	7.63088e-05	-4.11743	NA	0.463003	-1.11091	0.962066	0.0167952	2	1	3	contaminant
P67274	SPy_0931	P02647	APOA1	saliva	693457	250139	5.84102	0.00142465	-2.84629	0.000182777	693457	19.4034	0.0203696	1.69102	6	3	3	contaminant
P67274	SPy_0931	P02647	APOA1	plasma	2.98012e+07	1.97449e+07	7.47423	0.0521922	-1.28239	0.0447627	53.778	5.74895	0.0621122	1.20682	22	3	3	contaminant
P67274	SPy_0931	P02649	APOE	plasma	1.7667e+08	9.13136e+07	8.24716	0.305938	-0.514366	0.233428	473.132	8.8861	0.0394882	1.40353	37	3	3	contaminant
P67274	SPy_0931	P02654	APOC1	plasma	673202	NA	5.82815	0.000501563	-3.29967	NA	673202	19.3607	0.211325	0.675049	1	1	3	contaminant
P67274	SPy_0931	P02656	APOC3	plasma	686799	NA	5.83683	0.000511693	-3.29099	NA	686799	19.3895	0.211325	0.675049	2	1	3	contaminant
P67274	SPy_0931	P02671	FGA	plasma	7.62454e+06	5.26363e+06	6.88221	0.0119805	-1.92153	0.00782921	3.74881	1.90643	0.103438	0.985318	34	3	3	contaminant
P67274	SPy_0931	P02675	FGB	plasma	7.98787e+06	6.45109e+06	6.90243	0.011483	-1.93994	0.00622331	4.79337	2.26104	0.115788	0.936335	40	3	3	contaminant
P67274	SPy_0931	P02679	FGG	plasma	4.61839e+06	3.10697e+06	6.66449	0.00861931	-2.06453	0.0083804	5.39167	2.43073	0.0853615	1.06874	22	3	3	contaminant
P67274	SPy_0931	P02745	C1QA	plasma	286644	NA	5.45734	0.000364552	-3.43824	NA	286644	18.1289	0.211325	0.675049	1	1	3	contaminant
P67274	SPy_0931	P02746	C1QB	plasma	381155	219637	5.5811	0.000687927	-3.16246	0.000599389	381155	18.54	0.0475751	1.32262	4	3	3	contaminant
P67274	SPy_0931	P02747	C1QC	plasma	710145	340107	5.85135	0.00135698	-2.86743	0.00126317	710145	19.4378	0.0343371	1.46424	5	3	3	contaminant
P67274	SPy_0931	P02748	C9	plasma	509175	540556	5.70687	0.000412791	-3.38427	0.000355453	2.30081	1.20214	0.357048	0.447274	6	2	3	contaminant
P67274	SPy_0931	P02749	APOH	plasma	1.34805e+06	1.44013e+06	6.12971	0.00109119	-2.9621	0.000950144	6.3975	2.67751	0.225374	0.647096	4	2	3	contaminant
P67274	SPy_0931	P02750	LRG1	plasma	447080	NA	5.65039	0.000333093	-3.47743	NA	447080	18.7702	0.211325	0.675049	1	1	3	contaminant
P67274	SPy_0931	P02751	FN1	plasma	909660	727991	5.95888	0.00131852	-2.87991	0.000731082	6.95312	2.79766	0.102476	0.989379	21	3	3	contaminant
P67274	SPy_0931	P02753	RBP4	plasma	584992	NA	5.76715	0.000435843	-3.36067	NA	584992	19.1581	0.211325	0.675049	3	1	3	contaminant
P67274	SPy_0931	P02760	AMBP	plasma	2.92312e+06	1.13221e+06	6.46585	0.00528161	-2.27723	0.00418011	8.86006	3.14732	0.0289459	1.53841	10	3	3	contaminant
P67274	SPy_0931	P02763	ORM1	plasma	6.25726e+06	NA	6.79638	0.00466191	-2.33144	NA	6.25726e+06	22.5771	0.211325	0.675049	5	1	3	contaminant
P67274	SPy_0931	P02765	AHSG	plasma	1.55254e+06	2.09903e+06	6.19104	0.00156254	-2.80617	0.00127428	6.12713	2.61521	0.197957	0.70343	7	3	3	contaminant
P67274	SPy_0931	P02766	TTR	plasma	1.31123e+06	1.64798e+06	6.11768	0.00143494	-2.84317	0.000969938	1.31123e+06	20.3225	0.151046	0.820892	9	3	3	contaminant
P67274	SPy_0931	P02768	ALB	plasma	2.71566e+08	4.40853e+08	8.43388	0.221959	-0.653727	0.311952	37.2334	5.21852	0.204096	0.690166	91	3	3	contaminant
P67274	SPy_0931	P02768	ALB	saliva	293680	29202.4	5.46787	0.000462144	-3.33522	1.94699e-05	2.86959	1.52084	0.230744	0.63687	2	2	3	contaminant
P67274	SPy_0931	P02774	GC	saliva	86897.5	48227.3	4.93901	0.000134951	-3.86982	6.8234e-05	86897.5	16.407	0.119968	0.920934	2	2	3	contaminant
P67274	SPy_0931	P02774	GC	plasma	3.40619e+06	NA	6.53227	0.00253775	-2.59555	NA	3.40619e+06	21.6997	0.211325	0.675049	13	1	3	contaminant
P67274	SPy_0931	P02787	TF	plasma	1.20871e+07	1.99834e+07	7.08232	0.00955673	-2.01969	0.0144144	48.1448	5.58931	0.206407	0.685275	51	3	3	contaminant
P67274	SPy_0931	Q01469	FABP5	saliva	1.20168e+06	279099	6.07979	0.00264437	-2.57768	0.000926087	1.20168e+06	20.1966	0.00875505	2.05774	3	3	3	interactor
P67274	SPy_0931	P02788	LTF	saliva	1.45206e+06	424516	6.16199	0.0031933	-2.49576	0.00121024	1.45206e+06	20.4697	0.0136639	1.86443	6	3	3	contaminant
P67274	SPy_0931	P23142	FBLN1	plasma	1.24444e+07	3.08113e+06	7.09497	0.0255167	-1.59317	0.024667	1.24444e+07	23.569	0.00991404	2.00375	27	3	3	interactor
P67274	SPy_0931	P02790	HPX	plasma	4.97218e+06	7.79609e+06	6.69655	0.00428914	-2.36763	0.00533716	29.479	4.88162	0.198822	0.701536	14	3	3	contaminant
P67274	SPy_0931	P02814	SMR3B	saliva	570678	NA	5.75639	0.000864037	-3.06347	NA	0.699342	-0.51593	0.964093	0.0158811	1	1	3	contaminant
P67274	SPy_0931	P03952	KLKB1	plasma	299525	192133	5.47643	0.00045681	-3.34026	0.000250458	299525	18.1923	0.0570733	1.24357	4	3	3	contaminant
P67274	SPy_0931	P03973	SLPI	saliva	674961	268654	5.82928	0.00136555	-2.86469	0.000115171	674961	19.3644	0.0244815	1.61116	1	3	3	contaminant
P67274	SPy_0931	P04003	C4BPA	plasma	1.41583e+06	861114	6.15101	0.00333748	-2.47658	0.00416631	4.23087	2.08096	0.0803495	1.09502	7	3	3	contaminant
P67274	SPy_0931	P04003	C4BPA	saliva	79369.7	NA	4.89965	0.00012017	-3.9202	NA	79369.7	16.2763	0.211325	0.675049	1	1	3	contaminant
P67274	SPy_0931	P04004	VTN	plasma	7.76052e+07	4.74941e+07	7.88989	0.112854	-0.947485	0.0446585	38.1007	5.25174	0.0551515	1.25844	27	3	3	contaminant
P67274	SPy_0931	P04075	ALDOA	saliva	414164	149376	5.61717	0.000856478	-3.06728	0.00014816	414164	18.6598	0.0203648	1.69112	6	3	3	contaminant
P67274	SPy_0931	P04080	CSTB	saliva	429733	250474	5.6332	0.000801488	-3.0961	0.00017647	429733	18.7131	0.0485194	1.31408	2	3	3	contaminant
P67274	SPy_0931	P04114	APOB	plasma	662408	567950	5.82113	0.00096475	-3.01559	0.00059314	55.5088	5.79464	0.0928469	1.03223	31	3	3	contaminant
P67274	SPy_0931	P04196	HRG	plasma	5.05285e+06	1.35402e+06	6.70354	0.00898115	-2.04667	0.00634025	27.1647	4.76366	0.0123534	1.90821	15	3	3	contaminant
P67274	SPy_0931	P04217	A1BG	plasma	2.96711e+06	NA	6.47233	0.00221062	-2.65549	NA	2.96711e+06	21.5006	0.211325	0.675049	5	1	3	contaminant
P67274	SPy_0931	P04220	0	plasma	2.82312e+06	523088	6.45073	0.00568387	-2.24536	0.00523309	0.816435	-0.29259	0.838883	0.0762988	3	3	3	contaminant
P67274	SPy_0931	P22352	GPX3	plasma	1.33649e+06	154987	6.12597	0.00252254	-2.59816	0.00195914	1.33649e+06	20.35	0.00222637	2.6524	6	3	3	interactor
P67274	SPy_0931	P04264	KRT1	saliva	2.99992e+06	3.2731e+06	6.47711	0.00542506	-2.2656	0.0049071	8.28451	3.05042	0.148729	0.827603	19	3	3	contaminant
P67274	SPy_0931	P04264	KRT1	plasma	4.20867e+06	4.43161e+06	6.62415	0.00549184	-2.26028	0.00326927	0.236561	-2.07972	0.950888	0.0218706	26	3	3	contaminant
P67274	SPy_0931	P04406	GAPDH	plasma	462951	169303	5.66553	0.000877698	-3.05666	0.000767905	2.8833	1.52772	0.0309573	1.50924	4	3	3	contaminant
P67274	SPy_0931	P04406	GAPDH	saliva	732860	373775	5.86502	0.00140197	-2.85326	0.000166343	732860	19.4832	0.038423	1.41541	4	3	3	contaminant
P67274	SPy_0931	P04433	IGKV3-11	plasma	2.0818e+06	1.44791e+06	6.31844	0.00288629	-2.53966	0.000973545	1.31709	0.397354	0.30511	0.515544	1	3	3	contaminant
P67274	SPy_0931	P04745	AMY1A	saliva	430227	66245.2	5.6337	0.000675956	-3.17008	6.55535e-05	3.23902	1.69556	0.201004	0.696796	1	2	3	contaminant
P67274	SPy_0931	P04792	HSPB1	saliva	307155	NA	5.48736	0.000504417	-3.29721	NA	307155	18.2286	0.211325	0.675049	1	1	3	contaminant
P67274	SPy_0931	P05090	APOD	plasma	2.29057e+06	1.12085e+06	6.35994	0.00447103	-2.34959	0.00433586	262.167	8.03434	0.0359194	1.44467	7	3	3	contaminant
P67274	SPy_0931	P05109	S100A8	saliva	562419	NA	5.75006	0.000923616	-3.03451	NA	562419	19.1013	0.211325	0.675049	1	1	3	contaminant
P67274	SPy_0931	P05155	SERPING1	plasma	657035	NA	5.81759	0.000489518	-3.31023	NA	657035	19.3256	0.211325	0.675049	5	1	3	contaminant
P67274	SPy_0931	P05156	CFI	plasma	342731	NA	5.53495	0.000255349	-3.59287	NA	342731	18.3867	0.211325	0.675049	5	1	3	contaminant
P67274	SPy_0931	P05164	MPO	saliva	795856	464171	5.90083	0.00146754	-2.83341	0.000364821	795856	19.6021	0.0485729	1.31361	12	3	3	contaminant
P67274	SPy_0931	P05452	CLEC3B	plasma	222383	NA	5.3471	0.000165685	-3.78072	NA	222383	17.7627	0.211325	0.675049	2	1	3	contaminant
P67274	SPy_0931	P05543	SERPINA7	plasma	101700	NA	5.00732	7.57703e-05	-4.1205	NA	101700	16.634	0.211325	0.675049	1	1	3	contaminant
P67274	SPy_0931	P05546	SERPIND1	plasma	311235	NA	5.49309	0.000231883	-3.63473	NA	311235	18.2476	0.211325	0.675049	2	1	3	contaminant
P67274	SPy_0931	P06396	GSN	plasma	846534	574826	5.92764	0.00159256	-2.79791	0.00157323	23.0531	4.52689	0.0672613	1.17223	6	3	3	contaminant
P67274	SPy_0931	P06681	C2	plasma	130389	NA	5.11524	9.71451e-05	-4.01258	NA	130389	16.9925	0.211325	0.675049	1	1	3	contaminant
P67274	SPy_0931	P06702	S100A9	saliva	448096	146340	5.65137	0.000935655	-3.02888	0.00017181	448096	18.7734	0.0168808	1.77261	2	3	3	contaminant
P67274	SPy_0931	P06703	S100A6	saliva	7.13459e+06	2.35284e+06	6.85337	0.0148715	-1.82764	0.00261749	7.13459e+06	22.7664	0.0171961	1.76457	1	3	3	contaminant
P67274	SPy_0931	P06727	APOA4	plasma	954380	1.11804e+06	5.97972	0.00115849	-2.93611	0.000733504	23.4671	4.55257	0.146245	0.83492	14	3	3	contaminant
P67274	SPy_0931	P06733	ENO1	saliva	3.56667e+06	1.37175e+06	6.55226	0.00724599	-2.1399	0.000664039	3.56667e+06	21.7661	0.0229678	1.63888	6	3	3	contaminant
P67274	SPy_0931	P06733	ENO1	plasma	106763	NA	5.02842	7.9543e-05	-4.0994	NA	106763	16.7041	0.211325	0.675049	1	1	3	contaminant
P67274	SPy_0931	P06744	GPI	saliva	62013.4	NA	4.79249	0.00010184	-3.99208	NA	62013.4	15.9203	0.211325	0.675049	1	1	3	contaminant
P67274	SPy_0931	P07225	PROS1	plasma	330392	160189	5.51903	0.000719382	-3.14304	0.000807162	330392	18.3338	0.0351033	1.45465	6	3	3	contaminant
P67274	SPy_0931	P07339	CTSD	plasma	493268	81432.2	5.69308	0.000482254	-3.31672	0.00010161	14.5049	3.85847	0.109718	0.959723	1	2	3	contaminant
P67274	SPy_0931	P07358	C8B	plasma	90701.9	31059.5	4.95762	0.00020193	-3.6948	0.000222497	90701.9	16.4688	0.0184677	1.73359	3	3	3	contaminant
P67274	SPy_0931	P07360	C8G	plasma	151247	NA	5.17969	0.000112685	-3.94813	NA	151247	17.2065	0.211325	0.675049	1	1	3	contaminant
P67274	SPy_0931	P07737	PFN1	saliva	920427	242856	5.96399	0.00211696	-2.67429	0.00108945	920427	19.8119	0.0112141	1.95024	3	3	3	contaminant
P67274	SPy_0931	P07996	THBS1	plasma	107907	NA	5.03305	8.03952e-05	-4.09477	NA	36.1536	5.17607	0.228054	0.641962	1	1	3	contaminant
P67274	SPy_0931	P08246	ELANE	saliva	2.80551e+06	1.06682e+06	6.44801	0.00571161	-2.24324	0.000562687	2.80551e+06	21.4198	0.0224861	1.64809	1	3	3	contaminant
P67274	SPy_0931	P08319	ADH4	plasma	209105	NA	5.32036	0.000841206	-3.0751	NA	209105	17.6739	0.211325	0.675049	1	1	3	contaminant
P67274	SPy_0931	P08519	LPA	plasma	425009	186245	5.6284	0.000720691	-3.14225	0.000488748	2.86665	1.51936	0.054681	1.26216	3	3	3	contaminant
P67274	SPy_0931	P08603	CFH	plasma	2.40038e+06	1.00159e+06	6.38028	0.00391681	-2.40707	0.00224472	2.40038e+06	21.1948	0.0267137	1.57327	35	3	3	contaminant
P67274	SPy_0931	P08697	SERPINF2	plasma	1.46799e+06	718051	6.16672	0.00214847	-2.66787	0.000666486	2.65983	1.41133	0.078119	1.10724	9	3	3	contaminant
P67274	SPy_0931	P09211	GSTP1	saliva	482442	55335.3	5.68345	0.000763868	-3.11698	0.00013105	482442	18.88	0.0930878	1.03111	1	2	3	contaminant
P67274	SPy_0931	P09871	C1S	plasma	923237	841030	5.96531	0.000774378	-3.11105	0.000504231	29.4125	4.87836	0.16637	0.778925	1	2	3	contaminant
P67274	SPy_0931	P09960	LTA4H	saliva	26499.9	NA	4.42324	4.01223e-05	-4.39661	NA	26499.9	14.6937	0.211325	0.675049	1	1	3	contaminant
P67274	SPy_0931	P09972	ALDOC	saliva	175848	NA	5.24514	0.000288782	-3.53943	NA	175848	17.424	0.211325	0.675049	1	1	3	contaminant
P67274	SPy_0931	P0C0L4	C4A	plasma	135118	NA	5.13071	0.000100668	-3.99711	NA	135118	17.0439	0.211325	0.675049	1	1	3	contaminant
P67274	SPy_0931	P0C0L5	C4B	plasma	289876	270636	5.46221	0.000241914	-3.61634	0.000164944	2.8453	1.50858	0.298837	0.524565	4	2	3	contaminant
P67274	SPy_0931	P10643	C7	plasma	181512	155480	5.25891	0.000154084	-3.81224	8.91804e-05	181512	17.4697	0.15081	0.82157	2	2	3	contaminant
P67274	SPy_0931	P10909	CLU	plasma	4.05239e+07	9.98884e+06	7.60771	0.0818306	-1.08708	0.0771622	45.6894	5.51379	0.0102535	1.98913	33	3	3	contaminant
P67274	SPy_0931	P11142	HSPA8	saliva	522824	218489	5.71836	0.00104567	-2.98061	5.18723e-05	522824	18.996	0.0267892	1.57204	4	3	3	contaminant
P67274	SPy_0931	P12259	F5	plasma	4.15414e+06	1.45418e+06	6.61848	0.00902853	-2.04438	0.00971852	4.15414e+06	21.9861	0.0192513	1.71554	44	3	3	contaminant
P67274	SPy_0931	P12273	PIP	saliva	3.25897e+07	1.33268e+07	7.51308	0.0655218	-1.18361	0.00388101	8.23191	3.04123	0.0324334	1.48901	12	3	3	contaminant
P67274	SPy_0931	P12830	CDH1	plasma	386188	156353	5.5868	0.000854602	-3.06824	0.000953087	26.0516	4.7033	0.0257105	1.58989	2	3	3	contaminant
P67274	SPy_0931	P13645	KRT10	saliva	1.87533e+06	1.35998e+06	6.27308	0.00348106	-2.45829	0.00168872	3.97846	1.99221	0.107419	0.968919	9	3	3	contaminant
P67274	SPy_0931	P13645	KRT10	plasma	3.64615e+06	4.35917e+06	6.56183	0.00401709	-2.39609	0.00242111	0.316358	-1.66037	0.923442	0.0345902	16	3	3	contaminant
P67274	SPy_0931	P13647	KRT5	saliva	375523	NA	5.57464	0.000616692	-3.20993	NA	5.77726	2.53038	0.341674	0.466389	2	1	3	contaminant
P67274	SPy_0931	P13647	KRT5	plasma	492537	531373	5.69244	0.000632712	-3.19879	0.00037916	0.341252	-1.55109	0.904642	0.0435234	4	3	3	contaminant
P67274	SPy_0931	P14618	PKM	plasma	547739	151535	5.73857	0.000980788	-3.00842	0.000712657	6.32225	2.66044	0.00861559	2.06472	2	3	3	contaminant
P67274	SPy_0931	P14618	PKM	saliva	1.29373e+06	617316	6.11185	0.00264051	-2.57831	0.000639705	1.29373e+06	20.3031	0.0341094	1.46713	3	3	3	contaminant
P67274	SPy_0931	P15169	CPN1	plasma	187166	133394	5.27223	0.000291608	-3.5352	0.000115805	187166	17.514	0.135431	0.868283	2	2	3	contaminant
P67274	SPy_0931	P17936	IGFBP3	plasma	435458	307675	5.63895	0.000532105	-3.274	6.00999e-05	80.0624	6.32305	0.0682438	1.16594	2	3	3	contaminant
P67274	SPy_0931	P18510	IL1RN	saliva	352174	117717	5.54676	0.000732147	-3.1354	0.000122383	352174	18.4259	0.0176418	1.75346	2	3	3	contaminant
P67274	SPy_0931	P19652	ORM2	plasma	745976	909488	5.87272	0.000930377	-3.03134	0.000668005	745976	19.5088	0.145644	0.836707	5	3	3	contaminant
P67274	SPy_0931	P19823	ITIH2	plasma	843686	1.09551e+06	5.92618	0.000939444	-3.02713	0.000685082	115.756	6.85494	0.158502	0.799966	10	3	3	contaminant
P67274	SPy_0931	P19827	ITIH1	plasma	403724	545832	5.60608	0.000407102	-3.3903	0.000331435	403724	18.623	0.164315	0.784322	5	3	3	contaminant
P67274	SPy_0931	P19957	PI3	saliva	153441	NA	5.18594	0.000251984	-3.59863	NA	0.264188	-1.92036	0.977769	0.00976381	1	1	3	contaminant
P67274	SPy_0931	P20160	AZU1	saliva	1.05632e+06	590357	6.0238	0.00199788	-2.69943	0.000475733	1.05632e+06	20.0106	0.0451218	1.34561	5	3	3	contaminant
P67274	SPy_0931	P20742	PZP	plasma	278237	NA	5.44441	0.00035386	-3.45117	NA	278237	18.086	0.211325	0.675049	1	1	3	contaminant
P67274	SPy_0931	P22079	LPO	saliva	821363	460752	5.91454	0.00153877	-2.81283	0.000292449	821363	19.6477	0.0454141	1.34281	4	3	3	contaminant
P67274	SPy_0931	P23280	CA6	saliva	4.00417e+07	1.50887e+07	7.60251	0.0817662	-1.08743	0.0091519	80.4008	6.32914	0.0226299	1.64532	12	3	3	contaminant
P67274	SPy_0931	P24158	PRTN3	saliva	731192	277267	5.86403	0.00149871	-2.82428	0.000207634	731192	19.4799	0.0223693	1.65035	1	3	3	contaminant
P67274	SPy_0931	P24593	IGFBP5	plasma	272135	86081.6	5.43478	0.000505396	-3.29637	0.000413522	272135	18.054	0.0158859	1.79899	1	3	3	contaminant
P67274	SPy_0931	P25311	AZGP1	plasma	358839	NA	5.5549	0.00026735	-3.57292	NA	3.09103	1.62809	0.490318	0.309522	2	1	3	contaminant
P67274	SPy_0931	P27169	PON1	plasma	469361	400059	5.67151	0.000696749	-3.15692	0.000453483	29.3508	4.87533	0.094052	1.02663	3	3	3	contaminant
P67274	SPy_0931	P27918	CFP	plasma	1.3658e+06	367910	6.13539	0.00231847	-2.6348	0.0013437	0.829013	-0.270534	0.826996	0.0824965	7	3	3	contaminant
P67274	SPy_0931	P28325	CST5	saliva	769590	406995	5.88626	0.00146763	-2.83338	0.000198882	769590	19.5537	0.040966	1.38758	4	3	3	contaminant
P67274	SPy_0931	P29401	TKT	saliva	429154	161981	5.63261	0.000876679	-3.05716	0.00010101	429154	18.7111	0.0221761	1.65412	3	3	3	contaminant
P67274	SPy_0931	P29622	SERPINA4	plasma	948620	NA	5.97709	0.000706761	-3.15073	NA	948620	19.8555	0.211325	0.675049	1	1	3	contaminant
P67274	SPy_0931	P30086	PEBP1	saliva	535920	65338.3	5.7291	0.000842795	-3.07428	5.45435e-05	535920	19.0317	0.0932604	1.0303	3	2	3	contaminant
P67274	SPy_0931	P30838	ALDH3A1	saliva	445971	NA	5.64931	0.000675225	-3.17055	NA	445971	18.7666	0.211325	0.675049	4	1	3	contaminant
P67274	SPy_0931	P31146	CORO1A	saliva	344743	151982	5.53749	0.000709096	-3.14929	0.000175521	344743	18.3952	0.02955	1.52944	2	3	3	contaminant
P67274	SPy_0931	P35030	PRSS3	plasma	910653	1.08012e+06	5.95935	0.00309232	-2.50972	0.00483863	2.6874	1.42621	0.228021	0.642026	1	3	3	contaminant
P67274	SPy_0931	P35527	KRT9	saliva	6.14078e+06	7.87141e+06	6.78822	0.0104955	-1.979	0.0124882	35.8463	5.16375	0.159718	0.796645	20	3	3	contaminant
P67274	SPy_0931	P35527	KRT9	plasma	1.76825e+06	1.54997e+06	6.24754	0.00267474	-2.57272	0.00189464	0.164032	-2.60795	0.948329	0.0230412	17	3	3	contaminant
P67274	SPy_0931	P35542	SAA4	plasma	1.37853e+06	680960	6.13942	0.00212287	-2.67308	0.000990128	1.37853e+06	20.3947	0.036296	1.44014	2	3	3	contaminant
P67274	SPy_0931	P35858	IGFALS	plasma	277661	141225	5.44351	0.000542556	-3.26556	0.000530998	277661	18.083	0.0382361	1.41753	4	3	3	contaminant
P67274	SPy_0931	P35908	KRT2	saliva	1.29407e+06	775293	6.11196	0.00258257	-2.58795	0.000932146	2.83907	1.50542	0.0979431	1.00903	9	3	3	contaminant
P67274	SPy_0931	P35908	KRT2	plasma	2.49465e+06	3.15132e+06	6.39701	0.00281506	-2.55051	0.00194475	0.31648	-1.65981	0.924141	0.0342617	18	3	3	contaminant
P67274	SPy_0931	P36871	PGM1	saliva	180099	NA	5.25551	0.00027268	-3.56435	NA	180099	17.4584	0.211325	0.675049	1	1	3	contaminant
P67274	SPy_0931	P36955	SERPINF1	plasma	517525	NA	5.71393	0.000385577	-3.41389	NA	517525	18.9813	0.211325	0.675049	1	1	3	contaminant
P67274	SPy_0931	P37837	TALDO1	saliva	497880	214283	5.69712	0.000776014	-3.11013	0.000293046	497880	18.9254	0.109438	0.960833	2	2	3	contaminant
P67274	SPy_0931	P43652	AFM	plasma	464574	NA	5.66705	0.000346126	-3.46077	NA	464574	18.8255	0.211325	0.675049	4	1	3	contaminant
P67274	SPy_0931	P48740	MASP1	plasma	564094	192528	5.75135	0.00096248	-3.01661	0.000619567	564094	19.1056	0.0183526	1.7363	4	3	3	contaminant
P67274	SPy_0931	P49189	ALDH9A1	saliva	269770	91836.1	5.43099	0.000421573	-3.37513	0.000120481	269770	18.0414	0.103089	0.986787	1	2	3	contaminant
P67274	SPy_0931	P49908	SELENOP	plasma	1.65971e+07	7.20484e+06	7.22003	0.033685	-1.47256	0.0340343	1.65971e+07	23.9844	0.0287272	1.54171	11	3	3	contaminant
P67274	SPy_0931	P49918	CDKN1C	saliva	414020	NA	5.61702	0.000626849	-3.20284	NA	414020	18.6593	0.211325	0.675049	1	1	3	contaminant
P67274	SPy_0931	P52209	PGD	saliva	635769	197256	5.8033	0.00134493	-2.8713	0.000313556	635769	19.2781	0.0153108	1.815	3	3	3	contaminant
P67274	SPy_0931	P52566	ARHGDIB	saliva	636531	202824	5.80382	0.00101373	-2.99408	0.000377772	636531	19.2799	0.101736	0.992527	2	2	3	contaminant
P67274	SPy_0931	P54108	CRISP3	saliva	1.15692e+06	396504	6.0633	0.00239761	-2.62022	0.000377791	1.15692e+06	20.1419	0.0184972	1.73289	1	3	3	contaminant
P67274	SPy_0931	P55056	APOC4	plasma	746682	514766	5.87314	0.00103432	-2.98534	0.000339278	746682	19.5101	0.0642861	1.19188	1	3	3	contaminant
P67274	SPy_0931	P61626	LYZ	saliva	1.86618e+06	661133	6.27095	0.00388146	-2.411	0.000732884	1.86618e+06	20.8317	0.0196905	1.70574	3	3	3	contaminant
P67274	SPy_0931	P61626	LYZ	plasma	197976	32251.9	5.29661	0.000193636	-3.71301	4.12167e-05	197976	17.595	0.0944337	1.02487	1	2	3	contaminant
P67274	SPy_0931	P62805	HIST1H4A	saliva	1.45481e+06	585074	6.16281	0.0029312	-2.53295	0.000202075	7.88273	2.9787	0.0297624	1.52633	2	3	3	contaminant
P67274	SPy_0931	P62937	PPIA	saliva	341406	160081	5.53327	0.000666904	-3.17594	2.67557e-05	341406	18.3811	0.0330509	1.48082	1	3	3	contaminant
P67274	SPy_0931	P63104	YWHAZ	saliva	381704	182598	5.58173	0.000756387	-3.12126	0.000135847	381704	18.5421	0.0342662	1.46513	5	3	3	contaminant
P67274	SPy_0931	P67274	SPy_0931	saliva	5.05939e+08	2.24513e+08	8.7041	1	0	0	5.05939e+08	28.9144	0.0299056	1.52425	27	3	3	contaminant	TRUE
P67274	SPy_0931	P67274	SPy_0931	plasma	7.92359e+08	5.46841e+08	8.89892	1	0	0	7.92359e+08	29.5616	0.0643983	1.19113	33	3	3	contaminant	TRUE
P67274	SPy_0931	P68871	HBB	saliva	926495	365052	5.96684	0.00187723	-2.72648	0.000164246	926495	19.8214	0.024025	1.61934	2	3	3	contaminant
P67274	SPy_0931	P68871	HBB	plasma	959796	NA	5.98218	0.000715087	-3.14564	NA	959796	19.8724	0.211325	0.675049	2	1	3	contaminant
P67274	SPy_0931	P69905	HBA1	saliva	707775	260666	5.8499	0.00145874	-2.83602	0.000227461	707775	19.4329	0.0211801	1.67407	1	3	3	contaminant
P67274	SPy_0931	P69905	HBA1	plasma	352486	NA	5.54714	0.000262617	-3.58068	NA	352486	18.4272	0.211325	0.675049	1	1	3	contaminant
P67274	SPy_0931	P80748	IGLV3-21	plasma	1.59648e+06	786080	6.20316	0.00245028	-2.61078	0.00111665	2.85727	1.51464	0.0725957	1.13909	2	3	3	contaminant
P67274	SPy_0931	P80748	IGLV3-21	saliva	131317	NA	5.11832	0.000215651	-3.66625	NA	131317	17.0027	0.211325	0.675049	1	1	3	contaminant
P67274	SPy_0931	P81605	DCD	saliva	2.29849e+06	1.79688e+06	6.36144	0.00402439	-2.3953	0.00206929	2.29849e+06	21.1323	0.078541	1.1049	1	3	3	contaminant
P67274	SPy_0931	P81605	DCD	plasma	2.09626e+06	424642	6.32145	0.00394295	-2.40418	0.0031667	0.480562	-1.05721	0.781323	0.107169	1	3	3	contaminant
P67274	SPy_0931	Q01469	FABP5	plasma	252206	NA	5.40176	0.0010146	-2.99371	NA	0.943982	-0.0831694	0.83978	0.0758347	1	1	3	contaminant
P67274	SPy_0931	Q03591	CFHR1	plasma	694952	188302	5.84195	0.000665733	-3.1767	6.8962e-05	694952	19.4066	0.0990447	1.00417	1	2	3	contaminant
P67274	SPy_0931	Q04756	HGFAC	plasma	130828	148735	5.1167	0.000437732	-3.35879	0.000672429	130828	16.9973	0.133545	0.874372	1	3	3	contaminant
P67274	SPy_0931	Q06033	ITIH3	plasma	72163	NA	4.85831	5.37644e-05	-4.26951	NA	72163	16.139	0.211325	0.675049	1	1	3	contaminant
P67274	SPy_0931	Q08188	TGM3	saliva	890934	442907	5.94985	0.00171568	-2.76556	0.000179222	890934	19.765	0.0367106	1.43521	8	3	3	contaminant
P67274	SPy_0931	Q08380	LGALS3BP	saliva	826054	571015	5.91701	0.0014758	-2.83097	0.000679902	826054	19.6559	0.0645678	1.18998	4	3	3	contaminant
P67274	SPy_0931	Q08380	LGALS3BP	plasma	179456	101948	5.25396	0.000241714	-3.6167	5.1244e-05	0.264568	-1.91829	0.870201	0.0603807	3	3	3	contaminant
P67274	SPy_0931	Q08554	DSC1	plasma	93525.5	NA	4.97093	6.96803e-05	-4.15689	NA	2.39393	1.25938	0.570196	0.243976	1	1	3	contaminant
P67274	SPy_0931	Q13103	SPP2	plasma	128003	NA	5.10722	9.53674e-05	-4.0206	NA	128003	16.9658	0.211325	0.675049	1	1	3	contaminant
P67274	SPy_0931	Q13201	MMRN1	plasma	313763	NA	5.4966	0.00126223	-2.89886	NA	313763	18.2593	0.211325	0.675049	1	1	3	contaminant
P67274	SPy_0931	Q13361	MFAP5	plasma	672069	489828	5.82741	0.00184867	-2.73314	0.00257088	672069	19.3582	0.070326	1.15288	3	3	3	contaminant
P67274	SPy_0931	Q14624	ITIH4	plasma	1.31939e+07	3.5207e+06	7.12037	0.0248856	-1.60405	0.0206687	6.37734	2.67295	0.0155805	1.80742	29	3	3	contaminant
P67274	SPy_0931	Q15582	TGFBI	plasma	700518	276600	5.84542	0.00151892	-2.81846	0.00165217	700518	19.4181	0.0241198	1.61763	3	3	3	contaminant
P67274	SPy_0931	Q16610	ECM1	plasma	361497	80369.1	5.5581	0.000349572	-3.45646	5.36012e-05	27.2973	4.77069	0.104315	0.981654	1	2	3	contaminant
P67274	SPy_0931	Q59EK9	RUNDC3A	plasma	135987	NA	5.1335	0.00054706	-3.26197	NA	135987	17.0531	0.211325	0.675049	1	1	3	contaminant
P67274	SPy_0931	Q6Q788	APOA5	plasma	204155	NA	5.30996	0.000821294	-3.0855	NA	204155	17.6393	0.211325	0.675049	2	1	3	contaminant
P67274	SPy_0931	Q6UX71	PLXDC2	plasma	1.08062e+06	243472	6.03367	0.00201551	-2.69561	0.0016002	5.08933	2.34748	0.0105649	1.97613	2	3	3	contaminant
P67274	SPy_0931	Q6ZN30	BNC2	plasma	9651792	4.03896e+06	6.98461	0.0162713	-1.78858	0.0106487	24.7451	4.62907	0.0286598	1.54273	2	3	3	contaminant
P67274	SPy_0931	Q86UX7	FERMT3	plasma	106900	NA	5.02898	7.96448e-05	-4.09884	NA	106900	16.7059	0.211325	0.675049	1	1	3	contaminant
P67274	SPy_0931	Q86YZ3	HRNR	plasma	138146	23188.2	5.14034	0.000356207	-3.4483	0.000375473	1.17146	0.228309	0.638489	0.194847	1	2	3	contaminant
P67274	SPy_0931	Q8N4F0	BPIFB2	saliva	228360	NA	5.35862	0.000375018	-3.42595	NA	228360	17.801	0.211325	0.675049	1	1	3	contaminant
P67274	SPy_0931	Q8NI99	ANGPTL6	plasma	317546	168019	5.50181	0.000288928	-3.53921	5.11568e-05	317546	18.2766	0.117637	0.929454	3	2	3	contaminant
P67274	SPy_0931	Q8TAX7	MUC7	saliva	1.42641e+07	6.05386e+06	7.15424	0.0285037	-1.5451	0.00135274	1.42641e+07	23.7659	0.0275623	1.55969	1	3	3	contaminant
P67274	SPy_0931	Q8WWA0	ITLN1	plasma	105478	48627.1	5.02316	9.73098e-05	-4.01184	9.74896e-06	14.8361	3.89104	0.127948	0.892968	1	2	3	contaminant
P67274	SPy_0931	Q8WWQ8	STAB2	plasma	119139	64167.8	5.07605	0.000240639	-3.61863	0.000250277	119139	16.8623	0.0423022	1.37364	4	3	3	contaminant
P67274	SPy_0931	Q8WZ42	TTN	plasma	352428	295701	5.54707	0.000300325	-3.52241	0.000166921	30.9852	4.95351	0.157735	0.802072	1	2	3	contaminant
P67274	SPy_0931	Q92954	PRG4	plasma	4.73759e+06	1.2011e+06	6.67556	0.00867951	-2.0615	0.00665829	189.926	7.56929	0.0104297	1.98173	15	3	3	contaminant
P67274	SPy_0931	Q96DA0	ZG16B	saliva	8.84732e+06	3.22706e+06	6.94681	0.0181668	-1.74072	0.00247143	8.84732e+06	23.0768	0.0208	1.68194	6	3	3	contaminant
P67274	SPy_0931	Q96DR5	BPIFA2	saliva	560795	323344	5.7488	0.00104057	-2.98273	0.000230221	560795	19.0971	0.0476235	1.32218	3	3	3	contaminant
P67274	SPy_0931	Q96IY4	CPB2	plasma	177086	NA	5.24818	0.000131936	-3.87964	NA	177086	17.4341	0.211325	0.675049	1	1	3	contaminant
P67274	SPy_0931	Q96PD5	PGLYRP2	plasma	549919	350471	5.7403	0.00100939	-2.99594	0.000937472	549919	19.0689	0.0564579	1.24827	5	3	3	contaminant
P67274	SPy_0931	Q99459	CDC5L	plasma	828768	368377	5.91843	0.00133758	-2.87368	0.000750298	828768	19.6606	0.0299956	1.52294	1	3	3	contaminant
P67274	SPy_0931	Q9BWP8	COLEC11	plasma	333434	201901	5.52301	0.00054384	-3.26453	0.00037121	333434	18.347	0.0517876	1.28577	4	3	3	contaminant
P67274	SPy_0931	Q9BXR6	CFHR5	plasma	5.63935e+06	2.03173e+06	6.75123	0.00922838	-2.03487	0.00503635	9.37994	3.22958	0.0145854	1.83608	16	3	3	contaminant
P67274	SPy_0931	Q9HC84	MUC5B	saliva	343025	179404	5.53533	0.000687036	-3.16302	0.000162886	15.9848	3.99863	0.043764	1.35888	4	3	3	contaminant
P67274	SPy_0931	Q9NQ79	CRTAC1	plasma	765305	237262	5.88383	0.00141662	-2.84875	0.000984093	765305	19.5457	0.0152881	1.81565	8	3	3	contaminant
P67274	SPy_0931	Q9UBC9	SPRR3	saliva	533684	30375.8	5.72728	0.000840851	-3.07528	4.29577e-07	533684	19.0256	0.0920819	1.03583	1	2	3	contaminant
P67274	SPy_0931	Q9UGM3	DMBT1	saliva	2.97211e+06	2.96336e+06	6.47306	0.00506978	-2.29501	0.00388729	82.0407	6.35827	0.114146	0.942541	11	3	3	contaminant
P67274	SPy_0931	Q9UGM5	FETUB	plasma	85785.6	58902.6	4.93341	7.55378e-05	-4.12184	2.74459e-05	10.3586	3.37275	0.159995	0.795895	1	2	3	contaminant
P67274	SPy_0931	Q9UKZ9	PCOLCE2	plasma	422912	NA	5.62625	0.00170133	-2.76921	NA	422912	18.69	0.211325	0.675049	1	1	3	contaminant
P67274	SPy_0931	Q9Y6Z7	COLEC10	plasma	360442	134125	5.55684	0.000802001	-3.09583	0.000890916	360442	18.4594	0.0215938	1.66567	1	3	3	contaminant
P67274	SPy_0931	RTpeptides	RTpeptides	plasma	1.23384e+08	4.30456e+07	8.09126	0.296977	-0.527277	0.333208	1.69501	0.761294	0.0883585	1.05375	14	3	3	contaminant
P67274	SPy_0931	RTpeptides	RTpeptides	saliva	4.08438e+07	1.45919e+07	7.61113	0.0877837	-1.05659	0.0289555	1.15633	0.209559	0.291961	0.534675	11	3	3	contaminant
Q7DAL7	grab	O43866	CD5L	plasma	746777	13658.1	5.87319	0.000758571	-3.12	7.88954e-05	0.819326	-0.28749	0.952127	0.021305	3	3	3	contaminant
Q7DAL7	grab	P00338	LDHA	plasma	593525	168924	5.77344	0.000610033	-3.21465	0.000223244	593525	19.1789	0.0129772	1.88682	4	3	3	contaminant
Q7DAL7	grab	P01023	A2M	plasma	7.69737e+09	6.04355e+08	9.88634	7.77953	0.890954	0.297568	4361.05	12.0905	0.00102473	2.98939	134	3	3	interactor
Q7DAL7	grab	P00738	HP	plasma	238523	51037.1	5.37753	0.000242685	-3.61496	6.02173e-05	0.880489	-0.183622	0.726016	0.139054	1	3	3	contaminant
Q7DAL7	grab	P00747	PLG	plasma	165473	15656.6	5.21873	0.000167616	-3.77569	1.74662e-05	0.240524	-2.05575	0.999988	5.00853e-06	5	3	3	contaminant
Q7DAL7	grab	P01008	SERPINC1	plasma	67620.2	NA	4.83008	7.66842e-05	-4.11529	NA	67620.2	16.0452	0.211325	0.675049	1	1	3	contaminant
Q7DAL7	grab	P01023	A2M	saliva	1.47188e+06	417409	6.16787	0.000603947	-3.219	0.000140901	1.47188e+06	20.4892	0.0128878	1.88982	9	3	3	contaminant
Q7DAL7	grab	P01024	C3	plasma	2.73513e+06	286569	6.43698	0.00275825	-2.55937	1.29739e-05	0.657095	-0.605825	0.998007	0.000866627	36	3	3	contaminant
Q7DAL7	grab	P01036	CST4	saliva	639836	300220	5.80607	0.000292247	-3.53425	0.00020582	0.639222	-0.645611	0.921061	0.0357114	5	3	3	contaminant
Q7DAL7	grab	P01037	CST1	saliva	677196	NA	5.83071	0.000364971	-3.43774	NA	0.592553	-0.754983	0.983895	0.00705117	1	1	3	contaminant
Q7DAL7	grab	P01042	KNG1	plasma	267615	80465.6	5.42751	0.000271149	-3.56679	8.00073e-05	1.29841	0.376746	0.388876	0.410188	5	3	3	contaminant
Q7DAL7	grab	P01591	JCHAIN	saliva	205363	101656	5.31252	8.15287e-05	-4.08869	3.46444e-05	1.45031	0.536362	0.219268	0.659024	2	3	3	contaminant
Q7DAL7	grab	P01591	JCHAIN	plasma	577224	35050.6	5.76134	0.000588961	-3.22991	9.88031e-05	0.343135	-1.54315	0.999977	9.8318e-06	2	3	3	contaminant
Q7DAL7	grab	P01621	0	plasma	384239	45739.1	5.5846	0.000392958	-3.40565	8.58775e-05	3.67269	1.87684	0.0146914	1.83294	1	3	3	contaminant
Q7DAL7	grab	P01764	IGHV3-23	saliva	78551.9	NA	4.89516	3.16346e-05	-4.49984	NA	4.13157	2.04669	0.417475	0.37937	1	1	3	contaminant
Q7DAL7	grab	P01764	IGHV3-23	plasma	145516	208.031	5.16291	0.000139247	-3.85621	6.84368e-06	1.25176	0.323959	0.59434	0.225965	1	2	3	contaminant
Q7DAL7	grab	P01772	IGHV3-33	saliva	113985	NA	5.05685	4.59043e-05	-4.33815	NA	113985	16.7985	0.211325	0.675049	1	1	3	contaminant
Q7DAL7	grab	P01833	PIGR	saliva	96243.8	4703.75	4.98337	3.53103e-05	-4.4521	6.77217e-06	1.03543	0.0502289	0.754053	0.122598	3	2	3	contaminant
Q7DAL7	grab	P01834	IGKC	plasma	2.11622e+06	440760	6.32556	0.00218099	-2.66135	0.00069512	0.638768	-0.646635	0.987748	0.00535371	6	3	3	contaminant
Q7DAL7	grab	P01857	IGHG1	plasma	3.65987e+06	410602	6.56347	0.00368966	-2.43301	0.000118227	0.486554	-1.03933	0.999996	1.57467e-06	6	3	3	contaminant
Q7DAL7	grab	P01859	IGHG2	plasma	1.13889e+06	292233	6.05648	0.00116436	-2.93391	0.000366428	0.503325	-0.990439	0.998299	0.00073916	2	3	3	contaminant
Q7DAL7	grab	P01860	IGHG3	plasma	404994	187736	5.60745	0.000423067	-3.37359	0.000241049	0.153127	-2.7072	0.99996	1.72604e-05	2	3	3	contaminant
Q7DAL7	grab	P01871	IGHM	plasma	1.57933e+06	410488	6.19847	0.00162958	-2.78792	0.000560213	0.412489	-1.27757	0.999618	0.000165965	5	3	3	contaminant
Q7DAL7	grab	P01876	IGHA1	saliva	689421	207729	5.83848	0.000289713	-3.53803	9.57875e-05	1.05922	0.083004	0.394442	0.404017	2	3	3	contaminant
Q7DAL7	grab	P01876	IGHA1	plasma	6.97852e+06	509061	6.84376	0.00711412	-2.14788	0.0011908	0.919451	-0.121156	0.843538	0.0738953	5	3	3	contaminant
Q7DAL7	grab	P01877	IGHA2	saliva	377779	329101	5.57724	0.000149968	-3.824	0.000130775	1.04444	0.0627314	0.471438	0.326576	2	3	3	contaminant
Q7DAL7	grab	P02538	KRT6A	plasma	151855	NA	5.18143	0.00017221	-3.76394	NA	0.377354	-1.40601	0.970356	0.0130687	1	1	3	contaminant
Q7DAL7	grab	P02647	APOA1	plasma	1.72715e+06	82170.7	6.23733	0.00175711	-2.7552	0.000236962	3.11674	1.64004	7.07682e-07	6.15016	10	3	3	contaminant
Q7DAL7	grab	P02649	APOE	plasma	345702	31670	5.5387	0.000353199	-3.45198	6.68064e-05	0.925809	-0.111213	0.60343	0.219373	1	3	3	contaminant
Q7DAL7	grab	P02671	FGA	plasma	2.07586e+06	357288	6.3172	0.00212375	-2.6729	0.000506268	1.02065	0.0294882	0.439994	0.356553	15	3	3	contaminant
Q7DAL7	grab	P02675	FGB	plasma	1.57392e+06	199910	6.19698	0.00161031	-2.79309	0.000364507	0.944479	-0.0824093	0.674455	0.171047	15	3	3	contaminant
Q7DAL7	grab	P02679	FGG	plasma	1.38401e+06	91773.5	6.14114	0.00141096	-2.85049	0.000232216	1.61575	0.6922	0.000120385	3.91943	8	3	3	contaminant
Q7DAL7	grab	P02741	CRP	plasma	416737	46129.7	5.61986	0.000399914	-3.39803	6.43134e-05	0.828835	-0.270844	0.878228	0.0563928	1	2	3	contaminant
Q7DAL7	grab	P02748	C9	plasma	76054.4	NA	4.88112	7.01777e-05	-4.1538	NA	0.343667	-1.54092	0.998336	0.00072342	1	1	3	contaminant
Q7DAL7	grab	P02751	FN1	plasma	66146	14809.2	4.8205	6.65243e-05	-4.17702	1.09277e-05	0.505597	-0.98394	0.998677	0.000574735	2	3	3	contaminant
Q7DAL7	grab	P02760	AMBP	plasma	161266	25542	5.20754	0.000172653	-3.76282	4.34327e-05	0.488803	-1.03268	0.980752	0.00844058	3	2	3	contaminant
Q7DAL7	grab	P02765	AHSG	plasma	392934	NA	5.59432	0.000389467	-3.40953	NA	1.55072	0.632939	0.773277	0.111665	1	1	3	contaminant
Q7DAL7	grab	P02766	TTR	plasma	149994	NA	5.17608	0.000138405	-3.85885	NA	149994	17.1946	0.211325	0.675049	1	1	3	contaminant
Q7DAL7	grab	P02768	ALB	plasma	9.72539e+06	589344	6.98791	0.00987976	-2.00525	0.00115762	1.33341	0.415121	0.00319382	2.49569	41	3	3	contaminant
Q7DAL7	grab	P02787	TF	plasma	198985	35427.6	5.29882	0.000199642	-3.69975	1.6977e-05	0.792586	-0.335361	0.926045	0.0333677	4	3	3	contaminant
Q7DAL7	grab	P04196	HRG	plasma	1.26948e+06	185488	6.10363	0.00130255	-2.8852	0.000323904	6.82489	2.77081	0.00315581	2.50089	4	3	3	interactor
Q7DAL7	grab	P02790	HPX	plasma	132850	21070.7	5.12336	0.000135042	-3.86953	2.64082e-05	0.787642	-0.344388	0.923176	0.0347154	1	3	3	contaminant
Q7DAL7	grab	P04003	C4BPA	plasma	74131.7	NA	4.87	8.40685e-05	-4.07537	NA	0.221525	-2.17446	0.999947	2.32331e-05	1	1	3	contaminant
Q7DAL7	grab	P04004	VTN	plasma	3.31095e+06	189848	6.51995	0.00337693	-2.47148	0.000554433	1.62553	0.700908	4.87255e-05	4.31224	7	3	3	contaminant
Q7DAL7	grab	P04220	0	plasma	1.23562e+06	1.07395e+06	6.09188	0.00125336	-2.90193	0.00106341	0.357336	-1.48465	0.980394	0.0085992	2	3	3	contaminant
Q7DAL7	grab	P04264	KRT1	saliva	1.1853e+06	874246	6.07383	0.000480284	-3.3185	0.000343516	3.2733	1.71075	0.12154	0.915279	10	3	3	contaminant
Q7DAL7	grab	P04264	KRT1	plasma	528342	575189	5.72291	0.000572402	-3.2423	0.000669876	0.029697	-5.07354	0.980908	0.00837153	9	3	3	contaminant
Q7DAL7	grab	P04745	AMY1A	saliva	350302	126905	5.54444	0.000142341	-3.84667	4.23902e-05	2.63729	1.39906	0.0470874	1.32709	1	3	3	contaminant
Q7DAL7	grab	P06396	GSN	plasma	148799	42855.3	5.1726	0.000141356	-3.84968	3.38089e-05	4.05214	2.01868	0.178425	0.748545	1	2	3	contaminant
Q7DAL7	grab	P06727	APOA4	plasma	50947.3	NA	4.70712	5.77764e-05	-4.23825	NA	1.25274	0.325083	0.776086	0.11009	1	1	3	contaminant
Q7DAL7	grab	P07357	C8A	plasma	1.36961e+07	828986	7.1366	0.0140229	-1.85316	0.00119395	3.22623	1.68985	0.21096	0.6758	1	2	3	contaminant
Q7DAL7	grab	P07358	C8B	plasma	1.04096e+06	113019	6.01743	0.00107895	-2.967	0.000271768	1.04096e+06	19.9895	0.0929495	1.03175	1	2	3	contaminant
Q7DAL7	grab	P08697	SERPINF2	plasma	431798	45748.9	5.63528	0.00044194	-3.35464	9.36958e-05	0.78237	-0.354077	0.97805	0.00963887	4	3	3	contaminant
Q7DAL7	grab	P08779	KRT16	plasma	40374.4	NA	4.60611	3.72547e-05	-4.42882	NA	0.230042	-2.12003	0.90997	0.0409731	1	1	3	contaminant
Q7DAL7	grab	P0C0L5	C4B	plasma	377815	108601	5.57728	0.000386348	-3.41302	0.000122493	3.70846	1.89082	0.0209409	1.67901	2	3	3	contaminant
Q7DAL7	grab	P19823	ITIH2	plasma	331724	25270.3	5.52078	0.000336193	-3.47341	3.18519e-05	45.5133	5.50822	0.000284045	3.54661	3	3	3	interactor
Q7DAL7	grab	P10909	CLU	plasma	453668	46966.2	5.65674	0.000457823	-3.3393	2.07474e-05	0.511495	-0.967207	0.999896	4.52414e-05	6	3	3	contaminant
Q7DAL7	grab	P11021	HSPA5	plasma	21920.7	7729.38	4.34085	2.29027e-05	-4.64011	5.99884e-06	0.716799	-0.480359	0.809803	0.0916206	1	2	3	contaminant
Q7DAL7	grab	P12273	PIP	saliva	1.86171e+06	295077	6.26991	0.000808133	-3.09252	0.000321286	0.470252	-1.08849	0.998905	0.000475895	5	3	3	contaminant
Q7DAL7	grab	P13645	KRT10	saliva	1.28679e+06	660088	6.10951	0.000511041	-3.29154	0.000230236	2.72988	1.44884	0.0807919	1.09263	12	3	3	contaminant
Q7DAL7	grab	P13645	KRT10	plasma	724748	993094	5.86019	0.000801128	-3.0963	0.00114169	0.0628827	-3.99119	0.979551	0.00897315	8	3	3	contaminant
Q7DAL7	grab	P13647	KRT5	saliva	112439	49639.5	5.05092	4.78989e-05	-4.31967	2.22706e-05	1.72983	0.790629	0.16676	0.777909	2	3	3	contaminant
Q7DAL7	grab	P13647	KRT5	plasma	242938	257804	5.3855	0.000269095	-3.57009	0.000301422	0.168319	-2.57073	0.96543	0.0152793	3	2	3	contaminant
Q7DAL7	grab	P14923	JUP	plasma	738825	NA	5.86854	0.000837859	-3.07683	NA	738825	19.4949	0.211325	0.675049	1	1	3	contaminant
Q7DAL7	grab	P19827	ITIH1	plasma	1.20093e+06	NA	6.07952	0.00110813	-2.95541	NA	1.20093e+06	20.1957	0.211325	0.675049	1	1	3	contaminant
Q7DAL7	grab	P19957	PI3	saliva	1.10771e+06	256826	6.04442	0.000455011	-3.34198	7.84246e-05	1.9072	0.931457	0.0361871	1.44145	4	3	3	contaminant
Q7DAL7	grab	P23280	CA6	saliva	1.25566e+06	353546	6.09887	0.000518374	-3.28536	0.000132605	2.52127	1.33415	0.0303844	1.51735	2	3	3	contaminant
Q7DAL7	grab	P27169	PON1	plasma	66260.7	NA	4.82126	6.5676e-05	-4.18259	NA	4.14351	2.05085	0.416602	0.380279	1	1	3	contaminant
Q7DAL7	grab	P27482	CALML3	plasma	19356.2	NA	4.28682	1.78606e-05	-4.7481	NA	19356.2	14.2405	0.211325	0.675049	1	1	3	contaminant
Q7DAL7	grab	P27918	CFP	plasma	726942	19308.9	5.8615	0.000739501	-3.13106	9.39959e-05	0.441238	-1.18037	0.999737	0.000114029	4	3	3	contaminant
Q7DAL7	grab	P28799	GRN	plasma	305801	4494.68	5.48544	0.000310374	-3.50811	2.84297e-05	305801	18.2222	3.60015e-05	4.44368	1	3	3	contaminant
Q7DAL7	grab	P28799	GRN	saliva	598572	NA	5.77712	0.000241058	-3.61788	NA	598572	19.1912	0.211325	0.675049	2	1	3	contaminant
Q7DAL7	grab	P29622	SERPINA4	plasma	211245	NA	5.32479	0.000194922	-3.71014	NA	211245	17.6886	0.211325	0.675049	1	1	3	contaminant
Q7DAL7	grab	P35030	PRSS3	plasma	221745	20625.9	5.34585	0.000225912	-3.64606	3.67208e-05	0.654386	-0.611786	0.99765	0.00102172	1	3	3	contaminant
Q7DAL7	grab	P07195	LDHB	plasma	2.43391e+06	218774	6.3863	0.00248689	-2.60434	0.000485014	2.43391e+06	21.2148	0.00134116	2.87252	6	3	3	interactor
Q7DAL7	grab	P35527	KRT9	saliva	937785	874327	5.9721	0.000389487	-3.40951	0.000347312	5.47424	2.45266	0.133122	0.87575	6	3	3	contaminant
Q7DAL7	grab	P35527	KRT9	plasma	658806	676224	5.81876	0.000728028	-3.13785	0.000793859	0.0611144	-4.03234	0.966905	0.014616	6	2	3	contaminant
Q7DAL7	grab	P35908	KRT2	saliva	1.20839e+06	497831	6.08221	0.000515938	-3.2874	0.00023113	2.65109	1.40659	0.0516857	1.28663	4	3	3	contaminant
Q7DAL7	grab	P35908	KRT2	plasma	870194	650935	5.93962	0.000929232	-3.03188	0.000788622	0.110396	-3.17924	0.977573	0.00985083	6	3	3	contaminant
Q7DAL7	grab	P54108	CRISP3	saliva	76814.4	NA	4.88544	2.5232e-05	-4.59805	NA	76814.4	16.2291	0.211325	0.675049	1	1	3	contaminant
Q7DAL7	grab	P55072	VCP	plasma	327556	NA	5.51529	0.000324666	-3.48856	NA	10.3016	3.3648	0.278545	0.555105	1	1	3	contaminant
Q7DAL7	grab	P80748	IGLV3-21	plasma	677872	NA	5.83115	0.000768736	-3.11422	NA	1.21321	0.278826	0.862536	0.0642226	1	1	3	contaminant
Q7DAL7	grab	Q08188	TGM3	plasma	30012.9	NA	4.47731	2.97481e-05	-4.52654	NA	30012.9	14.8733	0.211325	0.675049	1	1	3	contaminant
Q7DAL7	grab	Q13201	MMRN1	plasma	5.31959e+06	716429	6.72588	0.00541707	-2.26624	5.80891e-05	5.31959e+06	22.3429	0.0935904	1.02877	1	2	3	contaminant
Q7DAL7	grab	P20742	PZP	plasma	7.48538e+06	113951	6.87421	0.00760997	-2.11862	0.000878919	7.48538e+06	22.8356	3.86192e-05	4.4132	23	3	3	interactor
Q7DAL7	grab	Q14624	ITIH4	plasma	366410	48032.2	5.56397	0.000375093	-3.42586	8.32781e-05	0.177106	-2.49731	0.999998	6.99435e-07	3	3	3	contaminant
Q7DAL7	grab	Q14697	GANAB	plasma	237757	88507.9	5.37613	0.000238187	-3.62308	8.08514e-05	237757	17.8591	0.0216102	1.66534	2	3	3	contaminant
Q7DAL7	grab	Q15485	FCN2	plasma	178605	NA	5.25189	0.000177029	-3.75196	NA	178605	17.4464	0.211325	0.675049	1	1	3	contaminant
Q7DAL7	grab	Q7DAL7	grab	plasma	9.91481e+08	1.02091e+08	8.99628	1	0	0	9.91481e+08	29.885	0.00175775	2.75504	8	3	3	contaminant	TRUE
Q7DAL7	grab	Q7DAL7	grab	saliva	2.46097e+09	5.9473e+08	9.39111	1	0	0	2.46097e+09	31.1966	0.00945834	2.02419	6	3	3	contaminant	TRUE
Q7DAL7	grab	Q96PD5	PGLYRP2	plasma	319479	189532	5.50444	0.000335328	-3.47453	0.000214034	319479	18.2854	0.0500118	1.30093	4	3	3	contaminant
Q7DAL7	grab	Q9HC84	MUC5B	saliva	325194	NA	5.51214	0.000130963	-3.88285	NA	15.1539	3.92162	0.253684	0.595706	1	1	3	contaminant
Q7DAL7	grab	Q9UGM3	DMBT1	saliva	96384.7	NA	4.98401	3.16605e-05	-4.49948	NA	2.66056	1.41173	0.541517	0.266388	1	1	3	contaminant
Q7DAL7	grab	RTpeptides	RTpeptides	saliva	3.9919e+07	6.87677e+06	7.60118	0.0164334	-1.78427	0.00164548	1.13015	0.17652	0.190204	0.720781	10	3	3	contaminant
Q7DAL7	grab	RTpeptides	RTpeptides	plasma	1.93239e+07	2.54433e+06	7.2861	0.0197924	-1.7035	0.00449196	0.265467	-1.9134	1	8.8811e-09	9	3	3	contaminant
Q7DAN2	nga	O14791	APOL1	plasma	92808	NA	4.96759	0.000386646	-3.41269	NA	0.984245	-0.022911	0.911556	0.0402167	1	1	3	contaminant
Q7DAN2	nga	O43866	CD5L	plasma	1.3301e+06	169420	6.12388	0.00757938	-2.12037	0.00211661	1.45931	0.545291	0.0103938	1.98323	12	3	3	contaminant
Q7DAN2	nga	O75636	FCN3	plasma	452226	130614	5.65536	0.00255256	-2.59302	0.000786416	452226	18.7867	0.013349	1.87455	1	3	3	contaminant
Q7DAN2	nga	O95445	APOM	plasma	121802	7650.52	5.08565	0.000706455	-3.15092	0.000247675	102.422	6.67838	0.00033395	3.47632	1	3	3	contaminant
Q7DAN2	nga	P00450	CP	plasma	114706	20631.3	5.05959	0.000654127	-3.18434	0.000194015	7.03872	2.81531	0.000504873	3.29682	2	3	3	contaminant
Q7DAN2	nga	P00736	C1R	plasma	80085.3	NA	4.90355	0.000395916	-3.4024	NA	15.1798	3.92408	0.254173	0.594871	1	1	3	contaminant
Q7DAN2	nga	P00738	HP	plasma	871266	393870	5.94015	0.0048179	-2.31714	0.0018221	3.21621	1.68536	0.0568763	1.24507	6	3	3	contaminant
Q7DAN2	nga	P00747	PLG	plasma	3.63321e+06	923145	6.56029	0.0200354	-1.6982	0.00357439	5.28107	2.40083	0.0149165	1.82633	31	3	3	contaminant
Q7DAN2	nga	P00748	F12	plasma	366273	273178	5.5638	0.00185502	-2.73165	0.00121776	2.18513	1.12772	0.167247	0.776642	6	3	3	contaminant
Q7DAN2	nga	P01009	SERPINA1	plasma	589484	465571	5.77047	0.003171	-2.4988	0.0021443	4.41889	2.14368	0.115851	0.9361	5	3	3	contaminant
Q7DAN2	nga	P01023	A2M	plasma	3.96923e+06	691279	6.59871	0.0225855	-1.64617	0.00644108	2.24882	1.16917	0.00964464	2.01571	40	3	3	contaminant
Q7DAN2	nga	P01024	C3	plasma	5.96842e+06	972541	6.77586	0.0334471	-1.47564	0.00686748	1.43387	0.519914	0.0285317	1.54467	79	3	3	contaminant
Q7DAN2	nga	P01031	C5	plasma	61781.8	NA	4.79086	0.000257388	-3.58941	NA	61781.8	15.9149	0.211325	0.675049	2	1	3	contaminant
Q7DAN2	nga	P01034	CST3	saliva	508952	167079	5.70668	0.00896325	-2.04753	0.00268151	508952	18.9572	0.0170481	1.76832	1	3	3	contaminant
Q7DAN2	nga	P01036	CST4	saliva	637570	199233	5.80453	0.0113018	-1.94685	0.00354429	0.636958	-0.650729	0.969959	0.0132466	4	3	3	contaminant
Q7DAN2	nga	P01037	CST1	saliva	791493	250114	5.89845	0.00964102	-2.01588	0.00237706	0.692565	-0.529979	0.919863	0.0362768	1	2	3	contaminant
Q7DAN2	nga	P01042	KNG1	plasma	264303	121113	5.4221	0.00145082	-2.83839	0.000536921	1.28234	0.35878	0.397462	0.400705	7	3	3	contaminant
Q7DAN2	nga	P01591	JCHAIN	plasma	2.73636e+06	455395	6.43717	0.015707	-1.80391	0.00502845	1.62665	0.701903	0.0169186	1.77164	6	3	3	contaminant
Q7DAN2	nga	P01591	JCHAIN	saliva	403780	52792.9	5.60614	0.00495166	-2.30525	0.000290978	2.85157	1.51176	0.226666	0.644615	3	2	3	contaminant
Q7DAN2	nga	P01596	0	plasma	474255	46194.3	5.67601	0.00217287	-2.66297	0.000471178	474255	18.8553	0.0927166	1.03284	1	2	3	contaminant
Q7DAN2	nga	P01597	IGKV1-39	plasma	806715	1.05175e+06	5.90672	0.00338534	-2.4704	0.00434703	123.721	6.95095	0.202183	0.694256	1	2	3	contaminant
Q7DAN2	nga	P01608	0	plasma	394094	43856	5.5956	0.00223908	-2.64993	0.00059632	394094	18.5882	0.00205129	2.68797	1	3	3	contaminant
Q7DAN2	nga	P01612	0	plasma	1.44689e+06	67250.6	6.16044	0.0084854	-2.07133	0.00345334	24.7512	4.62943	6.52472e-06	5.18544	1	3	3	contaminant
Q7DAN2	nga	P01617	0	plasma	588268	61849.6	5.76958	0.00380031	-2.42018	0.0021662	1.56732	0.648297	0.470055	0.327851	1	2	3	contaminant
Q7DAN2	nga	P01621	0	plasma	8.24811e+06	1.38035e+06	6.91635	0.0467502	-1.33022	0.0123984	78.8383	6.30082	0.00427671	2.36889	1	3	3	contaminant
Q7DAN2	nga	P01625	0	plasma	255637	80668.7	5.40762	0.00161219	-2.79258	0.0011475	255637	17.9637	0.0158132	1.80098	2	3	3	contaminant
Q7DAN2	nga	P01703	IGLV1-40	plasma	3.32868e+06	429122	6.52227	0.0195284	-1.70933	0.00782546	21.3557	4.41655	0.00190832	2.71935	2	3	3	contaminant
Q7DAN2	nga	P01714	IGLV3-19	plasma	495878	55064.9	5.69537	0.00298156	-2.52556	0.00149454	495878	18.9196	0.00204259	2.68982	2	3	3	contaminant
Q7DAN2	nga	P01717	IGLV3-25	plasma	5.45119e+06	596866	6.73649	0.031666	-1.49941	0.0113785	81.9106	6.35598	0.00194887	2.71022	2	3	3	contaminant
Q7DAN2	nga	P02746	C1QB	plasma	235930	53368.7	5.37278	0.00134933	-2.86988	0.00043883	235930	17.848	0.008316	2.08009	3	3	3	interactor
Q7DAN2	nga	P01743	IGHV1-46	plasma	2.91092e+06	517024	6.46403	0.0164418	-1.78405	0.00415338	3.8662	1.95092	0.0033348	2.47693	1	3	3	contaminant
Q7DAN2	nga	P01762	IGHV3-11	plasma	259937	60468	5.41487	0.00172927	-2.76214	0.001166	259937	17.9878	0.0971652	1.01249	1	2	3	contaminant
Q7DAN2	nga	P01764	IGHV3-23	plasma	1.31663e+06	172007	6.11946	0.00762936	-2.11751	0.00268353	11.3259	3.50156	0.000385965	3.41345	1	3	3	contaminant
Q7DAN2	nga	P01767	IGHV3-53	plasma	194857	NA	5.28972	0.00164396	-2.78411	NA	194857	17.5721	0.211325	0.675049	1	1	3	contaminant
Q7DAN2	nga	P01768	IGHV3-30	plasma	4.53415e+06	112122	6.6565	0.0264128	-1.57819	0.00977573	17.6126	4.13853	8.41343e-10	9.07503	1	3	3	contaminant
Q7DAN2	nga	P01772	IGHV3-33	plasma	6042245	217865	6.7812	0.0351294	-1.45433	0.0126943	11.5986	3.53587	0.00015446	3.81118	1	3	3	contaminant
Q7DAN2	nga	P01772	IGHV3-33	saliva	283578	26551.5	5.45267	0.00350592	-2.4552	0.00057964	283578	18.1134	0.0926435	1.03318	1	2	3	contaminant
Q7DAN2	nga	P01775	0	plasma	206765	NA	5.31548	0.00174443	-2.75835	NA	206765	17.6576	0.211325	0.675049	1	1	3	contaminant
Q7DAN2	nga	P01781	0	plasma	1.32449e+06	156118	6.12205	0.00763475	-2.11721	0.00250584	4.99775	2.32128	0.0029379	2.53196	2	3	3	contaminant
Q7DAN2	nga	P01833	PIGR	saliva	242763	116972	5.38518	0.00392072	-2.40663	0.000268651	2.61174	1.38501	0.0739232	1.13122	5	3	3	contaminant
Q7DAN2	nga	P01834	IGKC	saliva	223372	NA	5.34903	0.00261164	-2.58309	NA	13.9388	3.80103	0.258553	0.587451	1	1	3	contaminant
Q7DAN2	nga	P01857	IGHG1	saliva	919301	324709	5.96346	0.0164212	-1.7846	0.00582549	919301	19.8102	0.0195799	1.70819	2	3	3	contaminant
Q7DAN2	nga	P01859	IGHG2	plasma	3.41294e+06	317786	6.53313	0.019811	-1.70309	0.00738912	1.50833	0.592952	0.00252437	2.59785	6	3	3	contaminant
Q7DAN2	nga	P01860	IGHG3	plasma	3.54985e+06	1.19113e+06	6.55021	0.0216147	-1.66525	0.0122149	1.34219	0.424585	0.160303	0.795057	9	3	3	contaminant
Q7DAN2	nga	P01861	IGHG4	plasma	1.56193e+06	319513	6.19366	0.00866619	-2.06217	0.00145595	3.52965	1.81952	0.00910412	2.04076	4	3	3	contaminant
Q7DAN2	nga	P01871	IGHM	plasma	5.92345e+06	474794	6.77257	0.035331	-1.45184	0.016546	1.54709	0.629554	0.00143931	2.84185	12	3	3	contaminant
Q7DAN2	nga	P01871	IGHM	saliva	46174.6	NA	4.6644	0.00059801	-3.22329	NA	46174.6	15.4948	0.211325	0.675049	1	1	3	contaminant
Q7DAN2	nga	P00751	CFB	plasma	1.33778e+06	282619	6.12638	0.00775968	-2.11016	0.00289375	5.16597	2.36904	0.00905454	2.04313	10	3	3	interactor
Q7DAN2	nga	P01876	IGHA1	plasma	2.74866e+07	4.67928e+06	7.43912	0.155897	-0.807163	0.0419797	3.62148	1.85658	0.00773028	2.1118	4	3	3	contaminant
Q7DAN2	nga	P01876	IGHA1	saliva	1.2166e+06	309625	6.08515	0.0230209	-1.63788	0.0115473	1.86918	0.902406	0.0382166	1.41775	3	3	3	contaminant
Q7DAN2	nga	P01877	IGHA2	saliva	625260	63827.7	5.79606	0.00767571	-2.11488	0.000229746	1.72865	0.789647	0.411759	0.385357	1	2	3	contaminant
Q7DAN2	nga	P01877	IGHA2	plasma	890952	39245.3	5.94985	0.00522179	-2.28218	0.00205885	0.969869	-0.0441382	0.535844	0.270961	2	3	3	contaminant
Q7DAN2	nga	P01880	IGHD	plasma	172249	29523.8	5.23616	0.000999905	-3.00004	0.000398902	1.52398	0.607842	0.0916671	1.03779	2	3	3	contaminant
Q7DAN2	nga	P02533	KRT14	saliva	1.40331e+06	NA	6.14715	0.0181744	-1.74054	NA	1.40331e+06	20.4204	0.211325	0.675049	2	1	3	contaminant
Q7DAN2	nga	P02533	KRT14	plasma	228488	95509.2	5.35886	0.00125141	-2.9026	0.000407762	1.03289	0.0466824	0.472737	0.325381	3	3	3	contaminant
Q7DAN2	nga	Q9NQ79	CRTAC1	plasma	344170	78193.3	5.53677	0.00189912	-2.72145	0.000277277	344170	18.3928	0.00838699	2.07639	3	3	3	interactor
Q7DAN2	nga	P02538	KRT6A	plasma	722039	445687	5.85856	0.00402041	-2.39573	0.00213181	1.79424	0.843374	0.176912	0.752243	1	3	3	contaminant
Q7DAN2	nga	P01034	CST3	plasma	789270	83861.7	5.89723	0.0046602	-2.3316	0.00197824	5.27502	2.39918	0.000190702	3.71964	3	3	3	interactor
Q7DAN2	nga	P02647	APOA1	plasma	2.2546e+06	947167	6.35307	0.0117946	-1.92832	0.00222168	4.06857	2.02452	0.0423333	1.37332	15	3	3	contaminant
Q7DAN2	nga	P02649	APOE	plasma	8.91502e+06	4.41952e+06	6.95012	0.0454491	-1.34247	0.0105913	23.8749	4.57742	0.0393017	1.40559	30	3	3	contaminant
Q7DAN2	nga	P02652	APOA2	plasma	142919	36160.1	5.15509	0.000860787	-3.0651	0.000442036	1.17861	0.237087	0.320793	0.493775	2	3	3	contaminant
Q7DAN2	nga	P02671	FGA	plasma	1.13659e+07	7.19198e+06	7.0556	0.0599452	-1.22225	0.0309412	5.58835	2.48242	0.0767074	1.11516	39	3	3	contaminant
Q7DAN2	nga	P02675	FGB	plasma	9.78842e+06	6.81229e+06	6.99071	0.0511178	-1.29143	0.0299802	5.87385	2.55431	0.0873642	1.05867	40	3	3	contaminant
Q7DAN2	nga	P02679	FGG	plasma	4.66483e+06	2.72583e+06	6.66884	0.0248756	-1.60423	0.0116147	5.44588	2.44517	0.0681825	1.16633	22	3	3	contaminant
Q7DAN2	nga	P02745	C1QA	plasma	214732	NA	5.3319	0.000894592	-3.04837	NA	214732	17.7122	0.211325	0.675049	1	1	3	contaminant
Q7DAN2	nga	P02747	C1QC	plasma	451752	178603	5.6549	0.00261364	-2.58275	0.00115276	451752	18.7852	0.0241772	1.61659	5	3	3	contaminant
Q7DAN2	nga	P02748	C9	plasma	199214	39703.9	5.29932	0.00120255	-2.9199	0.000619264	0.900186	-0.151704	0.666539	0.176175	2	3	3	contaminant
Q7DAN2	nga	P02749	APOH	plasma	381150	268197	5.5811	0.00211844	-2.67398	0.00127576	1.80884	0.855066	0.19346	0.713409	2	3	3	contaminant
Q7DAN2	nga	P02751	FN1	plasma	222129	164477	5.34661	0.0011379	-2.94389	0.000732624	1.69788	0.763735	0.219115	0.659328	10	3	3	contaminant
Q7DAN2	nga	P02760	AMBP	plasma	599018	84602.4	5.77744	0.00337781	-2.47136	0.000794044	1.81564	0.860478	0.00803959	2.09477	6	3	3	contaminant
Q7DAN2	nga	P02765	AHSG	plasma	735576	319929	5.86663	0.00387626	-2.41159	0.000982954	2.90296	1.53753	0.0567119	1.24633	4	3	3	contaminant
Q7DAN2	nga	P02766	TTR	plasma	736368	216743	5.86709	0.00403941	-2.39368	0.00079338	736368	19.4901	0.0138426	1.85878	4	3	3	contaminant
Q7DAN2	nga	P02768	ALB	plasma	1.78629e+07	6.20104e+06	7.25195	0.0993568	-1.0028	0.0299575	2.44911	1.29226	0.0469889	1.328	58	3	3	contaminant
Q7DAN2	nga	P02768	ALB	saliva	194924	98730.6	5.28987	0.00309703	-2.50905	8.74471e-05	1.90463	0.92951	0.142295	0.84681	3	3	3	contaminant
Q7DAN2	nga	P02774	GC	saliva	391447	155598	5.59267	0.00661733	-2.17932	0.00122488	391447	18.5785	0.0244206	1.61224	4	3	3	contaminant
Q7DAN2	nga	P02774	GC	plasma	111101	76913	5.04572	0.000648304	-3.18822	0.000240148	111101	16.7615	0.133327	0.875082	2	2	3	contaminant
Q7DAN2	nga	P02787	TF	plasma	1.03396e+06	369035	6.0145	0.00581544	-2.23542	0.00198858	4.11841	2.04209	0.0323931	1.48955	19	3	3	contaminant
Q7DAN2	nga	P02788	LTF	saliva	137009	12748.5	5.13675	0.00169382	-2.77113	0.000279067	137009	17.0639	0.0926325	1.03324	3	2	3	contaminant
Q7DAN2	nga	P02790	HPX	plasma	642178	121207	5.80766	0.00372661	-2.42869	0.00137422	3.80734	1.92878	0.0076783	2.11473	6	3	3	contaminant
Q7DAN2	nga	P02814	SMR3B	saliva	631111	NA	5.80011	0.00737888	-2.13201	NA	0.773399	-0.370714	0.953069	0.0208756	1	1	3	contaminant
Q7DAN2	nga	P04003	C4BPA	plasma	2.8045e+06	1.24314e+06	6.44786	0.0151071	-1.82082	0.00480502	8.3806	3.06705	0.0372665	1.42868	14	3	3	contaminant
Q7DAN2	nga	P04075	ALDOA	saliva	111746	4995.99	5.04823	0.00137466	-2.86181	3.79364e-05	111746	16.7699	0.0919556	1.03642	2	2	3	contaminant
Q7DAN2	nga	P04080	CSTB	saliva	91044.1	NA	4.95925	0.00106448	-2.97286	NA	91044.1	16.4743	0.211325	0.675049	1	1	3	contaminant
Q7DAN2	nga	P04114	APOB	plasma	262360	141922	5.4189	0.001156	-2.93704	0.00050218	21.9853	4.45847	0.130128	0.885628	11	2	3	contaminant
Q7DAN2	nga	P04196	HRG	plasma	409246	109802	5.61198	0.00242094	-2.61602	0.00124175	2.20015	1.1376	0.0257252	1.58964	4	3	3	contaminant
Q7DAN2	nga	P04220	0	plasma	1.25976e+06	590932	6.10029	0.0065787	-2.18186	0.00114482	0.364317	-1.45674	0.996855	0.00136812	2	3	3	contaminant
Q7DAN2	nga	P04259	KRT6B	plasma	169869	177344	5.23011	0.000917443	-3.03742	0.000766897	2.78449	1.47741	0.322244	0.491815	1	2	3	contaminant
Q7DAN2	nga	P04264	KRT1	saliva	9.85719e+06	1.09797e+07	6.99375	0.154823	-0.810163	0.126796	27.2214	4.76667	0.136438	0.865064	21	3	3	contaminant
Q7DAN2	nga	P04264	KRT1	plasma	1.47696e+07	1.1004e+07	7.16937	0.0757524	-1.1206	0.0367433	0.83017	-0.268522	0.621131	0.206817	34	3	3	contaminant
Q7DAN2	nga	P04433	IGKV3-11	plasma	7.96413e+06	1.05552e+06	6.90114	0.047808	-1.3205	0.0234863	5.03865	2.33304	0.00407219	2.39017	1	3	3	contaminant
Q7DAN2	nga	P04745	AMY1A	saliva	191070	55551.9	5.28119	0.00232953	-2.63273	0.000514362	1.43849	0.524557	0.528235	0.277173	1	2	3	contaminant
Q7DAN2	nga	P04792	HSPB1	saliva	152677	22147.4	5.18377	0.00187134	-2.72785	0.000136951	152677	17.2201	0.0938826	1.02742	1	2	3	contaminant
Q7DAN2	nga	P11021	HSPA5	plasma	169120	33177.4	5.22819	0.000940146	-3.0268	0.000164236	5.53015	2.46732	0.00128042	2.89265	3	3	3	interactor
Q7DAN2	nga	P05090	APOD	plasma	298672	140260	5.47519	0.00155504	-2.80826	0.000440807	34.1844	5.09527	0.0341481	1.46663	4	3	3	contaminant
Q7DAN2	nga	P05109	S100A8	saliva	280659	NA	5.44818	0.00363483	-2.43952	NA	280659	18.0985	0.211325	0.675049	1	1	3	contaminant
Q7DAN2	nga	P05160	F13B	plasma	53890.1	20834.8	4.73151	0.000334805	-3.47521	6.28267e-06	53890.1	15.7177	0.106202	0.973867	2	2	3	contaminant
Q7DAN2	nga	P06396	GSN	saliva	122237	NA	5.0872	0.0015831	-2.80049	NA	122237	16.8993	0.211325	0.675049	1	1	3	contaminant
Q7DAN2	nga	P06702	S100A9	saliva	179272	NA	5.25351	0.00209603	-2.6786	NA	179272	17.4518	0.211325	0.675049	1	1	3	contaminant
Q7DAN2	nga	P06703	S100A6	saliva	702618	7215.74	5.84672	0.0086605	-2.06246	0.00071449	702618	19.4224	0.0917625	1.03733	1	2	3	contaminant
Q7DAN2	nga	P06727	APOA4	plasma	6.15081e+06	2.68814e+06	6.78893	0.0320915	-1.49361	0.00707227	151.241	7.24071	0.0294215	1.53134	22	3	3	contaminant
Q7DAN2	nga	P01857	IGHG1	plasma	1.38559e+08	6.53657e+06	8.14163	0.813792	-0.0894864	0.336127	18.4205	4.20324	0.000390189	3.40872	15	3	3	interactor
Q7DAN2	nga	P06733	ENO1	saliva	355561	105672	5.55091	0.00433399	-2.36311	0.000985461	355561	18.4397	0.100479	0.997927	2	2	3	contaminant
Q7DAN2	nga	P07737	PFN1	saliva	421412	120394	5.62471	0.00513882	-2.28914	0.00110822	421412	18.6849	0.0998354	1.00072	1	2	3	contaminant
Q7DAN2	nga	P08519	LPA	plasma	335479	64531.4	5.52567	0.00186437	-2.72947	0.000315219	2.26278	1.17809	0.00549233	2.26024	3	3	3	contaminant
Q7DAN2	nga	P08603	CFH	plasma	162825	86269.4	5.21172	0.000842453	-3.07445	0.000314868	162825	17.313	0.0411001	1.38616	6	3	3	contaminant
Q7DAN2	nga	P08697	SERPINF2	plasma	1.59286e+06	241858	6.20218	0.00902392	-2.0446	0.00232646	2.88609	1.52912	0.00559459	2.25223	8	3	3	contaminant
Q7DAN2	nga	P08779	KRT16	plasma	366374	355675	5.56392	0.00201187	-2.6964	0.00147461	2.08749	1.06177	0.385891	0.413535	5	2	3	contaminant
Q7DAN2	nga	P09871	C1S	plasma	334907	NA	5.52492	0.00282553	-2.5489	NA	10.6695	3.41542	0.273986	0.562272	1	1	3	contaminant
Q7DAN2	nga	P09972	ALDOC	saliva	34980	NA	4.54382	0.000408983	-3.3883	NA	34980	15.0942	0.211325	0.675049	1	1	3	contaminant
Q7DAN2	nga	P0C0L4	C4A	plasma	82638.7	45994.6	4.91718	0.00042015	-3.3766	0.000111441	82638.7	16.3345	0.0447989	1.34873	1	3	3	contaminant
Q7DAN2	nga	P0C0L5	C4B	plasma	177493	77470.7	5.24918	0.000932907	-3.03016	0.0001313	1.74219	0.8009	0.113332	0.945647	3	3	3	contaminant
Q7DAN2	nga	P10643	C7	plasma	247110	NA	5.39289	0.00122163	-2.91306	NA	247110	17.9148	0.211325	0.675049	2	1	3	contaminant
Q7DAN2	nga	P10909	CLU	plasma	2.58702e+07	1.06067e+07	7.4128	0.137402	-0.862007	0.0322113	29.1678	4.8663	0.0275698	1.55957	31	3	3	contaminant
Q7DAN2	nga	P12259	F5	plasma	31728.5	NA	4.50145	0.000156856	-3.8045	NA	31728.5	14.9535	0.211325	0.675049	1	1	3	contaminant
Q7DAN2	nga	P12273	PIP	saliva	1.6097e+07	7.8833e+06	7.20674	0.259554	-0.585772	0.0203121	4.06597	2.0236	0.057733	1.23858	10	3	3	contaminant
Q7DAN2	nga	P01834	IGKC	plasma	1.6548e+07	824391	7.21875	0.0955396	-1.01982	0.0318644	4.99492	2.32046	3.57134e-06	5.44717	12	3	3	interactor
Q7DAN2	nga	P13645	KRT10	saliva	1.54878e+07	1.7459e+07	7.18999	0.238736	-0.622082	0.20161	32.857	5.03813	0.137373	0.862099	16	3	3	contaminant
Q7DAN2	nga	P13645	KRT10	plasma	8.65138e+06	3.1047e+06	6.93709	0.0459137	-1.33806	0.00184366	0.750636	-0.413814	0.719546	0.142941	21	3	3	contaminant
Q7DAN2	nga	P13646	KRT13	plasma	142271	NA	5.15312	0.000703342	-3.15283	NA	3.61835	1.85533	0.445613	0.351042	2	1	3	contaminant
Q7DAN2	nga	P13647	KRT5	saliva	1.73982e+06	2.38983e+06	6.2405	0.0251254	-1.59989	0.0289859	26.7664	4.74235	0.17434	0.758602	5	3	3	contaminant
Q7DAN2	nga	P13647	KRT5	plasma	1.41952e+06	333072	6.15214	0.00780442	-2.10766	0.000969349	0.983506	-0.0239949	0.514585	0.288543	6	3	3	contaminant
Q7DAN2	nga	P13671	C6	plasma	81141.1	NA	4.90924	0.000401136	-3.39671	NA	81141.1	16.3081	0.211325	0.675049	1	1	3	contaminant
Q7DAN2	nga	P14618	PKM	plasma	702168	94722	5.84644	0.00424127	-2.3725	0.00224876	8.10475	3.01877	0.000185291	3.73215	1	3	3	contaminant
Q7DAN2	nga	P15924	DSP	plasma	224289	77195.3	5.35081	0.00140521	-2.85226	3.75334e-05	2.30649	1.2057	0.319788	0.495137	1	2	3	contaminant
Q7DAN2	nga	P17936	IGFBP3	plasma	62127.9	28042.1	4.79329	0.000381018	-3.41905	3.41534e-05	11.4227	3.51384	0.133149	0.875662	1	2	3	contaminant
Q7DAN2	nga	P19823	ITIH2	plasma	156111	751.325	5.19343	0.000711272	-3.14796	8.92595e-05	21.4188	4.4208	0.101394	0.993988	4	2	3	contaminant
Q7DAN2	nga	P19957	PI3	saliva	141842	NA	5.1518	0.001837	-2.73589	NA	0.244217	-2.03377	0.978325	0.00951678	2	1	3	contaminant
Q7DAN2	nga	P20742	PZP	plasma	1.01929e+06	900896	6.0083	0.00489044	-2.31065	0.00466393	1.01929e+06	19.9591	0.153802	0.813039	2	2	3	contaminant
Q7DAN2	nga	P20851	C4BPB	plasma	311192	147025	5.49303	0.00164288	-2.78439	0.000522818	311192	18.2474	0.0335063	1.47487	2	3	3	contaminant
Q7DAN2	nga	P22352	GPX3	plasma	88417.7	63822.3	4.94654	0.000460791	-3.3365	0.000135165	88417.7	16.432	0.136378	0.865255	1	2	3	contaminant
Q7DAN2	nga	P23083	IGHV1-2	plasma	1.13268e+06	137373	6.05411	0.00642411	-2.19219	0.00167708	1.13268e+06	20.1113	0.00243367	2.61374	2	3	3	contaminant
Q7DAN2	nga	P23280	CA6	saliva	2.33945e+07	9.62199e+06	7.36911	0.392574	-0.406078	0.0648641	46.9745	5.55381	0.0270623	1.56764	8	3	3	contaminant
Q7DAN2	nga	P25311	AZGP1	plasma	123150	NA	5.09044	0.000608816	-3.21551	NA	1.06081	0.0851709	0.834105	0.0787795	1	1	3	contaminant
Q7DAN2	nga	P27169	PON1	plasma	286702	118162	5.45743	0.00152982	-2.81536	0.000386801	17.9285	4.16418	0.0256432	1.59103	3	3	3	contaminant
Q7DAN2	nga	P27918	CFP	plasma	1.20869e+07	2.79687e+06	7.08232	0.0722291	-1.14129	0.0348734	7.33648	2.87509	0.0110728	1.95574	12	3	3	contaminant
Q7DAN2	nga	P28325	CST5	saliva	576970	43549.7	5.76115	0.00712851	-2.147	0.00105031	576970	19.1381	0.0923319	1.03465	2	2	3	contaminant
Q7DAN2	nga	P28472	GABRB3	plasma	242178	62786.6	5.38414	0.00134352	-2.87176	0.000290453	242178	17.8857	0.0108394	1.96499	1	3	3	contaminant
Q7DAN2	nga	P28799	GRN	plasma	187237	2986.18	5.27239	0.000853662	-3.06871	0.000116554	187237	17.5145	0.0917777	1.03726	1	2	3	contaminant
Q7DAN2	nga	P28799	GRN	saliva	342111	NA	5.53417	0.00399993	-2.39795	NA	342111	18.3841	0.211325	0.675049	1	1	3	contaminant
Q7DAN2	nga	P30086	PEBP1	saliva	56534.2	NA	4.75231	0.000732178	-3.13538	NA	56534.2	15.7868	0.211325	0.675049	1	1	3	contaminant
Q7DAN2	nga	P31146	CORO1A	saliva	73667.4	NA	4.86728	0.000861312	-3.06484	NA	73667.4	16.1687	0.211325	0.675049	1	1	3	contaminant
Q7DAN2	nga	P33151	CDH5	plasma	215926	82808.8	5.33431	0.00117507	-2.92993	0.000319583	59.749	5.90084	0.0232125	1.63428	2	3	3	contaminant
Q7DAN2	nga	P35030	PRSS3	plasma	499932	41788.3	5.69891	0.00294393	-2.53107	0.00121641	1.47533	0.561041	0.00147399	2.8315	1	3	3	contaminant
Q7DAN2	nga	P35527	KRT9	saliva	1.13825e+07	1.22917e+07	7.05624	0.182884	-0.737825	0.142266	66.4445	6.05408	0.127456	0.894638	18	3	3	contaminant
Q7DAN2	nga	P35527	KRT9	plasma	7.44022e+06	803672	6.87159	0.0429661	-1.36687	0.0151779	0.690195	-0.534924	0.743594	0.128664	24	3	3	contaminant
Q7DAN2	nga	P35908	KRT2	saliva	1.14002e+07	1.34352e+07	7.05691	0.170898	-0.767263	0.157032	25.0109	4.64448	0.146851	0.833122	14	3	3	contaminant
Q7DAN2	nga	P35908	KRT2	plasma	5.81259e+06	2.01595e+06	6.76437	0.03094	-1.50948	0.00165439	0.737406	-0.439469	0.735805	0.133238	22	3	3	contaminant
Q7DAN2	nga	P48740	MASP1	plasma	163930	113631	5.21466	0.000865889	-3.06254	0.000503887	163930	17.3227	0.0648586	1.18803	4	3	3	contaminant
Q7DAN2	nga	P49908	SELENOP	plasma	491028	139193	5.69111	0.00273594	-2.56289	0.000699828	491028	18.9054	0.0128777	1.89016	4	3	3	contaminant
Q7DAN2	nga	P52209	PGD	saliva	121723	26083.3	5.08537	0.00148819	-2.82734	0.000213007	121723	16.8932	0.096359	1.01611	1	2	3	contaminant
Q7DAN2	nga	P54108	CRISP3	saliva	297756	NA	5.47386	0.00348133	-2.45825	NA	297756	18.1838	0.211325	0.675049	1	1	3	contaminant
Q7DAN2	nga	P61626	LYZ	saliva	104347	7560.46	5.01848	0.00128234	-2.892	2.49976e-07	104347	16.671	0.0922865	1.03486	1	2	3	contaminant
Q7DAN2	nga	P61626	LYZ	plasma	119382	NA	5.07694	0.000590186	-3.22901	NA	119382	16.8652	0.211325	0.675049	1	1	3	contaminant
Q7DAN2	nga	P63104	YWHAZ	saliva	321126	58579.2	5.50668	0.00393067	-2.40553	0.000435865	321126	18.2928	0.0951062	1.02179	1	2	3	contaminant
Q7DAN2	nga	P63104	YWHAZ	plasma	2.97309e+06	46452.7	6.47321	0.0135549	-1.86791	0.00184634	28.8685	4.85142	0.0986528	1.00589	1	2	3	contaminant
Q7DAN2	nga	P68871	HBB	saliva	410169	NA	5.61296	0.00479565	-2.31915	NA	410169	18.6459	0.211325	0.675049	2	1	3	contaminant
Q7DAN2	nga	P69905	HBA1	saliva	222967	NA	5.34824	0.00260691	-2.58387	NA	222967	17.7665	0.211325	0.675049	1	1	3	contaminant
Q7DAN2	nga	P19652	ORM2	plasma	215980	35626.2	5.33441	0.00124003	-2.90657	0.000429129	215980	17.7205	0.00447406	2.3493	3	3	3	interactor
Q7DAN2	nga	P80748	IGLV3-21	plasma	2.94815e+06	NA	6.46955	0.0248728	-1.60427	NA	5.2764	2.39955	0.354326	0.450597	2	1	3	contaminant
Q7DAN2	nga	P81605	DCD	saliva	1.09561e+06	340702	6.03966	0.0217188	-1.66316	0.0138448	1.09561e+06	20.0633	0.0153774	1.81312	2	3	3	contaminant
Q7DAN2	nga	P81605	DCD	plasma	1.15988e+06	1.07833e+06	6.06441	0.00647449	-2.18879	0.0051421	0.2659	-1.91105	0.855838	0.0676082	3	3	3	contaminant
Q7DAN2	nga	Q01469	FABP5	saliva	1192104	368577	6.07631	0.0145244	-1.8379	0.00348001	1192104	20.1851	0.101172	0.994941	2	2	3	contaminant
Q7DAN2	nga	Q07954	LRP1	plasma	46007.8	NA	4.66283	0.000388156	-3.41099	NA	7.31947	2.87174	0.313355	0.503964	1	1	3	contaminant
Q7DAN2	nga	Q08188	TGM3	saliva	121693	NA	5.08526	0.00157605	-2.80243	NA	121693	16.8929	0.211325	0.675049	3	1	3	contaminant
Q7DAN2	nga	Q08554	DSC1	plasma	55030.4	54176.7	4.7406	0.000252435	-3.59785	0.00020596	1.40859	0.494252	0.361089	0.442386	1	3	3	contaminant
Q7DAN2	nga	Q13103	SPP2	plasma	663253	287736	5.82168	0.00344465	-2.46286	0.000483013	663253	19.3392	0.0286938	1.54221	4	3	3	contaminant
Q7DAN2	nga	Q14624	ITIH4	plasma	6.93187e+06	766466	6.84085	0.0394401	-1.40406	0.0106469	3.35055	1.7444	0.00197011	2.70551	25	3	3	contaminant
Q7DAN2	nga	Q16610	ECM1	plasma	310061	49651.6	5.49145	0.00175737	-2.75514	0.000461535	23.4132	4.54925	0.00143979	2.8417	2	3	3	contaminant
Q7DAN2	nga	Q5T749	KPRP	plasma	39510.1	NA	4.59671	0.000164602	-3.78356	NA	2.90602	1.53905	0.508625	0.293602	1	1	3	contaminant
Q7DAN2	nga	Q6UX71	PLXDC2	plasma	205189	156003	5.31215	0.0011801	-2.92808	0.00053688	0.966363	-0.049363	0.745193	0.127731	1	2	3	contaminant
Q7DAN2	nga	Q6ZN30	BNC2	plasma	2.82352e+07	1.12881e+07	7.45079	0.152296	-0.817312	0.0405889	72.389	6.1777	0.0252884	1.59708	1	3	3	contaminant
Q7DAN2	nga	Q7DAN2	nga	plasma	1.86947e+08	6.21863e+07	8.27172	1	0	0	1.86947e+08	27.4781	0.0174803	1.75745	41	3	3	contaminant	TRUE
Q7DAN2	nga	Q7DAN2	nga	saliva	6.30887e+07	3.19385e+07	7.79995	1	0	0	6.30887e+07	25.9109	0.0379191	1.42114	22	3	3	contaminant	TRUE
Q7DAN2	nga	Q86UD1	OAF	plasma	89129.9	NA	4.95002	0.00044063	-3.35593	NA	89129.9	16.4436	0.211325	0.675049	1	1	3	contaminant
Q7DAN2	nga	Q86YZ3	HRNR	plasma	333758	NA	5.52343	0.00139046	-2.85684	NA	2.83023	1.50092	0.519924	0.28406	1	1	3	contaminant
Q7DAN2	nga	Q8WWA0	ITLN1	plasma	114161	1355.63	5.05752	0.000721424	-3.14181	0.000353289	16.0574	4.00517	0.104143	0.982369	2	2	3	contaminant
Q7DAN2	nga	Q8WZ42	TTN	plasma	151874	862.812	5.18148	0.000691533	-3.16019	7.9578e-05	13.3527	3.73906	0.106792	0.971463	1	2	3	contaminant
Q7DAN2	nga	Q92876	KLK6	saliva	63475	NA	4.8026	0.000742143	-3.12951	NA	63475	15.9539	0.211325	0.675049	1	1	3	contaminant
Q7DAN2	nga	Q96DA0	ZG16B	saliva	910391	346174	5.95923	0.0158004	-1.80133	0.00439341	910391	19.7961	0.022485	1.64811	3	3	3	contaminant
Q7DAN2	nga	Q99459	CDC5L	plasma	1.41287e+06	253612	6.1501	0.00805256	-2.09407	0.00236796	1.41287e+06	20.4302	0.0052851	2.27695	1	3	3	contaminant
Q7DAN2	nga	Q9BWP8	COLEC11	plasma	106978	22116.4	5.02929	0.000493353	-3.30684	0.000159559	106978	16.707	0.0960452	1.01752	2	2	3	contaminant
Q7DAN2	nga	Q9HC84	MUC5B	saliva	118406	NA	5.07337	0.0013844	-2.85874	NA	5.51769	2.46406	0.350347	0.455502	2	1	3	contaminant
Q7DAN2	nga	Q9NZT1	CALML5	plasma	239256	67733.1	5.37886	0.00129713	-2.88702	0.000101033	0.823416	-0.280306	0.645127	0.190355	1	3	3	contaminant
Q7DAN2	nga	Q9UGM3	DMBT1	saliva	272346	140494	5.43512	0.00473126	-2.32502	0.00177584	7.51772	2.91029	0.0473257	1.3249	2	3	3	contaminant
Q7DAN2	nga	P04004	VTN	plasma	9.72284e+07	2.15963e+07	7.98779	0.539474	-0.268029	0.0992712	47.7348	5.57697	0.00836032	2.07778	27	3	3	interactor
Q7DAN2	nga	Q9UGM5	FETUB	plasma	107415	20639.9	5.03107	0.000608768	-3.21555	0.000166916	12.9703	3.69714	0.00262975	2.58009	1	3	3	contaminant
Q7DAN2	nga	RTpeptides	RTpeptides	plasma	1.44849e+08	4.11077e+06	8.16091	0.853331	-0.0688823	0.357296	1.98989	0.992691	1.53763e-08	7.81315	14	3	3	contaminant
Q7DAN2	nga	RTpeptides	RTpeptides	saliva	5.99977e+07	2.79752e+07	7.77813	0.97332	-0.0117444	0.0711517	1.6986	0.764349	0.132458	0.877922	11	3	3	contaminant
Q99XU1	SPy_2033	B9A064	IGLL5	saliva	518599	NA	5.71483	0.000154501	-3.81107	NA	518599	18.9843	0.211325	0.675049	1	1	3	contaminant
Q99XU1	SPy_2033	O14791	APOL1	plasma	223903	34607.9	5.35006	0.000168772	-3.7727	9.81321e-05	2.37453	1.24764	0.00194662	2.71072	1	3	3	contaminant
Q99XU1	SPy_2033	O43707	ACTN4	saliva	132331	NA	5.12166	5.07087e-05	-4.29492	NA	132331	17.0138	0.211325	0.675049	1	1	3	contaminant
Q99XU1	SPy_2033	O43866	CD5L	plasma	2.97241e+06	193988	6.47311	0.00216703	-2.66414	0.00114473	3.26117	1.70539	2.13264e-05	4.67108	10	3	3	contaminant
Q99XU1	SPy_2033	O60437	PPL	plasma	15677.6	NA	4.19528	1.48725e-05	-4.82762	NA	15677.6	13.9364	0.211325	0.675049	1	1	3	contaminant
Q99XU1	SPy_2033	O75636	FCN3	plasma	237124	12733.7	5.37497	0.000169396	-3.7711	8.29247e-05	237124	17.8553	0.000479935	3.31882	1	3	3	contaminant
Q99XU1	SPy_2033	O95445	APOM	plasma	65333.2	7087.54	4.81513	4.26161e-05	-4.37043	3.41054e-05	54.9383	5.77974	0.0966317	1.01488	1	2	3	contaminant
Q99XU1	SPy_2033	P00450	CP	plasma	157750	63695.7	5.19797	0.00012606	-3.89942	9.20036e-05	9.68007	3.27502	0.0254449	1.5944	2	3	3	contaminant
Q99XU1	SPy_2033	P00558	PGK1	saliva	111942	15173.5	5.04899	3.76653e-05	-4.42406	1.58271e-06	24.8564	4.63555	0.101733	0.992539	1	2	3	contaminant
Q99XU1	SPy_2033	P00738	HP	plasma	827388	301098	5.91771	0.000665972	-3.17654	0.000453006	3.05424	1.61081	0.0387065	1.41222	5	3	3	contaminant
Q99XU1	SPy_2033	P02768	ALB	plasma	1.84574e+08	2.45255e+07	8.26617	0.133779	-0.873614	0.07301	25.3062	4.66142	0.00312026	2.50581	92	3	3	interactor
Q99XU1	SPy_2033	P00739	HPR	plasma	252687	NA	5.40258	0.00023971	-3.62031	NA	252687	17.947	0.211325	0.675049	1	1	3	contaminant
Q99XU1	SPy_2033	P04075	ALDOA	saliva	1.07202e+06	84684.1	6.0302	0.000574118	-3.241	0.000344399	1.07202e+06	20.0319	0.00103679	2.98431	6	3	3	interactor
Q99XU1	SPy_2033	P00747	PLG	plasma	720781	133810	5.8578	0.000535511	-3.27123	0.000318591	1.04769	0.0672184	0.376601	0.424118	10	3	3	contaminant
Q99XU1	SPy_2033	P00751	CFB	plasma	443804	55564.7	5.64719	0.000331321	-3.47975	0.000185473	1.7138	0.777196	0.00298671	2.52481	1	3	3	contaminant
Q99XU1	SPy_2033	P01011	SERPINA3	plasma	28629.7	14398.2	4.45682	2.12378e-05	-4.67289	2.20331e-05	28629.7	14.8052	0.115349	0.937985	1	2	3	contaminant
Q99XU1	SPy_2033	P01023	A2M	plasma	1.47862e+06	138441	6.16986	0.00107216	-2.96974	0.000568887	0.83773	-0.255442	0.933172	0.0300382	24	3	3	contaminant
Q99XU1	SPy_2033	P01024	C3	plasma	815872	343088	5.91162	0.000650053	-3.18705	0.000485919	0.196008	-2.35102	0.999996	1.83445e-06	24	3	3	contaminant
Q99XU1	SPy_2033	P01034	CST3	plasma	218527	NA	5.3395	6.70198e-05	-4.1738	NA	1.4605	0.546467	0.711041	0.148106	1	1	3	contaminant
Q99XU1	SPy_2033	P01036	CST4	saliva	347472	130691	5.54092	0.000160146	-3.79548	3.41094e-05	0.347138	-1.52642	0.999479	0.000226382	3	3	3	contaminant
Q99XU1	SPy_2033	P01042	KNG1	plasma	61492	NA	4.78882	1.88589e-05	-4.72448	NA	0.298346	-1.74494	0.802069	0.0957883	1	1	3	contaminant
Q99XU1	SPy_2033	P01591	JCHAIN	plasma	2.09203e+06	631053	6.32057	0.00159032	-2.79852	0.00102345	1.24362	0.31455	0.190472	0.720168	5	3	3	contaminant
Q99XU1	SPy_2033	P01617	0	plasma	803488	286571	5.90498	0.000642254	-3.19229	0.000441484	2.14072	1.0981	0.0597423	1.22372	1	3	3	contaminant
Q99XU1	SPy_2033	P23280	CA6	saliva	1.2391e+07	2.68975e+06	7.09311	0.00634439	-2.19761	0.00321453	24.8803	4.63693	0.00828858	2.08152	8	3	3	interactor
Q99XU1	SPy_2033	P01621	0	plasma	1.02268e+06	85421.5	6.00974	0.000730191	-3.13656	0.00036705	9.77517	3.28912	6.38456e-06	5.19487	1	3	3	contaminant
Q99XU1	SPy_2033	P01625	0	plasma	67381.1	32794.4	4.82854	6.28466e-05	-4.20172	3.26292e-05	67381.1	16.0401	0.113972	0.9432	1	2	3	contaminant
Q99XU1	SPy_2033	P01717	IGLV3-25	plasma	600984	17843.5	5.77886	0.000428309	-3.36824	0.0002071	9.03049	3.1748	2.76057e-09	8.559	2	3	3	contaminant
Q99XU1	SPy_2033	P08603	CFH	plasma	210297	42279.5	5.32283	0.000153975	-3.81255	9.1304e-05	210297	17.6821	0.00660344	2.18023	3	3	3	interactor
Q99XU1	SPy_2033	P01764	IGHV3-23	plasma	186663	3844.75	5.27106	0.000118035	-3.92799	8.71452e-05	1.60571	0.68321	0.464052	0.333433	1	2	3	contaminant
Q99XU1	SPy_2033	P01768	IGHV3-30	plasma	1.21364e+06	80660.9	6.08409	0.000749184	-3.12541	0.00055786	4.7143	2.23704	0.153022	0.815247	1	2	3	contaminant
Q99XU1	SPy_2033	P01772	IGHV3-33	plasma	1.63542e+06	105858	6.21363	0.00118902	-2.92481	0.00061632	3.13932	1.65045	0.000338339	3.47065	1	3	3	contaminant
Q99XU1	SPy_2033	Q9NQ79	CRTAC1	plasma	2.46697e+06	147375	6.39216	0.00180001	-2.74472	0.000949544	2.46697e+06	21.2343	0.000593734	3.22641	14	3	3	interactor
Q99XU1	SPy_2033	P01772	IGHV3-33	saliva	115808	23708.8	5.06374	7.37031e-05	-4.13251	3.2388e-05	115808	16.8214	0.0959633	1.01789	1	2	3	contaminant
Q99XU1	SPy_2033	P01781	0	plasma	260109	6182.14	5.41516	0.000185872	-3.73079	9.10681e-05	0.981481	-0.0269676	0.614027	0.211812	1	3	3	contaminant
Q99XU1	SPy_2033	P01833	PIGR	saliva	348546	234582	5.54226	0.00016603	-3.77981	9.08748e-05	3.7498	1.90681	0.0987995	1.00525	2	3	3	contaminant
Q99XU1	SPy_2033	P01834	IGKC	plasma	8.499e+06	3.46457e+06	6.92937	0.00691493	-2.16021	0.00488252	2.56538	1.35917	0.0588276	1.23042	10	3	3	contaminant
Q99XU1	SPy_2033	P01834	IGKC	saliva	102263	22822.3	5.00972	3.55146e-05	-4.44959	1.39388e-05	6.38141	2.67387	0.137821	0.860685	1	2	3	contaminant
Q99XU1	SPy_2033	P01857	IGHG1	plasma	1.4376e+07	3.58785e+06	7.15764	0.0109744	-1.95962	0.00701625	1.9112	0.934475	0.0389137	1.4099	7	3	3	contaminant
Q99XU1	SPy_2033	P01859	IGHG2	plasma	3.49489e+06	391269	6.54343	0.00260413	-2.58434	0.00145078	1.54455	0.627187	0.00576454	2.23924	7	3	3	contaminant
Q99XU1	SPy_2033	P01860	IGHG3	plasma	1.86936e+06	367194	6.27169	0.00143032	-2.84457	0.000859295	0.706798	-0.50063	0.963212	0.016278	7	3	3	contaminant
Q99XU1	SPy_2033	P01861	IGHG4	plasma	761093	33740.6	5.88144	0.000554559	-3.25605	0.000289363	1.71992	0.78234	0.000249201	3.60345	3	3	3	contaminant
Q99XU1	SPy_2033	Q01469	FABP5	saliva	6.1811e+06	1.14868e+06	6.79107	0.00317535	-2.49821	0.00160579	6.1811e+06	22.5594	0.00565842	2.24731	5	3	3	interactor
Q99XU1	SPy_2033	P01871	IGHM	plasma	3.33517e+06	670943	6.52312	0.00246987	-2.60733	0.00148662	0.871079	-0.199125	0.832551	0.0795889	9	3	3	contaminant
Q99XU1	SPy_2033	P01876	IGHA1	plasma	2.5552e+07	497562	7.40743	0.0183737	-1.7358	0.00915748	3.36659	1.75129	1.71114e-11	10.7667	5	3	3	contaminant
Q99XU1	SPy_2033	P01876	IGHA1	saliva	2.26531e+06	806610	6.35513	0.00106981	-2.97069	0.000308938	3.4804	1.79925	0.0361465	1.44193	4	3	3	contaminant
Q99XU1	SPy_2033	P01877	IGHA2	plasma	2.11076e+06	1.6121e+06	6.32444	0.00162316	-2.78964	0.00168144	2.29773	1.20021	0.163907	0.785402	2	3	3	contaminant
Q99XU1	SPy_2033	P01877	IGHA2	saliva	425947	34605	5.62936	0.000239961	-3.61986	0.000169895	1.17761	0.235863	0.222094	0.653462	2	3	3	contaminant
Q99XU1	SPy_2033	P01880	IGHD	plasma	65948.1	NA	4.8192	5.93555e-05	-4.22654	NA	0.583476	-0.777254	0.9679	0.0141695	1	1	3	contaminant
Q99XU1	SPy_2033	P02533	KRT14	plasma	157971	79186.5	5.19858	0.000111925	-3.95107	0.000114056	0.714113	-0.485775	0.845898	0.0726821	1	2	3	contaminant
Q99XU1	SPy_2033	P02538	KRT6A	plasma	537523	195219	5.7304	0.000283368	-3.54765	0.000107734	1.33573	0.417624	0.566258	0.246986	1	2	3	contaminant
Q99XU1	SPy_2033	P02647	APOA1	plasma	2.70284e+06	700365	6.43182	0.00210762	-2.67621	0.00133277	4.87744	2.28613	0.0135553	1.86789	13	3	3	contaminant
Q99XU1	SPy_2033	P28799	GRN	plasma	1.31586e+06	111005	6.11921	0.000971809	-3.01242	0.000527872	1.31586e+06	20.3276	0.00118188	2.92743	3	3	3	interactor
Q99XU1	SPy_2033	P02649	APOE	plasma	532421	215299	5.72625	0.000425718	-3.37088	0.000310644	1.42585	0.511826	0.183142	0.737211	2	3	3	contaminant
Q99XU1	SPy_2033	P02652	APOA2	plasma	507329	116946	5.70529	0.000391474	-3.4073	0.000243097	4.1838	2.06481	0.00539139	2.2683	2	3	3	contaminant
Q99XU1	SPy_2033	P02671	FGA	plasma	735198	554362	5.8664	0.000610329	-3.21444	0.000618143	0.361479	-1.46802	0.983084	0.00740927	17	3	3	contaminant
Q99XU1	SPy_2033	P02675	FGB	plasma	554894	451262	5.74421	0.000464754	-3.33278	0.000492106	0.332982	-1.58649	0.987215	0.00558833	11	3	3	contaminant
Q99XU1	SPy_2033	P02679	FGG	plasma	181640	129686	5.25921	0.00014844	-3.82845	0.000147587	0.212053	-2.2375	0.999669	0.000143591	3	3	3	contaminant
Q99XU1	SPy_2033	P02749	APOH	plasma	172707	13534.2	5.23731	0.000159873	-3.79623	1.84467e-05	0.819626	-0.286963	0.874687	0.0581471	1	2	3	contaminant
Q99XU1	SPy_2033	P02751	FN1	plasma	36133.9	NA	4.55791	3.42782e-05	-4.46498	NA	0.276195	-1.85624	0.99987	5.63664e-05	1	1	3	contaminant
Q99XU1	SPy_2033	P02760	AMBP	plasma	115242	9898.77	5.06161	8.41382e-05	-4.07501	4.43558e-05	0.349302	-1.51745	0.999995	2.00903e-06	3	3	3	contaminant
Q99XU1	SPy_2033	P02766	TTR	plasma	5.15072e+06	1.51999e+06	6.71187	0.00397738	-2.4004	0.0025472	5.15072e+06	22.2963	0.0139114	1.85663	8	3	3	contaminant
Q99XU1	SPy_2033	P02768	ALB	saliva	2.14895e+06	590616	6.33223	0.00104324	-2.98161	0.000355752	20.9977	4.39216	0.0121808	1.91433	19	3	3	contaminant
Q99XU1	SPy_2033	P11142	HSPA8	saliva	449197	91226.4	5.65244	0.00022614	-3.64562	0.000100242	449197	18.777	0.00673552	2.17163	3	3	3	interactor
Q99XU1	SPy_2033	P02774	GC	saliva	693425	221640	5.841	0.000328386	-3.48362	9.06796e-05	693425	19.4034	0.0162042	1.79037	6	3	3	contaminant
Q99XU1	SPy_2033	P02790	HPX	plasma	314293	102519	5.49733	0.000245191	-3.6105	0.000168332	1.86338	0.897921	0.0604181	1.21883	4	3	3	contaminant
Q99XU1	SPy_2033	P02814	SMR3B	saliva	786763	117323	5.89584	0.000414402	-3.38258	0.000236396	0.964144	-0.0526788	0.54866	0.260697	1	3	3	contaminant
Q99XU1	SPy_2033	P04004	VTN	plasma	4.20498e+06	238788	6.62376	0.00304035	-2.51708	0.00154873	2.06446	1.04576	2.37041e-05	4.62518	11	3	3	contaminant
Q99XU1	SPy_2033	P04080	CSTB	saliva	1.90075e+06	112828	6.27892	0.00104059	-2.98272	0.000667469	1.90075e+06	20.8581	0.000586233	3.23193	2	3	3	contaminant
Q99XU1	SPy_2033	P04196	HRG	plasma	1.29732e+06	350081	6.11305	0.00100935	-2.99596	0.000634869	6.97455	2.8021	0.0146629	1.83378	5	3	3	contaminant
Q99XU1	SPy_2033	P04220	0	plasma	2.11579e+06	1.17556e+06	6.32547	0.00180014	-2.74469	0.00136635	0.611877	-0.708687	0.908567	0.0416432	2	3	3	contaminant
Q99XU1	SPy_2033	P04264	KRT1	saliva	1.41411e+06	814624	6.15048	0.000962664	-3.01653	0.00111651	3.90516	1.96538	0.0760733	1.11877	7	3	3	contaminant
Q99XU1	SPy_2033	P04264	KRT1	plasma	1.3052e+07	7.76178e+06	7.11568	0.0104316	-1.98165	0.00877417	0.733626	-0.446882	0.709809	0.148859	24	3	3	contaminant
Q99XU1	SPy_2033	P04406	GAPDH	saliva	66953.9	NA	4.82578	1.99469e-05	-4.70013	NA	66953.9	16.0309	0.211325	0.675049	1	1	3	contaminant
Q99XU1	SPy_2033	P04433	IGKV3-11	plasma	1.33603e+06	168952	6.12582	0.000998763	-3.00054	0.000560963	0.845266	-0.242523	0.945186	0.0244828	1	3	3	contaminant
Q99XU1	SPy_2033	P04745	AMY1A	saliva	741711	99228.1	5.87023	0.000405456	-3.39206	0.000256558	5.58407	2.48132	0.00355137	2.4496	1	3	3	contaminant
Q99XU1	SPy_2033	P04792	HSPB1	plasma	10999.7	NA	4.04138	9.9001e-06	-5.00436	NA	10999.7	13.4252	0.211325	0.675049	1	1	3	contaminant
Q99XU1	SPy_2033	P05090	APOD	plasma	164902	80140.2	5.21722	0.000131692	-3.88044	0.000105774	18.8738	4.23831	0.0364271	1.43858	1	3	3	contaminant
Q99XU1	SPy_2033	P05109	S100A8	saliva	108880	NA	5.03695	0.000106199	-3.97388	NA	108880	16.7324	0.211325	0.675049	1	1	3	contaminant
Q99XU1	SPy_2033	P05543	SERPINA7	plasma	511612	148192	5.70894	0.000391474	-3.4073	0.000261099	511612	18.9647	0.013423	1.87215	7	3	3	contaminant
Q99XU1	SPy_2033	P06396	GSN	saliva	402521	86538.9	5.60479	0.000203655	-3.69111	9.51266e-05	402521	18.6187	0.00753001	2.1232	1	3	3	contaminant
Q99XU1	SPy_2033	P06702	S100A9	saliva	604936	511857	5.78171	0.000250964	-3.60039	0.000110904	604936	19.2064	0.0886265	1.05244	2	3	3	contaminant
Q99XU1	SPy_2033	P06703	S100A6	saliva	794126	31415.1	5.89989	0.000532863	-3.27338	0.00031119	794126	19.599	0.0919113	1.03663	1	2	3	contaminant
Q99XU1	SPy_2033	P06733	ENO1	saliva	729298	52498.7	5.86291	0.000389955	-3.40899	0.000230766	729298	19.4761	0.000861415	3.06479	2	3	3	contaminant
Q99XU1	SPy_2033	P07339	CTSD	plasma	675109	NA	5.82937	0.000640439	-3.19352	NA	19.8521	4.31122	0.242831	0.614696	1	1	3	contaminant
Q99XU1	SPy_2033	P07737	PFN1	saliva	336407	72267.4	5.52687	0.000112387	-3.94928	4.32582e-06	336407	18.3598	0.0963817	1.01601	1	2	3	contaminant
Q99XU1	SPy_2033	P08519	LPA	plasma	55666.8	NA	4.7456	5.0102e-05	-4.30014	NA	0.375467	-1.41324	0.993379	0.0028851	1	1	3	contaminant
Q99XU1	SPy_2033	P08697	SERPINF2	plasma	1.44318e+06	106088	6.15932	0.00105587	-2.97639	0.000564033	2.61488	1.38674	8.74784e-05	4.0581	6	3	3	contaminant
Q99XU1	SPy_2033	P01591	JCHAIN	saliva	1.13656e+06	146205	6.05559	0.000629642	-3.20091	0.000439392	8.02659	3.00479	0.000626723	3.20292	4	3	3	interactor
Q99XU1	SPy_2033	P08779	KRT16	plasma	208708	NA	5.31954	6.40086e-05	-4.19376	NA	1.18916	0.249943	0.782541	0.106493	3	1	3	contaminant
Q99XU1	SPy_2033	P09211	GSTP1	saliva	170334	135148	5.2313	5.39338e-05	-4.26814	3.57545e-05	170334	17.378	0.143959	0.841762	2	2	3	contaminant
Q99XU1	SPy_2033	P10909	CLU	plasma	395281	234621	5.59691	0.000326031	-3.48674	0.000281921	0.445666	-1.16597	0.977505	0.00988117	8	3	3	contaminant
Q99XU1	SPy_2033	P12273	PIP	saliva	3.49379e+06	853732	6.5433	0.00171963	-2.76457	0.000653792	0.882503	-0.180328	0.751782	0.123908	8	3	3	contaminant
Q99XU1	SPy_2033	P13645	KRT10	saliva	2.28988e+06	2.00063e+06	6.35981	0.00174967	-2.75704	0.00236786	4.85793	2.28034	0.127885	0.893181	11	3	3	contaminant
Q99XU1	SPy_2033	P13645	KRT10	plasma	5.84083e+06	1.55869e+06	6.76647	0.00456498	-2.34056	0.00288061	0.506779	-0.980572	0.879424	0.0558016	20	3	3	contaminant
Q99XU1	SPy_2033	P13646	KRT13	plasma	309648	NA	5.49087	0.000278694	-3.55487	NA	7.87524	2.97732	0.301918	0.520111	2	1	3	contaminant
Q99XU1	SPy_2033	P13647	KRT5	saliva	249551	68870.7	5.39716	0.000175372	-3.75604	0.000163391	3.83923	1.94082	0.185623	0.731369	1	2	3	contaminant
Q99XU1	SPy_2033	P13647	KRT5	plasma	846232	181530	5.92749	0.000626028	-3.20341	0.000366221	0.586308	-0.77027	0.821488	0.0853986	4	3	3	contaminant
Q99XU1	SPy_2033	P18510	IL1RN	saliva	1.57029e+06	174983	6.19598	0.000855154	-3.06796	0.000557979	1.57029e+06	20.5826	0.00205682	2.6868	2	3	3	contaminant
Q99XU1	SPy_2033	P19013	KRT4	plasma	307426	NA	5.48774	0.000276694	-3.558	NA	8.83456	3.14316	0.290038	0.537545	1	1	3	contaminant
Q99XU1	SPy_2033	P19957	PI3	saliva	68476.1	NA	4.83554	6.67902e-05	-4.17529	NA	0.117899	-3.08437	0.981208	0.00823896	1	1	3	contaminant
Q99XU1	SPy_2033	P22079	LPO	saliva	129622	NA	5.11268	4.96706e-05	-4.3039	NA	129622	16.9839	0.211325	0.675049	1	1	3	contaminant
Q99XU1	SPy_2033	P22352	GPX3	plasma	272774	68637.7	5.4358	0.000207228	-3.68355	0.000132872	272774	18.0573	0.0102301	1.99012	2	3	3	contaminant
Q99XU1	SPy_2033	P24593	IGFBP5	plasma	34146.6	NA	4.53335	3.2393e-05	-4.48955	NA	34146.6	15.0595	0.211325	0.675049	1	1	3	contaminant
Q99XU1	SPy_2033	P27918	CFP	plasma	1.22898e+06	173747	6.08954	0.000920475	-3.03599	0.000528876	0.745962	-0.422827	0.971664	0.0124838	5	3	3	contaminant
Q99XU1	SPy_2033	P35527	KRT9	saliva	1.48318e+06	210618	6.17119	0.000817234	-3.08765	0.000562098	8.65792	3.11402	0.000323424	3.49023	7	3	3	interactor
Q99XU1	SPy_2033	P28325	CST5	saliva	445461	95595.3	5.64881	0.000225745	-3.64638	0.000106635	445461	18.7649	0.0075031	2.12476	1	3	3	contaminant
Q99XU1	SPy_2033	P28472	GABRB3	plasma	539382	54031.8	5.7319	0.000399318	-3.39868	0.00022036	539382	19.0409	0.00166411	2.77882	1	3	3	contaminant
Q99XU1	SPy_2033	P28799	GRN	saliva	2.21065e+06	604511	6.34452	0.00122391	-2.91225	0.000895388	2.21065e+06	21.076	0.0120154	1.92026	4	3	3	contaminant
Q99XU1	SPy_2033	P29401	TKT	saliva	134048	NA	5.12726	0.000130747	-3.88357	NA	134048	17.0324	0.211325	0.675049	1	1	3	contaminant
Q99XU1	SPy_2033	Q9HC84	MUC5B	saliva	251037	65057.7	5.39974	0.000129113	-3.88903	6.91501e-05	11.6982	3.54822	0.00813006	2.08991	3	3	3	interactor
Q99XU1	SPy_2033	P30740	SERPINB1	saliva	504034	43045.7	5.70246	0.000268391	-3.57123	0.00015675	504034	18.9432	0.00121118	2.91679	1	3	3	contaminant
Q99XU1	SPy_2033	P19652	ORM2	plasma	4.09899e+06	903087	6.61268	0.00309215	-2.50974	0.00184999	4.09899e+06	21.9668	0.00789889	2.10243	7	3	3	interactor
Q99XU1	SPy_2033	P30086	PEBP1	saliva	906121	65574.4	5.95719	0.000497826	-3.30292	0.000332124	906121	19.7893	0.000870581	3.06019	3	3	3	interactor
Q99XU1	SPy_2033	P31944	CASP14	plasma	92438	NA	4.96585	8.76908e-05	-4.05705	NA	1.67104	0.740749	0.719592	0.142913	1	1	3	contaminant
Q99XU1	SPy_2033	P35030	PRSS3	plasma	122189	4329.05	5.08703	0.00011287	-3.94742	1.98494e-07	0.360588	-1.47157	0.997299	0.0011744	1	2	3	contaminant
Q99XU1	SPy_2033	P35527	KRT9	plasma	2.23733e+06	1.33927e+06	6.34973	0.00180155	-2.74435	0.00150821	0.207547	-2.26849	0.94052	0.0266321	15	3	3	contaminant
Q99XU1	SPy_2033	P35542	SAA4	plasma	740157	121353	5.86932	0.000539759	-3.2678	0.00030668	740157	19.4975	0.00442094	2.35449	1	3	3	contaminant
Q99XU1	SPy_2033	P35908	KRT2	saliva	2.17454e+06	1.94635e+06	6.33737	0.0016589	-2.78018	0.00226961	4.77073	2.25421	0.132508	0.877758	5	3	3	contaminant
Q99XU1	SPy_2033	P35908	KRT2	plasma	4.55595e+06	1.00505e+06	6.65858	0.0035126	-2.45437	0.00214567	0.577984	-0.790898	0.851119	0.0700099	14	3	3	contaminant
Q99XU1	SPy_2033	P49908	SELENOP	plasma	582360	63884.7	5.76519	0.000411653	-3.38547	0.000198589	582360	19.1516	0.00199368	2.70034	2	3	3	contaminant
Q99XU1	SPy_2033	P55786	NPEPPS	saliva	34227.8	NA	4.53438	1.01971e-05	-4.99152	NA	34227.8	15.0629	0.211325	0.675049	1	1	3	contaminant
Q99XU1	SPy_2033	P60174	TPI1	saliva	227888	94250.1	5.35772	0.00012251	-3.91183	4.91624e-05	227888	17.798	0.108164	0.965918	2	2	3	contaminant
Q99XU1	SPy_2033	P60709	ACTB	saliva	1.68857e+06	348396	6.22752	0.000564553	-3.2483	1.68278e-05	1.68857e+06	20.6874	0.0960284	1.0176	1	2	3	contaminant
Q99XU1	SPy_2033	P63104	YWHAZ	saliva	608896	228360	5.78454	0.000290399	-3.537	9.97401e-05	608896	19.2158	0.0219129	1.6593	1	3	3	contaminant
Q99XU1	SPy_2033	P63104	YWHAZ	plasma	1.64184e+06	NA	6.21533	0.00155752	-2.80757	NA	15.9421	3.99477	0.251879	0.598808	1	1	3	contaminant
Q99XU1	SPy_2033	P69905	HBA1	saliva	235920	59052.6	5.37276	0.000120983	-3.91728	6.33459e-05	235920	17.8479	0.0101262	1.99455	1	3	3	contaminant
Q99XU1	SPy_2033	P80748	IGLV3-21	plasma	3.11325e+06	122798	6.49321	0.00226522	-2.64489	0.00117607	5.57187	2.47816	8.96496e-09	8.04745	1	3	3	contaminant
Q99XU1	SPy_2033	P81605	DCD	saliva	1.73082e+06	470699	6.23825	0.000850701	-3.07022	0.000319388	1.73082e+06	20.723	0.0118884	1.92488	1	3	3	contaminant
Q99XU1	SPy_2033	P81605	DCD	plasma	255260	NA	5.40698	0.000242151	-3.61591	NA	0.0585177	-4.09498	0.919818	0.0362983	1	1	3	contaminant
Q99XU1	SPy_2033	P01009	SERPINA1	plasma	1.1847e+07	2.1358e+06	7.07361	0.0088792	-2.05163	0.00528829	88.8078	6.47261	0.00544845	2.26373	17	3	3	interactor
Q99XU1	SPy_2033	Q04756	HGFAC	plasma	185369	110493	5.26804	0.000106881	-3.9711	9.49154e-06	185369	17.5	0.0504189	1.29741	2	3	3	contaminant
Q99XU1	SPy_2033	Q08188	TGM3	saliva	171782	55518.8	5.23498	0.000108509	-3.96454	0.0001052	171782	17.3902	0.0165496	1.78121	2	3	3	contaminant
Q99XU1	SPy_2033	Q08188	TGM3	plasma	8525.8	NA	3.93074	8.08795e-06	-5.09216	NA	8525.8	13.0576	0.211325	0.675049	1	1	3	contaminant
Q99XU1	SPy_2033	Q08380	LGALS3BP	plasma	4.23796e+06	NA	6.62716	0.00381431	-2.41858	NA	6.24795	2.64338	0.330245	0.481164	1	1	3	contaminant
Q99XU1	SPy_2033	Q14624	ITIH4	plasma	665864	101883	5.82339	0.000457857	-3.33927	0.000201194	0.321848	-1.63555	0.999995	2.09656e-06	11	3	3	contaminant
Q99XU1	SPy_2033	Q15848	ADIPOQ	plasma	51145.5	3779.63	4.70881	3.12445e-05	-4.50523	2.08442e-05	51145.5	15.6423	0.0923079	1.03476	1	2	3	contaminant
Q99XU1	SPy_2033	Q9UBC9	SPRR3	saliva	2.49194e+06	472799	6.39654	0.00130539	-2.88426	0.000739327	2.49194e+06	21.2488	0.00589379	2.22961	3	3	3	interactor
Q99XU1	SPy_2033	Q16610	ECM1	plasma	120801	NA	5.08207	3.70484e-05	-4.43123	NA	9.12191	3.18934	0.289144	0.538886	1	1	3	contaminant
Q99XU1	SPy_2033	Q562R1	ACTBL2	saliva	122789	NA	5.08916	3.65811e-05	-4.43674	NA	122789	16.9058	0.211325	0.675049	1	1	3	contaminant
Q99XU1	SPy_2033	P02787	TF	plasma	2.11088e+06	397163	6.32446	0.0015698	-2.80416	0.000936918	8.40796	3.07176	0.00700422	2.15464	25	3	3	interactor
Q99XU1	SPy_2033	Q86YZ3	HRNR	plasma	225547	NA	5.35324	0.000203	-3.6925	NA	1.91261	0.935542	0.6682	0.175093	1	1	3	contaminant
Q99XU1	SPy_2033	Q8WZ42	TTN	plasma	43338.7	NA	4.63688	4.1113e-05	-4.38602	NA	3.8103	1.92991	0.437041	0.359477	1	1	3	contaminant
Q99XU1	SPy_2033	Q92876	KLK6	saliva	90062.5	NA	4.95454	2.68313e-05	-4.57136	NA	90062.5	16.4586	0.211325	0.675049	1	1	3	contaminant
Q99XU1	SPy_2033	Q96DA0	ZG16B	saliva	1.5391e+06	179821	6.18727	0.000806765	-3.09325	0.000434025	1.5391e+06	20.5537	0.00225964	2.64596	2	3	3	contaminant
Q99XU1	SPy_2033	Q96PD5	PGLYRP2	plasma	133000	71530.1	5.12385	0.000124167	-3.90599	7.06897e-05	133000	17.0211	0.118414	0.926598	1	2	3	contaminant
Q99XU1	SPy_2033	Q99XU1	SPy_2033	saliva	2.33049e+09	1.19049e+09	9.36745	1	0	0	2.33049e+09	31.118	0.0385312	1.41419	12	3	3	contaminant	TRUE
Q99XU1	SPy_2033	Q99XU1	SPy_2033	plasma	1.80861e+09	1.25781e+09	9.25735	1	0	0	1.80861e+09	30.7522	0.0652072	1.1857	15	3	3	contaminant	TRUE
Q99XU1	SPy_2033	Q9H299	SH3BGRL3	saliva	2.94014e+06	446858	6.46837	0.00152002	-2.81815	0.000779828	2.94014e+06	21.4875	0.003806	2.41953	1	3	3	contaminant
Q99XU1	SPy_2033	RTpeptides	RTpeptides	saliva	4.48051e+07	6.84158e+06	7.65133	0.0230751	-1.63686	0.0115142	1.26848	0.343105	0.0591736	1.22787	10	3	3	contaminant
Q99XU1	SPy_2033	RTpeptides	RTpeptides	plasma	5.96675e+07	7.12966e+06	7.77574	0.0434054	-1.36246	0.0236343	0.819696	-0.286839	0.971823	0.0124127	14	3	3	contaminant
Q99XU7	isp	O14773	TPP1	saliva	197919	24138	5.29649	0.000395419	-3.40294	1.36789e-05	197919	17.5945	0.0932614	1.0303	1	2	3	contaminant
Q99XU7	isp	O14791	APOL1	plasma	399268	45911	5.60126	0.000166282	-3.77915	3.46291e-05	4.2343	2.08212	6.74139e-05	4.17125	2	3	3	contaminant
Q99XU7	isp	O15145	ARPC3	saliva	241432	8305.25	5.38279	0.000570967	-3.24339	6.14874e-05	241432	17.8813	0.0918724	1.03681	1	2	3	contaminant
Q99XU7	isp	O43866	CD5L	plasma	1.39018e+06	174670	6.14307	0.000571462	-3.24301	3.47027e-05	1.52524	0.609035	0.00697195	2.15665	11	3	3	contaminant
Q99XU7	isp	O75083	WDR1	saliva	670183	130910	5.82619	0.00145667	-2.83664	0.000175075	670183	19.3542	0.00624043	2.20479	1	3	3	contaminant
Q99XU7	isp	O75093	SLIT1	plasma	1.21684e+06	316377	6.08523	0.000493266	-3.30692	7.22703e-05	2.39564	1.26041	0.0149508	1.82534	1	3	3	contaminant
Q99XU7	isp	O95834	EML2	saliva	196740	NA	5.29389	0.00037071	-3.43097	NA	196740	17.5859	0.211325	0.675049	1	1	3	contaminant
Q99XU7	isp	P00338	LDHA	saliva	1.42161e+06	444635	6.15278	0.00303799	-2.51741	0.000484865	1.42161e+06	20.4391	0.0155475	1.80834	3	3	3	contaminant
Q99XU7	isp	P01023	A2M	plasma	1.06902e+07	107096	7.02899	0.00444331	-2.35229	0.000662602	6.05671	2.59853	1.23437e-13	12.9086	55	3	3	interactor
Q99XU7	isp	P00558	PGK1	saliva	338128	245551	5.52908	0.000657576	-3.18205	0.000433753	75.0803	6.23036	0.140289	0.852976	2	2	3	contaminant
Q99XU7	isp	P00738	HP	plasma	978857	915636	5.99072	0.000439637	-3.35691	0.000462995	3.61338	1.85335	0.156071	0.806676	6	3	3	contaminant
Q99XU7	isp	P00739	HPR	plasma	354379	47419.1	5.54947	0.000147873	-3.83011	3.20651e-05	354379	18.4349	0.00295768	2.52905	2	3	3	contaminant
Q99XU7	isp	P00740	F9	plasma	545879	68837.9	5.7371	0.00022405	-3.64965	5.17911e-06	3.17357	1.6661	0.000300677	3.5219	5	3	3	contaminant
Q99XU7	isp	P00747	PLG	plasma	639327	74826.9	5.80572	0.000262608	-3.58069	5.03707e-06	0.929296	-0.10579	0.733771	0.13444	12	3	3	contaminant
Q99XU7	isp	P00748	F12	plasma	195344	83848.7	5.2908	7.80338e-05	-4.10772	2.69962e-05	1.1654	0.220822	0.318338	0.497111	3	3	3	contaminant
Q99XU7	isp	P02768	ALB	saliva	638879	161853	5.80542	0.00137225	-2.86257	0.000132455	6.24257	2.64214	0.00587072	2.23131	12	3	3	interactor
Q99XU7	isp	P00751	CFB	plasma	332599	61364.5	5.52192	0.000138027	-3.86004	3.13175e-05	1.28436	0.361054	0.0964068	1.01589	2	3	3	contaminant
Q99XU7	isp	P30838	ALDH3A1	saliva	947305	185108	5.97649	0.00204767	-2.68874	7.85068e-05	947305	19.8535	0.00624488	2.20448	6	3	3	interactor
Q99XU7	isp	P49189	ALDH9A1	saliva	482025	118464	5.68307	0.00103842	-2.98363	0.000150345	482025	18.8787	0.00977249	2.00999	3	3	3	interactor
Q99XU7	isp	P04075	ALDOA	saliva	574258	137352	5.75911	0.00123465	-2.90846	0.00010518	574258	19.1313	0.00927031	2.03291	6	3	3	interactor
Q99XU7	isp	P01008	SERPINC1	plasma	86781.6	NA	4.93843	4.15315e-05	-4.38162	NA	86781.6	16.4051	0.211325	0.675049	1	1	3	contaminant
Q99XU7	isp	P01024	C3	plasma	2.57395e+07	1.03766e+07	7.4106	0.0104924	-1.97913	0.00347363	6.18372	2.62848	0.0343561	1.464	95	3	3	contaminant
Q99XU7	isp	P01034	CST3	saliva	791223	NA	5.8983	0.00149087	-2.82656	NA	791223	19.5937	0.211325	0.675049	1	1	3	contaminant
Q99XU7	isp	P01034	CST3	plasma	317213	124506	5.50135	0.000120102	-3.92045	3.97018e-05	2.12006	1.08411	0.35777	0.446396	2	2	3	contaminant
Q99XU7	isp	P01036	CST4	saliva	1.88684e+06	331480	6.27573	0.0040933	-2.38793	0.000236672	1.88502	0.914583	0.0135575	1.86782	3	3	3	contaminant
Q99XU7	isp	P01037	CST1	saliva	2538282	NA	6.40454	0.006621	-2.17908	NA	2.22102	1.15122	0.618029	0.208991	1	1	3	contaminant
Q99XU7	isp	P06727	APOA4	plasma	1.9153e+06	242498	6.28224	0.000804665	-3.09438	0.000215572	47.095	5.5575	0.00224524	2.64874	15	3	3	interactor
Q99XU7	isp	P01042	KNG1	plasma	142342	34964.2	5.15333	6.14796e-05	-4.21127	2.61259e-05	0.690614	-0.534049	0.693629	0.158873	1	2	3	contaminant
Q99XU7	isp	P01591	JCHAIN	plasma	2.69937e+06	256859	6.43126	0.00111282	-2.95357	8.57816e-05	1.60466	0.682269	0.00124492	2.90486	6	3	3	contaminant
Q99XU7	isp	P05090	APOD	plasma	568843	8238.16	5.75499	0.000235967	-3.62715	2.99413e-05	65.1069	6.02474	4.28408e-14	13.3681	5	3	3	interactor
Q99XU7	isp	P02649	APOE	plasma	5.27382e+07	1.73135e+06	7.72213	0.0219103	-1.65935	0.00327797	141.236	7.14196	0.000160831	3.79363	34	3	3	interactor
Q99XU7	isp	P01596	0	plasma	303568	NA	5.48226	0.00014528	-3.83779	NA	303568	18.2117	0.211325	0.675049	1	1	3	contaminant
Q99XU7	isp	P01597	IGKV1-39	plasma	1.60659e+06	270392	6.2059	0.00065996	-3.18048	7.4184e-05	246.394	7.94482	0.0046456	2.33296	1	3	3	contaminant
Q99XU7	isp	P01608	0	plasma	4.92103e+06	984064	6.69206	0.00201732	-2.69523	0.000262953	4.92103e+06	22.2305	0.00653437	2.1848	1	3	3	contaminant
Q99XU7	isp	P01609	0	plasma	446067	71014.9	5.6494	0.000183039	-3.73746	1.53417e-05	446067	18.7669	0.00417144	2.37971	1	3	3	contaminant
Q99XU7	isp	P01612	0	plasma	1.81686e+06	493490	6.25932	0.000736266	-3.13297	0.000105989	31.0802	4.95792	0.0122807	1.91078	1	3	3	contaminant
Q99XU7	isp	P01617	0	plasma	630571	84994.2	5.79973	0.000260492	-3.58421	3.75992e-05	1.68003	0.748483	0.00888573	2.05131	1	3	3	contaminant
Q99XU7	isp	P01621	0	plasma	6.77791e+06	1.25147e+06	6.8311	0.00278114	-2.55578	0.000334836	64.7856	6.0176	0.00515051	2.28815	1	3	3	contaminant
Q99XU7	isp	P01703	IGLV1-40	plasma	2.13251e+06	378783	6.32889	0.000874184	-3.0584	8.58814e-05	13.6814	3.77415	0.00378389	2.42206	1	3	3	contaminant
Q99XU7	isp	Q96DR5	BPIFA2	saliva	6.12905e+06	1.13442e+06	6.78739	0.0132648	-1.8773	0.000414752	6.12905e+06	22.5472	0.00561365	2.25075	7	3	3	interactor
Q99XU7	isp	P01717	IGLV3-25	plasma	1.38672e+06	243733	6.14199	0.000567646	-3.24592	4.2016e-05	20.8372	4.38109	0.00462477	2.33491	2	3	3	contaminant
Q99XU7	isp	P01743	IGHV1-46	plasma	2.28113e+06	224079	6.35815	0.000941171	-3.02633	8.90364e-05	3.02973	1.59919	3.70131e-05	4.43165	1	3	3	contaminant
Q99XU7	isp	P01764	IGHV3-23	plasma	1.21534e+06	152420	6.0847	0.000498893	-3.30199	1.4249e-05	10.4546	3.38607	0.00020954	3.67873	1	3	3	contaminant
Q99XU7	isp	P01764	IGHV3-23	saliva	222244	60402.7	5.34683	0.000480582	-3.31823	8.42046e-05	11.6893	3.54712	0.00592052	2.22764	1	3	3	contaminant
Q99XU7	isp	P00736	C1R	plasma	135519	15143.1	5.132	5.58723e-05	-4.2528	5.38683e-06	25.687	4.68297	0.000198884	3.7014	3	3	3	interactor
Q99XU7	isp	P01768	IGHV3-30	plasma	3.3633e+06	NA	6.52677	0.00122975	-2.91018	NA	13.0645	3.70758	0.260897	0.583532	1	1	3	contaminant
Q99XU7	isp	P01772	IGHV3-33	saliva	551555	141690	5.74159	0.00118344	-2.92685	0.000123528	551555	19.0731	0.0106488	1.9727	1	3	3	contaminant
Q99XU7	isp	P0C0L4	C4A	plasma	2.16665e+06	495856	6.33579	0.000882593	-3.05424	9.7168e-05	2.16665e+06	21.047	0.00850721	2.07021	3	3	3	interactor
Q99XU7	isp	P01772	IGHV3-33	plasma	3.3958e+06	866360	6.53094	0.00138459	-2.85868	0.000216607	6.51851	2.70454	0.0143341	1.84363	1	3	3	contaminant
Q99XU7	isp	P04003	C4BPA	plasma	5.31082e+06	1.18028e+06	6.72516	0.0021781	-2.66192	0.000355145	15.8701	3.98824	0.00895585	2.04789	16	3	3	interactor
Q99XU7	isp	P01781	0	plasma	869769	157460	5.9394	0.000355539	-3.44911	2.22443e-05	3.28194	1.71455	0.00962859	2.01644	2	3	3	contaminant
Q99XU7	isp	P01031	C5	plasma	1.04543e+06	92618.4	6.0193	0.000432552	-3.36396	5.49261e-05	1.04543e+06	19.9957	0.00130302	2.88505	6	3	3	interactor
Q99XU7	isp	P13671	C6	plasma	825987	146578	5.91697	0.000339766	-3.46882	4.7492e-05	825987	19.6558	0.00516732	2.28673	6	3	3	interactor
Q99XU7	isp	P10643	C7	plasma	564788	68480.5	5.75189	0.00023247	-3.63363	1.85999e-05	564788	19.1073	0.00243239	2.61397	7	3	3	interactor
Q99XU7	isp	P01834	IGKC	saliva	780812	228210	5.89255	0.00166854	-2.77766	0.000250595	48.7241	5.60656	0.0134708	1.87061	5	3	3	contaminant
Q99XU7	isp	P01859	IGHG2	saliva	2.05271e+06	287946	6.31233	0.00445	-2.35164	0.000624228	2.05271e+06	20.9691	0.00324764	2.48843	1	3	3	contaminant
Q99XU7	isp	P01859	IGHG2	plasma	8.40361e+06	1.077e+06	6.92447	0.00346293	-2.46056	0.000368926	3.71393	1.89295	0.00377814	2.42272	8	3	3	contaminant
Q99XU7	isp	P02748	C9	plasma	3.37249e+06	318383	6.52795	0.00139257	-2.85618	0.000144278	15.2393	3.92972	0.00108208	2.96574	6	3	3	interactor
Q99XU7	isp	P23280	CA6	saliva	2.03811e+08	3.2908e+07	8.30923	0.442419	-0.354166	0.0152805	409.237	8.67679	0.00430989	2.36553	14	3	3	interactor
Q99XU7	isp	P01860	IGHG3	plasma	5.40629e+06	2.70482e+06	6.7329	0.00234856	-2.6292	0.00149964	2.0441	1.03147	0.107698	0.967793	8	3	3	contaminant
Q99XU7	isp	P01871	IGHM	plasma	6.05312e+06	944089	6.78198	0.00247845	-2.60582	8.03404e-05	1.58095	0.660796	0.0210578	1.67659	10	3	3	contaminant
Q99XU7	isp	P01871	IGHM	saliva	214821	NA	5.33208	0.000404779	-3.39278	NA	214821	17.7128	0.211325	0.675049	1	1	3	contaminant
Q99XU7	isp	P01876	IGHA1	plasma	2.57852e+07	3.05714e+06	7.41137	0.0106249	-1.97368	0.00100957	3.39732	1.7644	0.00297658	2.52628	5	3	3	contaminant
Q99XU7	isp	P01877	IGHA2	saliva	1.87706e+06	942410	6.27348	0.00391554	-2.40721	0.00146556	5.18949	2.37559	0.0528268	1.27715	2	3	3	contaminant
Q99XU7	isp	P01877	IGHA2	plasma	929679	45884.3	5.96833	0.000384348	-3.41528	3.44921e-05	1.01203	0.0172471	0.485685	0.313645	2	3	3	contaminant
Q99XU7	isp	P10909	CLU	plasma	5.16495e+07	4.15039e+06	7.71307	0.0213496	-1.67061	0.00224357	58.2331	5.86377	0.00110222	2.95773	34	3	3	interactor
Q99XU7	isp	P01880	IGHD	plasma	215292	10323.1	5.33303	8.90502e-05	-4.05037	8.73125e-06	1.9048	0.929641	0.0134702	1.87063	2	3	3	contaminant
Q99XU7	isp	P02533	KRT14	saliva	22454.1	NA	4.3513	5.85706e-05	-4.23232	NA	22454.1	14.4547	0.211325	0.675049	1	1	3	contaminant
Q99XU7	isp	P00450	CP	plasma	197933	19200.3	5.29652	8.29253e-05	-4.08131	1.98199e-05	12.1458	3.60238	7.91948e-06	5.1013	3	3	3	interactor
Q99XU7	isp	P02533	KRT14	plasma	155289	58119.8	5.19114	6.27841e-05	-4.20215	1.96826e-05	0.70199	-0.510479	0.750302	0.124764	2	3	3	contaminant
Q99XU7	isp	P02647	APOA1	plasma	3.65291e+06	892541	6.56264	0.00154939	-2.80984	0.000601509	6.5919	2.72069	0.0113905	1.94346	15	3	3	contaminant
Q99XU7	isp	P02647	APOA1	saliva	946178	145880	5.97597	0.00188767	-2.72407	0.000126626	946178	19.8518	0.0941564	1.02615	1	2	3	contaminant
Q99XU7	isp	P02652	APOA2	plasma	324358	NA	5.51102	0.000155229	-3.80903	NA	2.67488	1.41948	0.541226	0.266621	1	1	3	contaminant
Q99XU7	isp	P02741	CRP	plasma	318204	36213.4	5.50271	0.00013241	-3.87808	2.65555e-05	0.632866	-0.660029	0.992003	0.00348685	2	3	3	contaminant
Q99XU7	isp	P02746	C1QB	plasma	180512	NA	5.25651	8.63882e-05	-4.06355	NA	180512	17.4617	0.211325	0.675049	1	1	3	contaminant
Q99XU7	isp	P02747	C1QC	plasma	183160	52903.7	5.26283	6.95883e-05	-4.15746	1.56406e-05	183160	17.4827	0.100009	0.99996	3	2	3	contaminant
Q99XU7	isp	P28325	CST5	saliva	1.47862e+06	365944	6.16986	0.0031935	-2.49573	0.000541061	1.47862e+06	20.4958	0.00990622	2.00409	3	3	3	interactor
Q99XU7	isp	P04080	CSTB	saliva	1.20287e+06	94459.1	6.08022	0.00264401	-2.57774	0.000355637	1.20287e+06	20.1981	0.00102462	2.98944	3	3	3	interactor
Q99XU7	isp	P02749	APOH	plasma	223553	84882.7	5.34938	9.57984e-05	-4.01864	5.00475e-05	1.06093	0.0853272	0.426305	0.370279	1	3	3	contaminant
Q99XU7	isp	P02760	AMBP	plasma	978142	230173	5.9904	0.000397545	-3.40061	4.99044e-05	2.96477	1.56792	0.0180709	1.74302	8	3	3	contaminant
Q99XU7	isp	P02763	ORM1	plasma	266366	315462	5.42548	0.000125809	-3.90029	0.00015333	266366	18.0231	0.187008	0.72814	1	2	3	contaminant
Q99XU7	isp	P02765	AHSG	plasma	471716	40317	5.67368	0.000194695	-3.71064	1.71453e-05	1.86163	0.896569	0.000699568	3.15517	3	3	3	contaminant
Q99XU7	isp	P02768	ALB	plasma	4.39394e+07	2.49165e+07	7.64285	0.0191554	-1.71771	0.0135546	6.02436	2.59081	0.0627155	1.20263	75	3	3	contaminant
Q99XU7	isp	P02774	GC	saliva	273592	172934	5.4371	0.000572109	-3.24252	0.000280454	273592	18.0617	0.0556837	1.25427	4	3	3	contaminant
Q99XU7	isp	P02774	GC	plasma	232678	NA	5.36676	0.000111354	-3.95329	NA	232678	17.828	0.211325	0.675049	1	1	3	contaminant
Q99XU7	isp	P02787	TF	plasma	1.07307e+06	1.10582e+06	6.03063	0.000485669	-3.31366	0.000553188	4.27418	2.09565	0.163369	0.78683	22	3	3	contaminant
Q99XU7	isp	P06733	ENO1	saliva	3.57424e+06	667021	6.55318	0.00775731	-2.11029	0.000675707	3.57424e+06	21.7692	0.00570529	2.24372	9	3	3	interactor
Q99XU7	isp	P02790	HPX	plasma	433659	149982	5.63715	0.000184551	-3.73388	8.80594e-05	2.57108	1.36237	0.0426876	1.3697	4	3	3	contaminant
Q99XU7	isp	P02814	SMR3B	saliva	761650	207710	5.88176	0.00163189	-2.78731	0.000228482	0.933369	-0.0994799	0.583056	0.23429	1	3	3	contaminant
Q99XU7	isp	P03973	SLPI	saliva	104751	43613.6	5.02016	0.000224142	-3.64948	4.43302e-05	104751	16.6766	0.108371	0.965086	1	2	3	contaminant
Q99XU7	isp	P04114	APOB	plasma	305039	13575.8	5.48436	0.000127167	-3.89562	2.31377e-05	25.5618	4.67592	6.39071e-07	6.19445	1	3	3	contaminant
Q99XU7	isp	P04196	HRG	plasma	399728	119911	5.60176	0.000168024	-3.77463	5.9625e-05	2.14898	1.10365	0.0360861	1.44266	2	3	3	contaminant
Q99XU7	isp	P04220	0	plasma	3.70032e+06	956897	6.56824	0.00151488	-2.81962	0.000325506	1.07012	0.0977699	0.380933	0.419151	2	3	3	contaminant
Q99XU7	isp	P02671	FGA	plasma	8.52702e+06	471262	6.9308	0.0035543	-2.44925	0.000645107	4.19253	2.06782	3.63455e-05	4.43955	36	3	3	interactor
Q99XU7	isp	P02675	FGB	plasma	7.31209e+06	217048	6.86404	0.00303571	-2.51774	0.000428348	4.38785	2.13352	8.30992e-10	9.0804	39	3	3	interactor
Q99XU7	isp	P02679	FGG	plasma	4.89856e+06	213251	6.69007	0.00203398	-2.69165	0.000298381	5.71875	2.5157	1.95118e-05	4.7097	21	3	3	interactor
Q99XU7	isp	P02751	FN1	plasma	4.46875e+06	361452	6.65019	0.00184245	-2.7346	0.000117875	34.1576	5.09413	0.00111194	2.95392	45	3	3	interactor
Q99XU7	isp	P04264	KRT1	saliva	648901	330133	5.81218	0.00143376	-2.84352	0.000757762	1.79199	0.841563	0.133633	0.874087	8	3	3	contaminant
Q99XU7	isp	P04264	KRT1	plasma	3.45311e+06	1.57254e+06	6.53821	0.00149427	-2.82557	0.000877882	0.194092	-2.36519	0.962849	0.0164417	21	3	3	contaminant
Q99XU7	isp	P04406	GAPDH	saliva	857099	430203	5.93303	0.00180698	-2.74305	0.000799819	857099	19.7091	0.0373453	1.42776	5	3	3	contaminant
Q99XU7	isp	P04433	IGKV3-11	plasma	3.40927e+06	655280	6.53266	0.00139943	-2.85405	0.000188154	2.15694	1.10898	0.0176928	1.7522	1	3	3	contaminant
Q99XU7	isp	P04433	IGKV3-11	saliva	222494	64154.2	5.34732	0.000483374	-3.31572	3.01775e-05	222494	17.7634	0.0999815	1.00008	1	2	3	contaminant
Q99XU7	isp	P04745	AMY1A	saliva	454402	162143	5.65744	0.000981599	-3.00807	0.000267915	3.42103	1.77443	0.0367119	1.43519	1	3	3	contaminant
Q99XU7	isp	P05109	S100A8	saliva	582053	116230	5.76496	0.00125778	-2.90039	5.62393e-05	582053	19.1508	0.00651639	2.18599	1	3	3	contaminant
Q99XU7	isp	P28799	GRN	plasma	798102	32849.1	5.90206	0.000330467	-3.48087	3.59049e-05	798102	19.6062	0.000282105	3.54959	3	3	3	interactor
Q99XU7	isp	P05164	MPO	saliva	132751	27513.7	5.12304	0.000286453	-3.54295	1.74239e-05	132751	17.0184	0.00700911	2.15434	2	3	3	contaminant
Q99XU7	isp	P06396	GSN	saliva	912972	NA	5.96046	0.00172028	-2.7644	NA	912972	19.8002	0.211325	0.675049	1	1	3	contaminant
Q99XU7	isp	P09211	GSTP1	saliva	2.2054e+06	196678	6.34349	0.00483082	-2.31598	0.000497392	2.2054e+06	21.0726	0.00132028	2.87934	3	3	3	interactor
Q99XU7	isp	P06702	S100A9	saliva	257544	6601.41	5.41085	0.000609452	-3.21506	7.09443e-05	257544	17.9745	0.0918187	1.03707	1	2	3	contaminant
Q99XU7	isp	P06744	GPI	saliva	770802	167201	5.88694	0.00166216	-2.77933	0.000142759	770802	19.556	0.00766239	2.11564	2	3	3	contaminant
Q99XU7	isp	P07357	C8A	plasma	312881	86490.6	5.49538	0.000127536	-3.89437	2.33131e-05	0.0737019	-3.76215	0.891582	0.0498387	3	3	3	contaminant
Q99XU7	isp	P07358	C8B	plasma	493263	137442	5.69308	0.000208047	-3.68184	7.41512e-05	493263	18.912	0.0124583	1.90454	3	3	3	contaminant
Q99XU7	isp	P07360	C8G	plasma	541593	134128	5.73367	0.000228501	-3.64111	7.78827e-05	541593	19.0468	0.009919	2.00353	2	3	3	contaminant
Q99XU7	isp	P07711	CTSL	saliva	75469.6	NA	4.87777	0.000160973	-3.79325	NA	75469.6	16.2036	0.211325	0.675049	1	1	3	contaminant
Q99XU7	isp	P08246	ELANE	saliva	1.23317e+06	121910	6.09102	0.00270301	-2.56815	0.000324885	1.23317e+06	20.2339	0.00162094	2.79023	1	3	3	contaminant
Q99XU7	isp	P08519	LPA	plasma	176187	34071.2	5.24597	7.18673e-05	-4.14347	4.47633e-06	1.18836	0.248978	0.268331	0.571329	2	3	3	contaminant
Q99XU7	isp	P11142	HSPA8	saliva	704805	131684	5.84807	0.00152868	-2.81568	0.000160745	704805	19.4269	0.00571845	2.24272	3	3	3	interactor
Q99XU7	isp	P04792	HSPB1	saliva	1.15542e+06	242431	6.06274	0.00249249	-2.60337	0.000160528	1.15542e+06	20.14	0.00717984	2.14389	4	3	3	interactor
Q99XU7	isp	P01876	IGHA1	saliva	3.98385e+06	661433	6.6003	0.00866768	-2.0621	0.000783855	6.12075	2.61371	0.00584498	2.23322	4	3	3	interactor
Q99XU7	isp	P08603	CFH	plasma	51002.2	NA	4.70759	1.86483e-05	-4.72936	NA	51002.2	15.6383	0.211325	0.675049	1	1	3	contaminant
Q99XU7	isp	P08697	SERPINF2	plasma	575820	51398.6	5.76029	0.000237138	-3.625	1.09619e-05	1.04332	0.0611828	0.333101	0.477424	2	3	3	contaminant
Q99XU7	isp	P08779	KRT16	plasma	134361	NA	5.12827	5.39548e-05	-4.26797	NA	0.76555	-0.385431	0.851675	0.0697261	1	1	3	contaminant
Q99XU7	isp	P09871	C1S	plasma	57497.1	NA	4.75965	2.10231e-05	-4.6773	NA	1.83174	0.873218	0.677628	0.169008	1	1	3	contaminant
Q99XU7	isp	P01857	IGHG1	saliva	1.71455e+06	402994	6.23415	0.00377788	-2.42275	0.00104174	1.71455e+06	20.7094	0.00896082	2.04765	4	3	3	interactor
Q99XU7	isp	P01857	IGHG1	plasma	1.55568e+08	2.70652e+07	8.19192	0.0636308	-1.19633	0.00509408	20.6817	4.37028	0.00546906	2.26209	14	3	3	interactor
Q99XU7	isp	P09960	LTA4H	saliva	568516	157881	5.75474	0.00122993	-2.91012	0.000229424	568516	19.1168	0.0123783	1.90734	3	3	3	contaminant
Q99XU7	isp	P09972	ALDOC	saliva	307040	68740.5	5.4872	0.000622767	-3.20567	0.000192067	307040	18.2281	0.0967732	1.01425	1	2	3	contaminant
Q99XU7	isp	P0C0L5	C4B	plasma	2.16656e+06	722432	6.33577	0.000882583	-3.05424	0.000219813	21.266	4.41048	0.0191651	1.71749	5	3	3	contaminant
Q99XU7	isp	P01861	IGHG4	plasma	8.46719e+06	1.65052e+06	6.92774	0.00346694	-2.46005	0.000381128	19.1342	4.25808	0.00677677	2.16898	6	3	3	interactor
Q99XU7	isp	P11021	HSPA5	plasma	100723	NA	5.00313	4.82033e-05	-4.31692	NA	3.2936	1.71966	0.470352	0.327577	1	1	3	contaminant
Q99XU7	isp	P12259	F5	plasma	87404.2	NA	4.94153	3.19582e-05	-4.49542	NA	87404.2	16.4154	0.211325	0.675049	2	1	3	contaminant
Q99XU7	isp	P12532	CKMT1A	saliva	411442	48467.7	5.61431	0.000899293	-3.0461	8.76661e-05	411442	18.6503	0.00229686	2.63887	1	3	3	contaminant
Q99XU7	isp	P13645	KRT10	saliva	373160	80642	5.57189	0.000831623	-3.08007	0.000274692	0.791647	-0.33707	0.854498	0.0682892	6	3	3	contaminant
Q99XU7	isp	P13645	KRT10	plasma	3.26759e+06	2.06932e+06	6.51423	0.00143252	-2.8439	0.00110461	0.283512	-1.81852	0.94746	0.023439	16	3	3	contaminant
Q99XU7	isp	P13647	KRT5	saliva	197081	148718	5.29464	0.000404636	-3.39294	0.000233152	3.032	1.60027	0.272807	0.564144	2	2	3	contaminant
Q99XU7	isp	P13647	KRT5	plasma	609676	133884	5.7851	0.00025832	-3.58784	9.31867e-05	0.422411	-1.24328	0.89649	0.0474545	4	3	3	contaminant
Q99XU7	isp	P18510	IL1RN	saliva	778434	84943.4	5.89122	0.00170165	-2.76913	0.000153177	778434	19.5702	0.00197282	2.70491	1	3	3	contaminant
Q99XU7	isp	P18669	PGAM1	saliva	1.05444e+06	171081	6.02302	0.00230123	-2.63804	0.000292675	1.05444e+06	20.008	0.00433054	2.36346	2	3	3	contaminant
Q99XU7	isp	P01834	IGKC	plasma	2.9068e+07	5.95945e+06	7.46342	0.0119606	-1.92225	0.00207241	8.77402	3.13324	0.0082586	2.08309	12	3	3	interactor
Q99XU7	isp	P19652	ORM2	plasma	63211.9	9415.69	4.8008	2.41286e-05	-4.61747	2.00593e-06	63211.9	15.9479	0.0939975	1.02688	1	2	3	contaminant
Q99XU7	isp	P19957	PI3	saliva	487456	72835.6	5.68794	0.00105898	-2.97511	2.03321e-05	0.839281	-0.252774	0.66795	0.175256	3	3	3	contaminant
Q99XU7	isp	P20160	AZU1	saliva	471024	65483.9	5.67304	0.00102493	-2.98931	4.31013e-05	471024	18.8454	0.00319051	2.49614	2	3	3	contaminant
Q99XU7	isp	P20742	PZP	plasma	5.05665e+06	NA	6.70386	0.00241998	-2.61619	NA	5.05665e+06	22.2698	0.211325	0.675049	1	1	3	contaminant
Q99XU7	isp	P20851	C4BPB	plasma	233762	17818.8	5.36877	9.66931e-05	-4.0146	1.11303e-05	233762	17.8347	0.000965603	3.0152	2	3	3	contaminant
Q99XU7	isp	P22314	UBA1	saliva	469447	NA	5.67159	0.000884561	-3.05327	NA	469447	18.8406	0.211325	0.675049	1	1	3	contaminant
Q99XU7	isp	P22352	GPX3	plasma	135086	NA	5.13061	6.46487e-05	-4.18944	NA	135086	17.0435	0.211325	0.675049	2	1	3	contaminant
Q99XU7	isp	P23083	IGHV1-2	plasma	453208	91344	5.6563	0.000185075	-3.73265	1.64372e-05	453208	18.7898	0.00663591	2.1781	2	3	3	contaminant
Q99XU7	isp	P23526	AHCY	saliva	312719	75582.6	5.49515	0.000672249	-3.17247	6.8684e-05	312719	18.2545	0.00946062	2.02408	1	3	3	contaminant
Q99XU7	isp	P27918	CFP	plasma	3.11426e+06	542404	6.49336	0.00127858	-2.89327	0.000144682	1.89029	0.918606	0.0111946	1.95099	9	3	3	contaminant
Q99XU7	isp	P19823	ITIH2	plasma	167094	11528.4	5.22296	6.98308e-05	-4.15595	1.46531e-05	22.9257	4.51889	3.38324e-06	5.47067	4	3	3	interactor
Q99XU7	isp	P28799	GRN	saliva	999039	NA	5.99958	0.00188245	-2.72528	NA	999039	19.9302	0.211325	0.675049	3	1	3	contaminant
Q99XU7	isp	P01591	JCHAIN	saliva	894738	179133	5.9517	0.00195553	-2.70873	0.000357139	6.31881	2.65965	0.0040181	2.39598	3	3	3	interactor
Q99XU7	isp	P29401	TKT	saliva	1.46529e+06	NA	6.16592	0.00276099	-2.55893	NA	1.46529e+06	20.4828	0.211325	0.675049	1	1	3	contaminant
Q99XU7	isp	P30086	PEBP1	saliva	866713	174384	5.93788	0.00187142	-2.72783	9.44552e-05	866713	19.7252	0.00661345	2.17957	2	3	3	contaminant
Q99XU7	isp	P31146	CORO1A	saliva	307074	NA	5.48724	0.000578607	-3.23762	NA	307074	18.2282	0.211325	0.675049	1	1	3	contaminant
Q99XU7	isp	P31947	SFN	saliva	647907	222838	5.81151	0.00139623	-2.85504	0.00040576	647907	19.3054	0.0186209	1.73	1	3	3	contaminant
Q99XU7	isp	P35030	PRSS3	plasma	646516	128209	5.81058	0.000263632	-3.579	1.78783e-05	1.90791	0.931995	0.0187258	1.72756	1	3	3	contaminant
Q99XU7	isp	P35527	KRT9	saliva	462740	249267	5.66534	0.000974345	-3.01129	0.000385699	2.7012	1.4336	0.0843994	1.07366	6	3	3	contaminant
Q99XU7	isp	P35527	KRT9	plasma	3.01704e+06	1.12888e+06	6.47958	0.00123849	-2.90711	0.000432202	0.279877	-1.83713	0.924661	0.0340177	16	3	3	contaminant
Q99XU7	isp	P35908	KRT2	saliva	397222	182007	5.59903	0.000860047	-3.06548	0.000340011	0.871467	-0.198483	0.638044	0.195149	4	3	3	contaminant
Q99XU7	isp	P35908	KRT2	plasma	2.27109e+06	1.40813e+06	6.35623	0.000997254	-3.00119	0.000744655	0.288118	-1.79527	0.950412	0.0220879	16	3	3	contaminant
Q99XU7	isp	P49908	SELENOP	plasma	365976	289690	5.56345	0.000162579	-3.78894	0.000149575	365976	18.4814	0.0800699	1.09653	2	3	3	contaminant
Q99XU7	isp	P50395	GDI2	saliva	350350	NA	5.5445	0.000913874	-3.03911	NA	350350	18.4184	0.211325	0.675049	1	1	3	contaminant
Q99XU7	isp	P52565	ARHGDIA	saliva	402799	83356.7	5.60509	0.000869235	-3.06086	4.28347e-05	402799	18.6197	0.00698833	2.15563	1	3	3	contaminant
Q99XU7	isp	P52566	ARHGDIB	saliva	241378	43439.9	5.3827	0.000481014	-3.31784	4.48063e-05	241378	17.8809	0.0950177	1.0222	1	2	3	contaminant
Q99XU7	isp	P53634	CTSC	saliva	1.03904e+06	290289	6.01663	0.00235389	-2.62821	0.00104345	1.03904e+06	19.9868	0.0125224	1.90231	3	3	3	contaminant
Q99XU7	isp	P54108	CRISP3	saliva	1.31012e+06	217461	6.11731	0.00284026	-2.54664	1.84484e-05	1.31012e+06	20.3213	0.00452961	2.34394	2	3	3	contaminant
Q99XU7	isp	P59998	ARPC4	saliva	424327	120219	5.6277	0.000908722	-3.04157	0.000116055	424327	18.6948	0.012864	1.89063	1	3	3	contaminant
Q99XU7	isp	P60709	ACTB	saliva	4.17896e+06	1.87547e+06	6.62107	0.00895258	-2.04805	0.00304717	4.17896e+06	21.9947	0.0305266	1.51532	1	3	3	contaminant
Q99XU7	isp	P61158	ACTR3	saliva	555293	NA	5.74452	0.00104632	-2.98034	NA	555293	19.0829	0.211325	0.675049	2	1	3	contaminant
Q99XU7	isp	P61160	ACTR2	saliva	859298	106099	5.93414	0.00188383	-2.72496	0.000267768	859298	19.7128	0.00252168	2.59831	2	3	3	contaminant
Q99XU7	isp	P22079	LPO	saliva	1263252	228018	6.10149	0.00274078	-2.56213	0.000192568	1263252	20.2687	0.00534319	2.2722	7	3	3	interactor
Q99XU7	isp	P61626	LYZ	saliva	507872	114238	5.70575	0.00101007	-2.99565	0.000140149	507872	18.9541	0.0968197	1.01404	1	2	3	contaminant
Q99XU7	isp	P62805	HIST1H4A	saliva	1.71671e+06	455699	6.2347	0.00370668	-2.43101	0.000722225	9.30181	3.21751	0.0115738	1.93652	2	3	3	contaminant
Q99XU7	isp	P63104	YWHAZ	plasma	2.34073e+06	NA	6.36935	0.000939956	-3.02689	NA	22.7282	4.50641	0.238758	0.622042	1	1	3	contaminant
Q99XU7	isp	P68871	HBB	saliva	1.95421e+06	296075	6.29097	0.00426037	-2.37055	0.000424996	1.95421e+06	20.8982	0.00378231	2.42224	2	3	3	contaminant
Q99XU7	isp	P69905	HBA1	saliva	1.13323e+06	239555	6.05432	0.00245066	-2.61072	0.000200822	1.13323e+06	20.112	0.00728527	2.13755	1	3	3	contaminant
Q99XU7	isp	P80748	IGLV3-21	plasma	1620761	1.02285e+06	6.20972	0.000707535	-3.15025	0.000542792	2.90072	1.53641	0.105988	0.974744	1	3	3	contaminant
Q99XU7	isp	P55786	NPEPPS	saliva	390985	82664.9	5.59216	0.000844562	-3.07337	5.61918e-05	390985	18.5768	0.00728775	2.13741	4	3	3	interactor
Q99XU7	isp	P81605	DCD	plasma	1.82207e+06	1.29268e+06	6.26057	0.000837035	-3.07726	0.000668086	0.417705	-1.25944	0.848956	0.0711151	1	2	3	contaminant
Q99XU7	isp	Q01469	FABP5	saliva	2.5531e+06	849520	6.40707	0.00547115	-2.26192	0.00108635	2.5531e+06	21.2838	0.0174902	1.75721	4	3	3	contaminant
Q99XU7	isp	Q02413	DSG1	saliva	395707	108014	5.59737	0.000785323	-3.10495	0.000147371	395707	18.5941	0.0991502	1.00371	1	2	3	contaminant
Q99XU7	isp	P07737	PFN1	saliva	1.21131e+06	290950	6.08325	0.0026209	-2.58155	0.00035719	1.21131e+06	20.2081	0.00934683	2.02934	4	3	3	interactor
Q99XU7	isp	Q02487	DSC2	saliva	950662	NA	5.97803	0.0017913	-2.74683	NA	950662	19.8586	0.211325	0.675049	1	1	3	contaminant
Q99XU7	isp	P52209	PGD	saliva	2.5199e+06	591789	6.40138	0.00543779	-2.26458	0.000547253	2.5199e+06	21.2649	0.00894614	2.04836	4	3	3	interactor
Q99XU7	isp	Q07954	LRP1	plasma	6.13844e+06	NA	6.78806	0.00224444	-2.64889	NA	976.575	9.93159	0.211917	0.673834	1	1	3	contaminant
Q99XU7	isp	Q08380	LGALS3BP	saliva	134275	38020.3	5.128	0.000287929	-3.54071	5.05784e-05	134275	17.0348	0.0128496	1.89111	2	3	3	contaminant
Q99XU7	isp	Q14624	ITIH4	plasma	3.19404e+06	402837	6.50434	0.00131112	-2.88236	2.35452e-05	1.54385	0.626533	0.00791938	2.10131	23	3	3	contaminant
Q99XU7	isp	P01833	PIGR	saliva	1.47332e+06	292499	6.1683	0.00319419	-2.49564	0.00038842	15.8506	3.98646	0.00685383	2.16407	12	3	3	interactor
Q99XU7	isp	P12273	PIP	saliva	3.82167e+07	7.59736e+06	7.58225	0.0829621	-1.08112	0.0111917	9.65324	3.27101	0.00770332	2.11332	12	3	3	interactor
Q99XU7	isp	P14618	PKM	saliva	1.35865e+06	119909	6.13311	0.00297165	-2.527	0.000230695	1.35865e+06	20.3737	0.00129315	2.88835	4	3	3	interactor
Q99XU7	isp	Q14697	GANAB	saliva	756609	150647	5.87887	0.00166104	-2.77962	4.90406e-05	756609	19.5292	0.0957387	1.01891	1	2	3	contaminant
Q99XU7	isp	P27169	PON1	plasma	956331	213710	5.98061	0.000389128	-3.40991	4.43827e-05	59.8027	5.90214	0.00776648	2.10978	3	3	3	interactor
Q99XU7	isp	P62937	PPIA	saliva	449384	104214	5.65262	0.000967282	-3.01445	7.17941e-05	449384	18.7776	0.00872929	2.05902	3	3	3	interactor
Q99XU7	isp	P07225	PROS1	plasma	277352	39875.4	5.44303	0.000113778	-3.94394	5.61341e-06	277352	18.0814	0.00340985	2.46726	5	3	3	interactor
Q99XU7	isp	Q15485	FCN2	plasma	517932	NA	5.71427	0.000189375	-3.72268	NA	517932	18.9824	0.211325	0.675049	1	1	3	contaminant
Q99XU7	isp	Q562R1	ACTBL2	saliva	1.69555e+06	311771	6.22931	0.00337827	-2.47131	0.000328056	1.69555e+06	20.6933	0.0951593	1.02155	1	2	3	contaminant
Q99XU7	isp	Q6P5S2	LEG1	saliva	584876	102582	5.76706	0.00127117	-2.89579	0.000113491	584876	19.1578	0.00504944	2.29676	1	3	3	contaminant
Q99XU7	isp	Q6Q788	APOA5	plasma	228649	67695.4	5.35917	9.731e-05	-4.01184	4.26642e-05	228649	17.8028	0.0139987	1.85391	2	3	3	contaminant
Q99XU7	isp	Q6ZN30	BNC2	plasma	2.64855e+07	7.09535e+06	7.42301	0.0112689	-1.94812	0.00456316	67.9032	6.08541	0.0118146	1.92758	1	3	3	contaminant
Q99XU7	isp	Q8N4F0	BPIFB2	saliva	473101	150138	5.67495	0.00100804	-2.99652	0.000174767	473101	18.8518	0.0159846	1.7963	3	3	3	contaminant
Q99XU7	isp	Q8TAX7	MUC7	saliva	664659	61360.2	5.8226	0.00147713	-2.83058	0.000336293	664659	19.3423	0.00141442	2.84942	1	3	3	contaminant
Q99XU7	isp	P01009	SERPINA1	plasma	1.31205e+06	264245	6.11795	0.000545105	-3.26352	0.000126556	9.83536	3.29798	0.0080007	2.09687	10	3	3	interactor
Q99XU7	isp	Q8TDL5	BPIFB1	saliva	609203	88498.9	5.78476	0.00132381	-2.87817	2.10048e-05	609203	19.2166	0.00348054	2.45835	1	3	3	contaminant
Q99XU7	isp	Q96DA0	ZG16B	saliva	3.25592e+07	1.28939e+07	7.51267	0.0687746	-1.16257	0.0189098	3.25592e+07	24.9566	0.0242517	1.61526	7	3	3	contaminant
Q99XU7	isp	Q96PD5	PGLYRP2	plasma	478652	133883	5.68002	0.000185312	-3.7321	6.35181e-05	478652	18.8686	0.0995098	1.00213	1	2	3	contaminant
Q99XU7	isp	Q99XU7	isp	plasma	2438246932	3.25834e+08	9.38708	1	0	0	2438246932	31.1832	0.00295005	2.53017	96	3	3	contaminant	TRUE
Q99XU7	isp	Q99XU7	isp	saliva	4.60971e+08	7.3986e+07	8.66367	1	0	0	4.60971e+08	28.7801	0.00423887	2.37275	58	3	3	contaminant	TRUE
Q99XU7	isp	Q9BWP8	COLEC11	plasma	62498.5	NA	4.79587	2.99102e-05	-4.52418	NA	62498.5	15.9315	0.211325	0.675049	1	1	3	contaminant
Q99XU7	isp	Q13103	SPP2	plasma	379774	7013.92	5.57953	0.000157581	-3.8025	2.08165e-05	379774	18.5348	5.68389e-05	4.24535	4	3	3	interactor
Q99XU7	isp	P37837	TALDO1	saliva	600425	133223	5.77846	0.00129377	-2.88814	8.25809e-05	600425	19.1956	0.00800863	2.09644	4	3	3	interactor
Q99XU7	isp	Q9BXR6	CFHR5	plasma	115563	20326.9	5.06282	4.79682e-05	-4.31905	6.48616e-07	0.192216	-2.3792	0.795279	0.0994805	1	2	3	contaminant
Q99XU7	isp	Q08188	TGM3	saliva	1.57283e+06	244770	6.19668	0.00341509	-2.4666	7.73462e-05	1.57283e+06	20.5849	0.00398826	2.39922	7	3	3	interactor
Q99XU7	isp	Q9HC84	MUC5B	saliva	258181	37874.4	5.41192	0.000575865	-3.23968	0.000167995	12.0311	3.5887	0.000611037	3.21393	2	3	3	contaminant
Q99XU7	isp	P60174	TPI1	saliva	529013	94307.3	5.72347	0.00114654	-2.94061	5.00892e-05	529013	19.0129	0.00521401	2.28283	4	3	3	interactor
Q99XU7	isp	Q9NQ79	CRTAC1	plasma	401154	305274	5.60331	0.000155356	-3.80867	0.000114638	401154	18.6138	0.0753048	1.12318	5	3	3	contaminant
Q99XU7	isp	P02766	TTR	plasma	249146	42214.5	5.39645	0.000104928	-3.97911	3.24972e-05	249146	17.9266	0.00471721	2.32632	4	3	3	interactor
Q99XU7	isp	Q9UGM3	DMBT1	saliva	2.05789e+06	1.22114e+06	6.31342	0.0042454	-2.37208	0.00208314	56.805	5.82795	0.0515283	1.28795	8	3	3	contaminant
Q99XU7	isp	P04004	VTN	plasma	2.58286e+07	796479	7.4121	0.0107345	-1.96922	0.00164146	12.6807	3.66456	8.2443e-05	4.08385	21	3	3	interactor
Q99XU7	isp	Q9Y6R7	FCGBP	saliva	380648	34669.2	5.58052	0.000761525	-3.11832	2.69796e-06	380648	18.5381	0.0925957	1.03341	2	2	3	contaminant
Q99XU7	isp	P63104	YWHAZ	saliva	4.06671e+06	881185	6.60924	0.00876827	-2.05709	0.000512197	4.06671e+06	21.9554	0.00764618	2.11656	7	3	3	interactor
Q99XU7	isp	RTpeptides	RTpeptides	plasma	1.09346e+08	2.56197e+07	8.0388	0.0444228	-1.35239	0.00500133	1.50217	0.587045	0.0629175	1.20123	12	3	3	contaminant
Q99XU7	isp	RTpeptides	RTpeptides	saliva	3.50686e+07	4.82265e+06	7.54492	0.0771199	-1.11283	0.0142339	0.992834	-0.0103762	0.526795	0.278359	9	3	3	contaminant
Q99XV0	emm1	B9A064	IGLL5	saliva	7.00108e+06	978809	6.84517	0.00193225	-2.71394	0.000397905	7.00108e+06	22.7391	5.5529e-06	5.25548	1	6	6	contaminant
Q99XV0	emm1	O14791	APOL1	plasma	178432	48573.5	5.25147	0.0041455	-2.38242	0.00181286	1.8923	0.920139	0.0624615	1.20439	1	7	8	contaminant
Q99XV0	emm1	O43866	CD5L	plasma	1.79463e+06	302063	6.25397	0.0378588	-1.42183	0.00800601	1.96898	0.977447	8.16704e-06	5.08794	11	8	8	contaminant
Q99XV0	emm1	O75093	SLIT1	plasma	523791	68443.1	5.71916	0.0117284	-1.93076	0.00373792	1.03121	0.0443366	0.608329	0.215861	1	7	8	contaminant
Q99XV0	emm1	O75223	GGCT	plasma	480801	90730.1	5.68197	0.00849469	-2.07085	0.00195488	109.718	6.77765	0.04529	1.344	1	3	8	contaminant
Q99XV0	emm1	P00450	CP	plasma	129944	14871.3	5.11376	0.00273204	-2.56351	0.000836216	7.97377	2.99526	0.000199428	3.70021	1	7	8	contaminant
Q99XV0	emm1	P00738	HP	plasma	679834	190573	5.8324	0.0137568	-1.86148	0.000828094	2.50956	1.32743	0.000123609	3.90795	4	8	8	contaminant
Q99XV0	emm1	P00739	HPR	plasma	194442	42489	5.28879	0.00448399	-2.34834	0.00181464	194442	17.569	0.000251513	3.59944	1	7	8	contaminant
Q99XV0	emm1	P00740	F9	plasma	314902	100868	5.49817	0.00711979	-2.14753	0.00351205	1.83074	0.872426	0.00598182	2.22317	4	8	8	contaminant
Q99XV0	emm1	P00747	PLG	plasma	941526	157143	5.97383	0.0201035	-1.69673	0.00511405	1.36856	0.452658	0.00391863	2.40687	17	8	8	contaminant
Q99XV0	emm1	P00748	F12	plasma	184844	59344.8	5.26681	0.00409941	-2.38728	0.00169046	1.10275	0.141112	0.56321	0.249329	2	7	8	contaminant
Q99XV0	emm1	P00751	CFB	plasma	336421	80493.2	5.52688	0.00721902	-2.14152	0.00244343	1.29912	0.37754	0.0574507	1.2407	4	8	8	contaminant
Q99XV0	emm1	P01008	SERPINC1	plasma	79696.7	19424.6	4.90144	0.00186651	-2.72897	0.000597747	79696.7	16.2822	0.00734877	2.13379	1	5	8	contaminant
Q99XV0	emm1	P01011	SERPINA3	plasma	31607.5	12080.7	4.49979	0.000645844	-3.18987	6.80394e-05	31607.5	14.948	0.0940762	1.02652	1	2	8	contaminant
Q99XV0	emm1	P01019	AGT	plasma	259381	61769.3	5.41394	0.00642696	-2.19199	0.00109887	259381	17.9847	0.0434404	1.36211	2	3	8	contaminant
Q99XV0	emm1	P02768	ALB	saliva	1.92202e+09	4.65451e+08	9.28376	0.533215	-0.273098	0.170551	18780.3	14.1969	8.09369e-05	4.09185	81	6	6	interactor
Q99XV0	emm1	P02768	ALB	plasma	6.39472e+08	1.23791e+08	8.80582	13.2166	1.12112	1.68969	87.6755	6.4541	9.05738e-07	6.043	107	8	8	interactor
Q99XV0	emm1	P01023	A2M	plasma	5.51473e+06	494444	6.74152	0.117836	-0.928724	0.0273245	3.12445	1.6436	6.26573e-11	10.203	50	8	8	contaminant
Q99XV0	emm1	P01024	C3	plasma	6.72198e+06	2.71765e+06	6.8275	0.156788	-0.804688	0.0883292	1.61491	0.691451	0.01703	1.76878	83	8	8	contaminant
Q99XV0	emm1	P01024	C3	saliva	102247	NA	5.00965	2.39455e-05	-4.62078	NA	102247	16.6417	0.181609	0.740863	1	1	6	contaminant
Q99XV0	emm1	P01031	C5	plasma	113450	NA	5.0548	0.00255061	-2.59336	NA	113450	16.7917	0.175308	0.756197	1	1	8	contaminant
Q99XV0	emm1	P01034	CST3	saliva	171356	NA	5.2339	4.77747e-05	-4.3208	NA	171356	17.3866	0.181609	0.740863	1	1	6	contaminant
Q99XV0	emm1	P01034	CST3	plasma	230441	93583.1	5.36256	0.00479781	-2.31896	0.00220517	1.54013	0.623055	0.252081	0.59846	2	8	8	contaminant
Q99XV0	emm1	P01036	CST4	saliva	1.03541e+06	139436	6.01511	0.000276405	-3.55845	4.25484e-05	1.03442	0.0488225	0.881297	0.0548778	3	4	6	contaminant
Q99XV0	emm1	P06727	APOA4	plasma	313478	107328	5.49621	0.00654843	-2.18386	0.00276627	7.70808	2.94637	0.0012219	2.91297	4	7	8	interactor
Q99XV0	emm1	P01037	CST1	saliva	725877	NA	5.86086	0.000169994	-3.76957	NA	0.63515	-0.654831	0.9968	0.00139186	1	1	6	contaminant
Q99XV0	emm1	P01042	KNG1	plasma	133259	21225.5	5.1247	0.0030418	-2.51687	0.00101806	0.646542	-0.629183	0.661725	0.179322	3	7	8	contaminant
Q99XV0	emm1	P01591	JCHAIN	plasma	2.71108e+06	448328	6.43314	0.0569035	-1.24486	0.0115238	1.61162	0.688513	0.000117778	3.92894	7	8	8	contaminant
Q99XV0	emm1	P01597	IGKV1-39	plasma	1.31648e+06	301156	6.11941	0.024779	-1.60592	0.00378671	201.901	7.6575	0.0198378	1.70251	2	4	8	contaminant
Q99XV0	emm1	P01611	IGKV1D-12	saliva	222647	137089	5.34762	5.87884e-05	-4.23071	2.92153e-05	222647	17.7644	0.0052747	2.2778	1	6	6	contaminant
Q99XV0	emm1	P01612	0	plasma	1.72612e+06	529625	6.23707	0.0336401	-1.47314	0.00214417	29.5278	4.884	0.000580459	3.23623	1	7	8	contaminant
Q99XV0	emm1	P02745	C1QA	plasma	2.0687e+06	1.66142e+06	6.3157	0.0447835	-1.34888	0.0438323	2.0687e+06	20.9803	0.00485221	2.31406	3	8	8	interactor
Q99XV0	emm1	P02746	C1QB	plasma	2.63904e+06	549829	6.42145	0.0545572	-1.26315	0.00814978	2.63904e+06	21.3316	1.3836e-06	5.85899	4	8	8	interactor
Q99XV0	emm1	P02747	C1QC	plasma	5.73237e+06	1.32531e+06	6.75833	0.117598	-0.929598	0.0126244	5.73237e+06	22.4507	2.79272e-06	5.55397	7	8	8	interactor
Q99XV0	emm1	P00736	C1R	plasma	1.3209e+06	400498	6.12087	0.0298614	-1.52489	0.0141954	250.372	7.96793	1.71085e-05	4.76679	16	8	8	interactor
Q99XV0	emm1	P09871	C1S	plasma	2.20614e+06	470639	6.34363	0.0492846	-1.30729	0.0199289	70.2833	6.13511	1.5811e-06	5.80104	14	8	8	interactor
Q99XV0	emm1	P01617	0	plasma	2.77885e+06	293087	6.44386	0.0592197	-1.22753	0.0140644	7.40366	2.88824	1.12963e-08	7.94706	1	8	8	contaminant
Q99XV0	emm1	P01617	0	saliva	548690	214887	5.73933	0.000145686	-3.83658	5.74222e-05	548690	19.0656	0.0207238	1.68353	1	4	6	contaminant
Q99XV0	emm1	P01621	0	plasma	3.79309e+06	1.22818e+06	6.57899	0.0702851	-1.15314	0.00827584	36.2557	5.18013	0.0580917	1.23589	1	3	8	contaminant
Q99XV0	emm1	P01625	0	plasma	500559	55222.6	5.69946	0.0106055	-1.97447	0.00233659	500559	18.9332	1.75487e-08	7.75575	2	8	8	contaminant
Q99XV0	emm1	P01701	IGLV1-51	saliva	849953	10121.3	5.9294	0.000217852	-3.66184	2.42164e-05	849953	19.697	0.0873534	1.05872	1	2	6	contaminant
Q99XV0	emm1	P01703	IGLV1-40	plasma	3.71625e+06	1.40707e+06	6.5701	0.0715301	-1.14551	0.0081439	23.8421	4.57544	0.00103568	2.98477	1	7	8	contaminant
Q99XV0	emm1	P01714	IGLV3-19	saliva	57015.1	NA	4.75599	1.47905e-05	-4.83002	NA	57015.1	15.7991	0.181609	0.740863	1	1	6	contaminant
Q99XV0	emm1	P01717	IGLV3-25	plasma	3.76427e+06	861028	6.57568	0.0771588	-1.11261	0.00839472	56.5625	5.82177	2.66908e-06	5.57364	2	8	8	contaminant
Q99XV0	emm1	P01717	IGLV3-25	saliva	510054	238924	5.70762	0.000136911	-3.86356	5.10951e-05	510054	18.9603	0.00169206	2.77159	2	6	6	contaminant
Q99XV0	emm1	P01743	IGHV1-46	plasma	6.06514e+06	1.44846e+06	6.78284	0.124691	-0.904166	0.0173825	8.05555	3.00998	3.57872e-06	5.44627	1	8	8	contaminant
Q99XV0	emm1	P01762	IGHV3-11	plasma	557756	66425.5	5.74644	0.00850943	-2.0701	0.00180407	557756	19.0893	0.0407117	1.39028	1	3	8	contaminant
Q99XV0	emm1	P01764	IGHV3-23	plasma	1.80716e+06	335257	6.257	0.037567	-1.42519	0.0059044	15.5455	3.95843	5.00083e-08	7.30096	1	8	8	contaminant
Q99XV0	emm1	P01764	IGHV3-23	saliva	3.74257e+06	1.45124e+06	6.57317	0.00100764	-2.9967	0.000309188	196.847	7.62093	0.00639069	2.19445	1	5	6	contaminant
Q99XV0	emm1	P01767	IGHV3-53	plasma	362403	74071.6	5.55919	0.00748999	-2.12552	0.00107768	362403	18.4672	1.21514e-06	5.91537	1	8	8	contaminant
Q99XV0	emm1	P01768	IGHV3-30	plasma	4.05172e+06	1.52717e+06	6.60764	0.0833061	-1.07932	0.0150192	15.7386	3.97624	0.00118756	2.92535	1	7	8	contaminant
Q99XV0	emm1	P01770	0	plasma	2078629	2.72189e+06	6.31778	0.0528231	-1.27718	0.0720153	2078629	20.9872	0.165719	0.780628	1	2	8	contaminant
Q99XV0	emm1	P01771	0	plasma	357728	171208	5.55355	0.00697774	-2.15629	0.00138304	357728	18.4485	0.000296788	3.52755	1	8	8	contaminant
Q99XV0	emm1	P10909	CLU	plasma	3.88293e+06	534680	6.58916	0.0837182	-1.07718	0.0224314	4.37787	2.13023	6.74125e-08	7.17126	23	8	8	interactor
Q99XV0	emm1	P01772	IGHV3-33	plasma	5.76502e+06	2.05344e+06	6.7608	0.115473	-0.937519	0.0195842	11.0664	3.46811	8.62042e-05	4.06447	1	8	8	contaminant
Q99XV0	emm1	P15169	CPN1	plasma	268768	68471.6	5.42938	0.00606755	-2.21699	0.00270059	268768	18.036	5.34799e-06	5.27181	3	8	8	interactor
Q99XV0	emm1	P01772	IGHV3-33	saliva	647399	585349	5.81117	0.000174593	-3.75797	0.000171549	647399	19.3043	0.134166	0.872358	1	2	6	contaminant
Q99XV0	emm1	P01781	0	plasma	1.12729e+06	212397	6.05204	0.0234718	-1.62945	0.00408478	4.25365	2.0887	2.55407e-06	5.59277	2	8	8	contaminant
Q99XV0	emm1	P01781	0	saliva	401691	105272	5.60389	9.26522e-05	-4.03314	2.2645e-05	401691	18.6157	0.0918655	1.03685	1	2	6	contaminant
Q99XV0	emm1	P01860	IGHG3	saliva	1.13787e+06	155081	6.05609	0.000317464	-3.49831	8.81084e-05	1.13787e+06	20.1179	4.89695e-06	5.31007	1	6	6	contaminant
Q99XV0	emm1	P01871	IGHM	plasma	6.10466e+06	993727	6.78566	0.128054	-0.892608	0.0256687	1.59442	0.673029	7.21126e-05	4.14199	10	8	8	contaminant
Q99XV0	emm1	P01871	IGHM	saliva	255375	151396	5.40718	8.57098e-05	-4.06697	6.67978e-05	255375	17.9623	0.109279	0.961465	2	2	6	contaminant
Q99XV0	emm1	P01876	IGHA1	plasma	2.07218e+07	1.77203e+06	7.31643	0.439546	-0.356996	0.0913282	2.73018	1.449	9.61536e-11	10.017	5	8	8	contaminant
Q99XV0	emm1	Q9UGM3	DMBT1	saliva	846358	111393	5.92755	0.000234731	-3.62943	5.24128e-05	23.3625	4.54612	8.52308e-07	6.0694	8	6	6	interactor
Q99XV0	emm1	P01877	IGHA2	saliva	2.81636e+06	232002	6.44969	0.000780724	-3.1075	0.000152779	7.78636	2.96095	1.86396e-09	8.72956	2	6	6	contaminant
Q99XV0	emm1	P01877	IGHA2	plasma	815632	68890.1	5.91149	0.0172872	-1.76227	0.00353612	0.887877	-0.171567	0.63064	0.200218	2	8	8	contaminant
Q99XV0	emm1	P01880	IGHD	plasma	120519	21543.1	5.08105	0.00267292	-2.57301	0.00102756	1.06629	0.0925992	0.425088	0.371521	1	8	8	contaminant
Q99XV0	emm1	P02533	KRT14	plasma	340831	246113	5.53254	0.00692635	-2.1595	0.00525906	1.54074	0.623622	0.275946	0.559175	3	7	8	contaminant
Q99XV0	emm1	P02538	KRT6A	plasma	763350	529890	5.88272	0.0166479	-1.77864	0.0156261	1.8969	0.923642	0.533103	0.273189	1	4	8	contaminant
Q99XV0	emm1	P02647	APOA1	plasma	1.34724e+06	284920	6.12945	0.0291482	-1.53539	0.0101505	2.43118	1.28166	3.36087e-05	4.47355	12	8	8	contaminant
Q99XV0	emm1	P02649	APOE	plasma	441697	150840	5.64512	0.0108807	-1.96334	0.00474158	1.18289	0.242315	0.623058	0.205472	3	6	8	contaminant
Q99XV0	emm1	P02652	APOA2	plasma	283872	47457.1	5.45312	0.00615773	-2.21058	0.00205707	2.34101	1.22713	0.00169203	2.77159	3	8	8	contaminant
Q99XV0	emm1	P00488	F13A1	plasma	254124	54066.5	5.40505	0.00534507	-2.27205	0.00147418	254124	17.9552	1.59442e-06	5.7974	3	8	8	interactor
Q99XV0	emm1	P05160	F13B	plasma	332143	77670.1	5.52132	0.00684484	-2.16464	0.00113313	332143	18.3414	3.01477e-06	5.52075	5	8	8	interactor
Q99XV0	emm1	P02741	CRP	plasma	729297	124622	5.8629	0.0155344	-1.8087	0.00431561	1.45048	0.536526	0.00419179	2.3776	3	8	8	contaminant
Q99XV0	emm1	P02748	C9	plasma	496105	63876.4	5.69557	0.0121885	-1.91405	0.00221459	2.24175	1.16462	0.63207	0.199235	1	3	8	contaminant
Q99XV0	emm1	P02749	APOH	plasma	345446	55044.4	5.53838	0.00750151	-2.12485	0.00252582	1.6394	0.713169	0.00888161	2.05151	2	8	8	contaminant
Q99XV0	emm1	P02760	AMBP	plasma	881187	87403.7	5.94507	0.0191709	-1.71736	0.00550056	2.6709	1.41733	8.85634e-10	9.05275	9	8	8	contaminant
Q99XV0	emm1	P02671	FGA	saliva	2.67824e+06	360723	6.42785	0.00074398	-3.12844	0.000179464	2.67824e+06	21.3529	4.619e-06	5.33545	8	6	6	interactor
Q99XV0	emm1	P02671	FGA	plasma	1.61776e+09	2.61264e+08	9.20891	35.858	1.55459	12.7901	795.415	9.63556	2.45651e-07	6.60968	79	8	8	interactor
Q99XV0	emm1	P02675	FGB	saliva	6.47365e+06	1.08811e+06	6.81115	0.00181406	-2.74135	0.000556282	6.47365e+06	22.6261	1.37354e-05	4.86216	21	6	6	interactor
Q99XV0	emm1	P02675	FGB	plasma	1.22388e+09	1.73055e+08	9.08774	27.0767	1.4326	9.53446	734.425	9.52047	9.85472e-08	7.00636	98	8	8	interactor
Q99XV0	emm1	P02679	FGG	saliva	7.83811e+06	4.11014e+06	6.89421	0.00221307	-2.655	0.00136178	7.83811e+06	22.9021	0.00273828	2.56252	12	6	6	interactor
Q99XV0	emm1	P02679	FGG	plasma	8.87836e+08	1.55818e+08	8.94833	19.4563	1.28906	7.19167	1036.49	10.0175	4.33341e-07	6.36317	62	8	8	interactor
Q99XV0	emm1	Q08830	FGL1	plasma	602566	232383	5.78	0.0119057	-1.92425	0.00158971	91.9666	6.52304	8.12515e-05	4.09017	5	8	8	interactor
Q99XV0	emm1	P02751	FN1	plasma	7.29563e+06	2.26846e+06	6.86306	0.167693	-0.775486	0.0833125	55.7652	5.80129	2.23265e-05	4.65118	61	8	8	interactor
Q99XV0	emm1	P02765	AHSG	plasma	471853	131264	5.67381	0.0101891	-1.99186	0.00375599	1.86218	0.89699	0.00197183	2.70513	3	8	8	contaminant
Q99XV0	emm1	P02766	TTR	plasma	82285.4	22970.3	4.91532	0.00186606	-2.72908	0.000620575	82285.4	16.3283	0.00233635	2.63146	2	6	8	contaminant
Q99XV0	emm1	P02787	TF	plasma	488975	50951.7	5.68929	0.010471	-1.98001	0.00267204	1.94766	0.961742	1.1162e-06	5.95226	9	8	8	contaminant
Q99XV0	emm1	P02790	HPX	plasma	183914	25094.6	5.26462	0.00389621	-2.40936	0.00133199	1.09039	0.124844	0.595722	0.224957	3	7	8	contaminant
Q99XV0	emm1	P02814	SMR3B	saliva	419113	28719.7	5.62233	0.000103694	-3.98425	1.45626e-05	0.513605	-0.961268	0.987083	0.00564637	1	2	6	contaminant
Q99XV0	emm1	P04003	C4BPA	plasma	1.31402e+06	320025	6.1186	0.0281609	-1.55035	0.00895124	3.92663	1.97329	9.91463e-06	5.00372	9	8	8	contaminant
Q99XV0	emm1	P04004	VTN	plasma	5.71522e+06	840880	6.75703	0.12106	-0.917001	0.0266576	2.80592	1.48847	4.55329e-07	6.34167	15	8	8	contaminant
Q99XV0	emm1	P11021	HSPA5	plasma	241354	39544.6	5.38265	0.00521413	-2.28282	0.00174608	7.89219	2.98043	2.1935e-08	7.65886	3	8	8	interactor
Q99XV0	emm1	P04075	ALDOA	saliva	57883.2	NA	4.76255	1.71911e-05	-4.7647	NA	57883.2	15.8209	0.181609	0.740863	1	1	6	contaminant
Q99XV0	emm1	P04080	CSTB	saliva	115529	12222	5.06269	3.06525e-05	-4.51353	8.68365e-07	115529	16.8179	0.0130788	1.88343	2	4	6	contaminant
Q99XV0	emm1	P01876	IGHA1	saliva	6.08048e+06	777280	6.78394	0.00170645	-2.76791	0.000468837	9.342	3.22373	4.29349e-06	5.36719	3	6	6	interactor
Q99XV0	emm1	P04083	ANXA1	plasma	136763	NA	5.13597	0.00307475	-2.51219	NA	0.0114357	-6.45031	0.951045	0.0217989	1	1	8	contaminant
Q99XV0	emm1	P04114	APOB	plasma	83965.5	27957.2	4.9241	0.00212903	-2.67182	0.000774247	7.03618	2.81479	0.0671363	1.17304	2	4	8	contaminant
Q99XV0	emm1	P04196	HRG	plasma	478461	334744	5.67985	0.00971596	-2.01251	0.00525985	2.57226	1.36304	0.0541457	1.26644	3	7	8	contaminant
Q99XV0	emm1	P04220	0	saliva	221196	NA	5.34478	5.04824e-05	-4.29686	NA	221196	17.755	0.181609	0.740863	1	1	6	contaminant
Q99XV0	emm1	P01857	IGHG1	saliva	1.51663e+08	5.55603e+07	8.18088	0.0406613	-1.39082	0.0108834	1.51663e+08	27.1763	0.000565574	3.24751	10	6	6	interactor
Q99XV0	emm1	P01857	IGHG1	plasma	1.00799e+08	2.39849e+07	8.00346	2.07298	0.316596	0.299329	13.4006	3.74422	5.6178e-06	5.25043	16	8	8	interactor
Q99XV0	emm1	P01859	IGHG2	saliva	2.72225e+07	1.69617e+07	7.43493	0.00236122	-2.62686	0.000616338	2.72225e+07	24.6983	0.00552804	2.25743	7	6	6	interactor
Q99XV0	emm1	P01859	IGHG2	plasma	1.4679e+07	3.95462e+06	7.1667	0.298902	-0.524472	0.0418751	6.48731	2.69762	2.12826e-05	4.67198	10	8	8	interactor
Q99XV0	emm1	P01860	IGHG3	plasma	5.18097e+07	3.54615e+06	7.71441	1.12211	0.0500367	0.315895	19.5891	4.29198	1.50451e-10	9.82261	11	8	8	interactor
Q99XV0	emm1	P04220	0	plasma	3.22983e+06	1.50956e+06	6.50918	0.0756026	-1.12146	0.0455124	0.934055	-0.0984201	0.617131	0.209623	2	8	8	contaminant
Q99XV0	emm1	P01861	IGHG4	saliva	1.32252e+07	1.90659e+06	7.1214	0.00364845	-2.43789	0.000722425	1.32252e+07	23.6568	6.45922e-06	5.18982	6	6	6	interactor
Q99XV0	emm1	P01861	IGHG4	plasma	4.14447e+06	1.21466e+06	6.61747	0.0837559	-1.07698	0.00904828	9.36568	3.22738	2.4253e-05	4.61524	5	8	8	interactor
Q99XV0	emm1	P04259	KRT6B	plasma	687706	NA	5.8374	0.0176138	-1.75415	NA	11.2729	3.49478	0.400904	0.39696	1	1	8	contaminant
Q99XV0	emm1	P04264	KRT1	saliva	1.06338e+06	812263	6.02669	0.000323154	-3.49059	0.000323901	2.9366	1.55415	0.0443483	1.35312	12	6	6	contaminant
Q99XV0	emm1	P04264	KRT1	plasma	1.28405e+07	1.35843e+07	7.10858	0.261016	-0.583333	0.247354	0.721741	-0.470446	0.716116	0.145016	35	8	8	contaminant
Q99XV0	emm1	P04275	VWF	plasma	78198.6	40241.5	4.8932	0.00192539	-2.71548	0.00117603	4.20051	2.07056	0.011333	1.94565	1	7	8	contaminant
Q99XV0	emm1	P04433	IGKV3-11	saliva	3.99706e+06	1.27215e+06	6.60174	0.00109774	-2.9595	0.000360047	3.99706e+06	21.9305	0.000295369	3.52964	1	6	6	contaminant
Q99XV0	emm1	P04433	IGKV3-11	plasma	5.35853e+06	2.11135e+06	6.72905	0.105678	-0.976015	0.0134265	3.39017	1.76136	0.000705781	3.15133	1	8	8	contaminant
Q99XV0	emm1	P04745	AMY1A	saliva	218872	50442.9	5.34019	5.90488e-05	-4.22879	7.55427e-06	1.64781	0.720548	0.0033386	2.47644	1	6	6	contaminant
Q99XV0	emm1	P04792	HSPB1	saliva	3918.9	NA	3.59316	1.4375e-06	-5.84239	NA	3918.9	11.9362	0.181609	0.740863	1	1	6	contaminant
Q99XV0	emm1	P06702	S100A9	plasma	524513	NA	5.71976	0.00906576	-2.0426	NA	0.653779	-0.613126	0.930323	0.0313662	1	1	8	contaminant
Q99XV0	emm1	P07225	PROS1	plasma	668116	725859	5.82485	0.0166533	-1.7785	0.0190604	668116	19.3497	0.107471	0.968708	1	3	8	contaminant
Q99XV0	emm1	P07996	THBS1	plasma	174259	NA	5.24119	0.00282018	-2.54972	NA	58.3842	5.86751	0.209919	0.677948	1	1	8	contaminant
Q99XV0	emm1	P01834	IGKC	saliva	2.57714e+07	1.11738e+07	7.41114	0.00712204	-2.1474	0.0032108	1608.18	10.6512	0.00120956	2.91737	9	6	6	interactor
Q99XV0	emm1	P01834	IGKC	plasma	2.86083e+07	4.42127e+06	7.45649	0.597383	-0.223747	0.0950213	8.63527	3.11024	1.79697e-07	6.74546	11	8	8	interactor
Q99XV0	emm1	P08519	LPA	plasma	289991	117312	5.46238	0.00674382	-2.17109	0.00380359	1.95596	0.967877	0.0125965	1.89975	3	8	8	contaminant
Q99XV0	emm1	P08603	CFH	plasma	93022.9	16655.9	4.96859	0.00181898	-2.74017	1.07433e-05	93022.9	16.5053	0.0872132	1.05942	2	2	8	contaminant
Q99XV0	emm1	P08697	SERPINF2	plasma	1.2872e+06	535385	6.10964	0.0294122	-1.53147	0.0166775	2.33226	1.22173	0.00283231	2.54786	7	8	8	contaminant
Q99XV0	emm1	P08779	KRT16	plasma	484354	321735	5.68516	0.0111946	-1.95099	0.00995288	2.75971	1.46452	0.64641	0.189492	5	2	8	contaminant
Q99XV0	emm1	P09972	ALDOC	saliva	56612.6	NA	4.75291	1.68138e-05	-4.77434	NA	56612.6	15.7888	0.181609	0.740863	1	1	6	contaminant
Q99XV0	emm1	P0C0L4	C4A	plasma	84426.8	21104.9	4.92648	0.00207915	-2.68211	0.000694558	84426.8	16.3654	0.00209742	2.67832	1	6	8	contaminant
Q99XV0	emm1	P0C0L5	C4B	plasma	205866	76607	5.31359	0.00469509	-2.32836	0.00238886	2.02069	1.01485	0.00310203	2.50835	3	8	8	contaminant
Q99XV0	emm1	P01714	IGLV3-19	plasma	351282	284640	5.54566	0.00649208	-2.18762	0.00266117	351282	18.4223	0.00505991	2.29586	3	8	8	interactor
Q99XV0	emm1	P12273	PIP	saliva	4.40849e+06	1.69058e+06	6.64429	0.0011695	-2.932	0.000302461	1.11355	0.155165	0.293524	0.532357	9	6	6	contaminant
Q99XV0	emm1	P13645	KRT10	saliva	1.8858e+06	1.55724e+06	6.2755	0.000544806	-3.26376	0.000503344	4.00067	2.00024	0.0383427	1.41632	11	6	6	contaminant
Q99XV0	emm1	P13645	KRT10	plasma	1.03172e+07	8.1696e+06	7.01356	0.233504	-0.631705	0.217351	0.895174	-0.159761	0.588701	0.230106	20	8	8	contaminant
Q99XV0	emm1	P13646	KRT13	plasma	2.23817e+06	NA	6.34989	0.050319	-1.29827	NA	56.9229	5.83094	0.210124	0.677525	4	1	8	contaminant
Q99XV0	emm1	P13647	KRT5	saliva	214018	89609.8	5.33045	6.20223e-05	-4.20745	3.82052e-05	3.29257	1.71921	0.00751449	2.1241	2	6	6	contaminant
Q99XV0	emm1	P13647	KRT5	plasma	1.29734e+06	1.17922e+06	6.11305	0.0300812	-1.5217	0.031519	0.898854	-0.153841	0.577396	0.238526	7	8	8	contaminant
Q99XV0	emm1	P15924	DSP	plasma	413420	311558	5.61639	0.0103149	-1.98654	0.00824045	4.25142	2.08795	0.314544	0.502319	1	3	8	contaminant
Q99XV0	emm1	P19013	KRT4	plasma	490660	459596	5.69078	0.0114269	-1.94207	0.00977305	14.1002	3.81764	0.211308	0.675084	6	2	8	contaminant
Q99XV0	emm1	P01591	JCHAIN	saliva	1.48312e+06	274415	6.17118	0.0004161	-3.3808	0.000139859	10.4741	3.38875	7.48921e-06	5.12556	4	6	6	interactor
Q99XV0	emm1	P19652	ORM2	plasma	118896	26521.6	5.07517	0.00275769	-2.55945	0.00107626	118896	16.8593	0.00191043	2.71887	2	6	8	contaminant
Q99XV0	emm1	P19823	ITIH2	plasma	65926.2	36426.8	4.81906	0.00158884	-2.79892	0.0010134	9.04524	3.17716	0.0351491	1.45409	1	5	8	contaminant
Q99XV0	emm1	P19827	ITIH1	plasma	117759	NA	5.07099	0.00297928	-2.52589	NA	117759	16.8455	0.175308	0.756197	1	1	8	contaminant
Q99XV0	emm1	P19957	PI3	saliva	552685	132924	5.74248	0.000152725	-3.81609	4.64917e-05	0.951589	-0.0715896	0.551881	0.258155	2	6	6	contaminant
Q99XV0	emm1	P20742	PZP	plasma	670986	120111	5.82671	0.0152275	-1.81737	0.00452335	670986	19.3559	0.0016655	2.77846	1	6	8	contaminant
Q99XV0	emm1	P20851	C4BPB	plasma	240686	40574.8	5.38145	0.00471104	-2.32688	7.79129e-05	240686	17.8768	0.0869897	1.06053	1	2	8	contaminant
Q99XV0	emm1	P23083	IGHV1-2	plasma	326304	97692.9	5.51362	0.00671009	-2.17327	0.0018188	326304	18.3159	1.55424e-05	4.80848	2	8	8	contaminant
Q99XV0	emm1	P23280	CA6	saliva	1.47219e+06	364562	6.16796	0.000411717	-3.3854	0.000143503	2.95604	1.56366	0.000448234	3.3485	5	6	6	contaminant
Q99XV0	emm1	P23526	AHCY	saliva	4.36267e+06	NA	6.63975	0.00160028	-2.7958	NA	4.36267e+06	22.0568	0.181609	0.740863	1	1	6	contaminant
Q99XV0	emm1	P27918	CFP	plasma	2.60796e+06	313447	6.4163	0.0554929	-1.25576	0.0134375	1.58297	0.662638	0.000145746	3.8364	9	8	8	contaminant
Q99XV0	emm1	P31944	CASP14	plasma	130356	24228.7	5.11513	0.00258765	-2.5871	0.00168275	2.3565	1.23664	0.752483	0.123504	1	2	8	contaminant
Q99XV0	emm1	P35030	PRSS3	plasma	298335	79807	5.4747	0.00670879	-2.17336	0.00286793	0.880406	-0.183759	0.830206	0.0808144	1	8	8	contaminant
Q99XV0	emm1	P35527	KRT9	saliva	1.41268e+06	2.51746e+06	6.15005	0.000495009	-3.30539	0.000934725	8.24642	3.04377	0.169422	0.771031	7	5	6	contaminant
Q99XV0	emm1	P35527	KRT9	plasma	1.38923e+07	1.6984e+07	7.14277	0.279803	-0.553148	0.287923	1.28873	0.365945	0.346551	0.460233	37	8	8	contaminant
Q99XV0	emm1	P35858	IGFALS	plasma	44546	NA	4.64881	0.00100149	-2.99935	NA	44546	15.443	0.175308	0.756197	1	1	8	contaminant
Q99XV0	emm1	P35908	KRT2	saliva	924164	974272	5.96575	0.000247952	-3.60563	0.000229607	2.02752	1.01972	0.151538	0.819478	8	6	6	contaminant
Q99XV0	emm1	P35908	KRT2	plasma	5.96572e+06	5.52551e+06	6.77566	0.138231	-0.859394	0.143943	0.756833	-0.401953	0.70185	0.153755	19	8	8	contaminant
Q99XV0	emm1	P49908	SELENOP	plasma	256893	22898.5	5.40975	0.00395683	-2.40265	0.000947632	256893	17.9708	0.0403112	1.39457	1	3	8	contaminant
Q99XV0	emm1	P55072	VCP	plasma	102302	NA	5.00988	0.00265115	-2.57657	NA	3.21738	1.68589	0.704611	0.15205	1	1	8	contaminant
Q99XV0	emm1	P62805	HIST1H4A	saliva	555162	NA	5.74442	0.000144016	-3.84159	NA	3.00808	1.58884	0.78418	0.105584	1	1	6	contaminant
Q99XV0	emm1	P80748	IGLV3-21	plasma	5.24515e+06	2.42914e+06	6.71976	0.120431	-0.919262	0.0523471	9.38741	3.23073	0.00992574	2.00324	2	6	8	contaminant
Q99XV0	emm1	P80748	IGLV3-21	saliva	552139	NA	5.74205	0.000126012	-3.89959	NA	552139	19.0747	0.181609	0.740863	1	1	6	contaminant
Q99XV0	emm1	P81605	DCD	plasma	1.75404e+06	600781	6.24404	0.0399232	-1.39877	0.0202954	0.402108	-1.31434	0.813044	0.0898861	2	8	8	contaminant
Q99XV0	emm1	Q01469	FABP5	plasma	437803	NA	5.64128	0.00708534	-2.14964	NA	1.63865	0.712509	0.889069	0.0510647	2	1	8	contaminant
Q99XV0	emm1	Q02413	DSG1	plasma	150999	44270.3	5.17897	0.00307621	-2.51198	0.00138029	3.59166	1.84465	0.264474	0.577617	1	4	8	contaminant
Q99XV0	emm1	Q04695	KRT17	plasma	619310	NA	5.79191	0.0158621	-1.79964	NA	11.0105	3.46081	0.398336	0.39975	1	1	8	contaminant
Q99XV0	emm1	P01833	PIGR	saliva	1.96991e+06	302339	6.29445	0.000548885	-3.26052	0.000149126	21.1931	4.40552	8.11721e-06	5.09059	9	6	6	interactor
Q99XV0	emm1	Q08188	TGM3	plasma	50688.7	1558.6	4.70491	0.000753657	-3.12283	0.000200116	50688.7	15.6294	0.085294	1.06908	1	2	8	contaminant
Q99XV0	emm1	Q08380	LGALS3BP	plasma	145503	9418.38	5.16287	0.00208832	-2.6802	0.000529302	0.214513	-2.22086	0.922626	0.0349742	1	2	8	contaminant
Q99XV0	emm1	Q08554	DSC1	plasma	144925	60423.9	5.16114	0.00312693	-2.50488	0.00127111	3.7096	1.89126	0.357527	0.446691	2	3	8	contaminant
Q99XV0	emm1	Q13103	SPP2	plasma	59012.1	NA	4.77094	0.000728513	-3.13756	NA	59012.1	15.8487	0.175308	0.756197	1	1	8	contaminant
Q99XV0	emm1	Q13232	NME3	plasma	382181	NA	5.58227	0.00990423	-2.00418	NA	382181	18.5439	0.175308	0.756197	1	1	8	contaminant
Q99XV0	emm1	Q14624	ITIH4	plasma	3.65241e+06	1.18849e+06	6.56258	0.0839187	-1.07614	0.0422652	1.76541	0.820003	0.00324053	2.48938	26	8	8	contaminant
Q99XV0	emm1	Q15485	FCN2	plasma	199592	133150	5.30014	0.00441127	-2.35544	0.00377797	199592	17.6067	0.0221716	1.6542	2	5	8	contaminant
Q99XV0	emm1	Q15582	TGFBI	plasma	598843	373070	5.77731	0.0138999	-1.85699	0.00986453	598843	19.1918	0.0367503	1.43474	1	4	8	contaminant
Q99XV0	emm1	Q16610	ECM1	plasma	135410	23204.2	5.13165	0.00272364	-2.56485	0.000627377	10.2251	3.35404	0.00341456	2.46666	2	6	8	contaminant
Q99XV0	emm1	Q6P3W2	DNAJC24	plasma	90318.9	110332	4.95578	0.00225714	-2.64644	0.0029773	90318.9	16.4627	0.157655	0.802291	1	2	8	contaminant
Q99XV0	emm1	Q6UX71	PLXDC2	plasma	295540	53904.6	5.47062	0.00681227	-2.16671	0.00249267	1.39188	0.477038	0.663477	0.178174	2	5	8	contaminant
Q99XV0	emm1	P01009	SERPINA1	plasma	1.19739e+06	417625	6.07823	0.0263218	-1.57968	0.014149	8.97585	3.16605	8.55825e-05	4.06762	10	8	8	interactor
Q99XV0	emm1	Q6ZN30	BNC2	plasma	2.87397e+06	481650	6.45848	0.0633091	-1.19853	0.0216552	7.36825	2.88132	1.2314e-08	7.9096	1	8	8	contaminant
Q99XV0	emm1	Q86YZ3	HRNR	plasma	240177	137548	5.38053	0.00551965	-2.25809	0.0038843	2.03667	1.02621	0.646248	0.189601	1	3	8	contaminant
Q99XV0	emm1	Q8N1N4	KRT78	plasma	29470.5	NA	4.46939	0.0007456	-3.12749	NA	22.3706	4.48353	0.280189	0.552548	1	1	8	contaminant
Q99XV0	emm1	Q8WVV4	POF1B	plasma	286276	NA	5.45679	0.00643613	-2.19137	NA	286276	18.127	0.175308	0.756197	1	1	8	contaminant
Q99XV0	emm1	Q96DR5	BPIFA2	saliva	101162	NA	5.00502	2.30877e-05	-4.63662	NA	101162	16.6263	0.181609	0.740863	1	1	6	contaminant
Q99XV0	emm1	Q99459	CDC5L	saliva	703059	203244	5.84699	0.000192474	-3.71563	5.4029e-05	703059	19.4233	0.000188065	3.72569	1	6	6	contaminant
Q99XV0	emm1	Q99459	CDC5L	plasma	1.22059e+06	334142	6.08657	0.0235922	-1.62723	0.00170389	1.22059e+06	20.2192	0.0022891	2.64034	1	6	8	contaminant
Q99XV0	emm1	Q99XV0	emm1	saliva	3.69775e+09	6.14082e+08	9.56794	1	0	0	3.69775e+09	31.784	1.29475e-05	4.88781	43	6	6	contaminant	TRUE
Q99XV0	emm1	Q99XV0	emm1	plasma	4.98713e+07	1.5719e+07	7.69785	1	0	0	4.98713e+07	25.5717	2.17381e-05	4.66278	28	8	8	contaminant	TRUE
Q99XV0	emm1	Q9BQ50	TREX2	plasma	854690	NA	5.93181	0.0138322	-1.85911	NA	854690	19.705	0.175308	0.756197	1	1	8	contaminant
Q99XV0	emm1	Q9HC84	MUC5B	saliva	218323	18573.6	5.3391	6.09645e-05	-4.21492	1.03827e-05	10.1737	3.34678	0.00294403	2.53106	2	5	6	contaminant
Q99XV0	emm1	Q9NZT1	CALML5	plasma	457898	523177	5.66077	0.00819371	-2.08652	0.00810794	1.57589	0.656166	0.621003	0.206906	2	4	8	contaminant
Q99XV0	emm1	Q9UGM5	FETUB	plasma	22960.5	NA	4.36098	0.000625898	-3.2035	NA	2.77247	1.47117	0.798158	0.0979114	1	1	8	contaminant
Q99XV0	emm1	RTpeptides	RTpeptides	saliva	2.9568e+07	7.46147e+06	7.47082	0.00815483	-2.08859	0.00230234	0.837103	-0.256522	0.919339	0.0365241	9	6	6	contaminant
Q99XV0	emm1	RTpeptides	RTpeptides	plasma	5.01326e+07	5.41931e+06	7.70012	1.09467	0.0392841	0.35435	0.688708	-0.538035	0.999974	1.12697e-05	14	8	8	contaminant
Q99XV0	emm1	Q96DA0	ZG16B	saliva	524873	270888	5.72005	0.000146015	-3.8356	8.08431e-05	524873	19.0016	0.00256103	2.59159	3	6	6	interactor
Q99XW1	smeZ	O43866	CD5L	plasma	592428	46244.8	5.77264	0.000295212	-3.52987	7.07327e-05	0.649982	-0.621528	0.996794	0.00139467	8	3	3	contaminant
Q99XW1	smeZ	O75093	SLIT1	plasma	721379	141963	5.85816	0.000335224	-3.47467	1.69544e-05	1.42021	0.506103	0.534165	0.272325	1	2	3	contaminant
Q99XW1	smeZ	O76011	KRT34	plasma	1064839	NA	6.02728	0.000418848	-3.37794	NA	1064839	20.0222	0.211325	0.675049	1	1	3	contaminant
Q99XW1	smeZ	P00450	CP	plasma	76834.7	61176.9	4.88556	3.25271e-05	-4.48776	2.08044e-05	4.71483	2.2372	0.217551	0.66244	1	2	3	contaminant
Q99XW1	smeZ	P00558	PGK1	saliva	135064	NA	5.13054	5.98935e-05	-4.22262	NA	29.9905	4.90643	0.231704	0.635067	1	1	3	contaminant
Q99XW1	smeZ	P00738	HP	plasma	269329	51031.2	5.43028	0.000131182	-3.88213	2.31268e-05	0.994209	-0.00837884	0.511726	0.290962	4	3	3	contaminant
Q99XW1	smeZ	P00747	PLG	plasma	203354	54268.6	5.30825	0.000103607	-3.98461	4.16362e-05	0.295585	-1.75835	0.999982	7.6491e-06	5	3	3	contaminant
Q99XW1	smeZ	P00751	CFB	plasma	240615	85945.4	5.38132	0.000121318	-3.91607	5.48913e-05	0.929159	-0.106002	0.610431	0.214363	3	3	3	contaminant
Q99XW1	smeZ	P01009	SERPINA1	plasma	185322	118740	5.26793	9.97799e-05	-4.00096	6.09632e-05	1.38921	0.474263	0.543984	0.264414	2	2	3	contaminant
Q99XW1	smeZ	P01023	A2M	plasma	2.03219e+06	437267	6.30796	0.0010017	-2.99926	0.00027797	1.15137	0.203346	0.211503	0.674683	26	3	3	contaminant
Q99XW1	smeZ	P01024	C3	plasma	235766	210947	5.37248	0.000122648	-3.91134	0.00011544	0.056641	-4.14201	0.999999	2.7963e-07	7	3	3	contaminant
Q99XW1	smeZ	P01034	CST3	plasma	319694	167241	5.50474	0.000162451	-3.78928	9.81617e-05	2.13665	1.09535	0.142123	0.847336	2	3	3	contaminant
Q99XW1	smeZ	P01036	CST4	saliva	677097	64637.9	5.83065	0.00028368	-3.54717	4.47597e-05	0.676447	-0.563951	0.994145	0.00255032	4	3	3	contaminant
Q99XW1	smeZ	P01037	CST1	saliva	910909	NA	5.95948	0.000382854	-3.41697	NA	0.797055	-0.327248	0.95609	0.0195014	1	1	3	contaminant
Q99XW1	smeZ	P01591	JCHAIN	saliva	400427	139475	5.60252	0.000164732	-3.78322	4.61882e-05	2.82789	1.49973	0.0296562	1.52788	2	3	3	contaminant
Q99XW1	smeZ	P01591	JCHAIN	plasma	1.18938e+06	157889	6.07532	0.00059302	-3.22693	0.00015686	0.707036	-0.500145	0.992028	0.003476	6	3	3	contaminant
Q99XW1	smeZ	P01596	0	plasma	150229	NA	5.17675	5.90917e-05	-4.22847	NA	150229	17.1968	0.211325	0.675049	1	1	3	contaminant
Q99XW1	smeZ	P01597	IGKV1-39	plasma	340108	NA	5.53162	0.000133779	-3.87361	NA	52.1605	5.70489	0.222751	0.652181	1	1	3	contaminant
Q99XW1	smeZ	P01612	0	plasma	351638	47486.4	5.5461	0.000173207	-3.76143	3.69698e-05	6.0153	2.58864	0.00015155	3.81944	1	3	3	contaminant
Q99XW1	smeZ	P01617	0	plasma	137181	NA	5.13729	7.67008e-05	-4.1152	NA	0.36549	-1.4521	0.99689	0.00135264	1	1	3	contaminant
Q99XW1	smeZ	P23280	CA6	saliva	1.66949e+07	3.77932e+06	7.22258	0.00703382	-2.15281	0.00204112	33.5221	5.06704	0.0088218	2.05444	7	3	3	interactor
Q99XW1	smeZ	P01621	0	plasma	1.51065e+06	609185	6.17916	0.000816972	-3.08779	0.000301481	14.4393	3.85193	0.123438	0.908552	1	2	3	contaminant
Q99XW1	smeZ	P01625	0	plasma	159299	66277.4	5.20221	8.61294e-05	-4.06485	3.29021e-05	159299	17.2814	0.108349	0.965175	2	2	3	contaminant
Q99XW1	smeZ	P01703	IGLV1-40	plasma	1.82725e+06	210938	6.2618	0.000909449	-3.04122	0.000235897	11.723	3.55127	0.000404034	3.39358	2	3	3	contaminant
Q99XW1	smeZ	P01714	IGLV3-19	plasma	127606	34626.1	5.10587	6.98778e-05	-4.15566	2.14385e-05	127606	16.9613	0.0990654	1.00408	1	2	3	contaminant
Q99XW1	smeZ	P01717	IGLV3-25	plasma	133390	31401.1	5.12512	7.29967e-05	-4.1367	1.97978e-05	2.00434	1.00313	0.349707	0.456296	1	2	3	contaminant
Q99XW1	smeZ	P01743	IGHV1-46	plasma	944789	316739	5.97533	0.000485766	-3.31357	0.000226685	1.25484	0.327506	0.228162	0.641758	1	3	3	contaminant
Q99XW1	smeZ	P01764	IGHV3-23	plasma	251982	129754	5.40137	0.000131422	-3.88133	7.8442e-05	2.1676	1.1161	0.109684	0.959858	1	3	3	contaminant
Q99XW1	smeZ	P01764	IGHV3-23	saliva	52879.6	NA	4.72329	2.34493e-05	-4.62987	NA	2.78129	1.47576	0.520446	0.283624	1	1	3	contaminant
Q99XW1	smeZ	P01768	IGHV3-30	plasma	630698	71293	5.79982	0.000342931	-3.46479	2.61344e-05	2.4499	1.29272	0.264145	0.578158	1	2	3	contaminant
Q99XW1	smeZ	P01772	IGHV3-33	saliva	123018	17173.2	5.08997	5.15821e-05	-4.2875	1.02983e-05	123018	16.9085	0.00321667	2.49259	1	3	3	contaminant
Q99XW1	smeZ	P01772	IGHV3-33	plasma	500990	38299.9	5.69983	0.000272589	-3.56449	1.07716e-05	0.961689	-0.0563577	0.80951	0.0917778	2	2	3	contaminant
Q99XW1	smeZ	P01775	0	plasma	548820	NA	5.73943	0.000215875	-3.6658	NA	548820	19.066	0.211325	0.675049	1	1	3	contaminant
Q99XW1	smeZ	P01781	0	plasma	334253	103453	5.52408	0.00015967	-3.79678	2.8711e-05	1.26125	0.334856	0.183141	0.737213	2	3	3	contaminant
Q99XW1	smeZ	P01834	IGKC	plasma	5.79362e+06	719165	6.76295	0.00289373	-2.53854	0.000773471	1.74877	0.806342	0.00261362	2.58276	11	3	3	contaminant
Q99XW1	smeZ	P01857	IGHG1	saliva	317799	40573.9	5.50215	0.000132236	-3.87865	1.52456e-05	317799	18.2778	0.00269474	2.56948	2	3	3	contaminant
Q99XW1	smeZ	P01857	IGHG1	plasma	2.50385e+07	4.62013e+06	7.39861	0.0121135	-1.91673	0.000744868	3.32869	1.73495	0.0107025	1.97051	12	3	3	contaminant
Q99XW1	smeZ	P01859	IGHG2	plasma	2.3705e+06	584534	6.37484	0.00120395	-2.91939	0.000460585	1.04763	0.0671323	0.394653	0.403784	5	3	3	contaminant
Q99XW1	smeZ	P01860	IGHG3	plasma	1.05342e+06	277773	6.0226	0.00051279	-3.29006	0.000136895	0.398293	-1.3281	0.999363	0.000276593	6	3	3	contaminant
Q99XW1	smeZ	P01861	IGHG4	plasma	421125	237703	5.62441	0.00022155	-3.65453	0.000141319	0.951657	-0.0714859	0.552134	0.257956	1	3	3	contaminant
Q99XW1	smeZ	P01871	IGHM	plasma	2.8604e+06	261511	6.45643	0.00140131	-2.85346	0.000174987	0.747079	-0.420667	0.998083	0.00083324	7	3	3	contaminant
Q99XW1	smeZ	P01876	IGHA1	saliva	998967	132909	5.99955	0.000417755	-3.37908	7.29149e-05	1.53481	0.618056	0.0101996	1.99142	3	3	3	contaminant
Q99XW1	smeZ	P01876	IGHA1	plasma	6.70206e+06	1.29523e+06	6.82621	0.0033809	-2.47097	0.00113406	0.883026	-0.179473	0.810641	0.0911716	4	3	3	contaminant
Q99XW1	smeZ	P01877	IGHA2	saliva	559689	61344.1	5.74795	0.000232417	-3.63373	1.11554e-05	1.54737	0.629817	0.0256412	1.59106	2	3	3	contaminant
Q99XW1	smeZ	P01877	IGHA2	plasma	392920	92933.7	5.5943	0.000189842	-3.72161	3.17558e-05	0.427724	-1.22525	0.941055	0.0263851	2	3	3	contaminant
Q99XW1	smeZ	P01880	IGHD	plasma	83378.5	NA	4.92105	3.27964e-05	-4.48417	NA	0.737692	-0.43891	0.948341	0.0230357	1	1	3	contaminant
Q99XW1	smeZ	P02533	KRT14	saliva	107231	NA	5.03032	4.16078e-05	-4.38083	NA	107231	16.7104	0.211325	0.675049	1	1	3	contaminant
Q99XW1	smeZ	P02533	KRT14	plasma	308566	NA	5.48935	0.000163731	-3.78587	NA	1.39488	0.480143	0.79028	0.102219	2	1	3	contaminant
Q99XW1	smeZ	P02538	KRT6A	plasma	368904	NA	5.56691	0.000195748	-3.7083	NA	0.916713	-0.125458	0.902079	0.0447554	1	1	3	contaminant
Q99XW1	smeZ	P02647	APOA1	plasma	111345	52570.8	5.04667	5.194e-05	-4.2845	1.36859e-05	0.200929	-2.31524	0.998603	0.000607101	3	3	3	contaminant
Q99XW1	smeZ	P02649	APOE	plasma	528436	59485.6	5.72299	0.000264251	-3.57798	7.26663e-05	1.41518	0.500989	0.0887676	1.05175	3	3	3	contaminant
Q99XW1	smeZ	P02652	APOA2	plasma	68860.6	69129.7	4.83797	3.68235e-05	-4.43387	3.62789e-05	0.567874	-0.816358	0.897375	0.0470259	1	2	3	contaminant
Q99XW1	smeZ	P02671	FGA	plasma	289884	53284	5.46222	0.000140166	-3.85336	3.69329e-06	0.142529	-2.81067	0.999998	8.48442e-07	6	3	3	contaminant
Q99XW1	smeZ	P02675	FGB	plasma	169346	26786.9	5.22877	8.28387e-05	-4.08177	1.46253e-05	0.101621	-3.29873	0.999993	2.84129e-06	6	3	3	contaminant
Q99XW1	smeZ	P02679	FGG	plasma	131990	37540	5.12054	6.41341e-05	-4.19291	1.81183e-05	0.15409	-2.69815	0.999999	5.80481e-07	3	3	3	contaminant
Q99XW1	smeZ	P02760	AMBP	plasma	179600	71619.5	5.25431	9.30195e-05	-4.03143	4.81199e-05	0.544373	-0.877333	0.978505	0.00943682	4	3	3	contaminant
Q99XW1	smeZ	P02768	ALB	saliva	781578	860898	5.89297	0.000325707	-3.48717	0.000365779	7.6369	2.93299	0.219929	0.657717	16	2	3	contaminant
Q99XW1	smeZ	P02768	ALB	plasma	5.26687e+06	1.32455e+06	6.72155	0.00264903	-2.57691	0.000967245	0.72212	-0.469689	0.952475	0.0211464	45	3	3	contaminant
Q99XW1	smeZ	P02774	GC	saliva	89074.6	9554.38	4.94975	3.72943e-05	-4.42836	6.14764e-06	89074.6	16.4427	0.00190659	2.71974	1	3	3	contaminant
Q99XW1	smeZ	P02787	TF	plasma	447281	41698.1	5.65058	0.000219423	-3.65872	3.11024e-05	1.78158	0.833161	0.000445085	3.35156	11	3	3	contaminant
Q99XW1	smeZ	P02790	HPX	plasma	338026	86131.9	5.52895	0.000167163	-3.77686	5.44144e-05	2.00409	1.00295	0.0298305	1.52534	5	3	3	contaminant
Q99XW1	smeZ	P02814	SMR3B	saliva	711258	275732	5.85203	0.000290609	-3.53669	0.000127673	0.871617	-0.198233	0.817616	0.0874506	1	2	3	contaminant
Q99XW1	smeZ	P03973	SLPI	saliva	34646	NA	4.53965	1.53636e-05	-4.81351	NA	34646	15.0804	0.211325	0.675049	1	1	3	contaminant
Q99XW1	smeZ	P04004	VTN	plasma	444068	230036	5.64745	0.000231374	-3.63568	0.000138563	0.218018	-2.19748	0.999919	3.50697e-05	6	3	3	contaminant
Q99XW1	smeZ	P04080	CSTB	saliva	35041.3	NA	4.54458	1.55389e-05	-4.80858	NA	35041.3	15.0968	0.211325	0.675049	1	1	3	contaminant
Q99XW1	smeZ	P04114	APOB	plasma	43380.8	NA	4.6373	1.70636e-05	-4.76793	NA	3.63524	1.86205	0.441663	0.354909	1	1	3	contaminant
Q99XW1	smeZ	P04196	HRG	plasma	249725	NA	5.39746	9.8228e-05	-4.00776	NA	1.34255	0.424979	0.828653	0.0816273	3	1	3	contaminant
Q99XW1	smeZ	P04220	0	plasma	634700	277958	5.80257	0.00034863	-3.45763	0.000164243	0.183553	-2.44573	0.999803	8.56478e-05	2	2	3	contaminant
Q99XW1	smeZ	P04264	KRT1	saliva	1.25004e+06	1.69562e+06	6.09692	0.000492479	-3.30761	0.000651488	3.45207	1.78746	0.230137	0.638013	15	3	3	contaminant
Q99XW1	smeZ	P04264	KRT1	plasma	4.57947e+06	2.84538e+06	6.66081	0.00232919	-2.6328	0.00162276	0.257403	-1.9579	0.950719	0.0219478	26	3	3	contaminant
Q99XW1	smeZ	P04406	GAPDH	saliva	86814.4	NA	4.93859	3.6488e-05	-4.43785	NA	86814.4	16.4056	0.211325	0.675049	1	1	3	contaminant
Q99XW1	smeZ	P04433	IGKV3-11	plasma	1.19398e+06	482557	6.077	0.000605614	-3.2178	0.000301278	0.755394	-0.404699	0.851368	0.0698826	1	3	3	contaminant
Q99XW1	smeZ	P04745	AMY1A	saliva	785329	93357.5	5.89505	0.000328645	-3.48327	5.56937e-05	5.91245	2.56376	0.00261981	2.58173	1	3	3	contaminant
Q99XW1	smeZ	P05160	F13B	plasma	80176.3	NA	4.90405	3.15369e-05	-4.50118	NA	80176.3	16.2909	0.211325	0.675049	1	1	3	contaminant
Q99XW1	smeZ	P06703	S100A6	saliva	324933	NA	5.51179	0.000126081	-3.89935	NA	324933	18.3098	0.211325	0.675049	1	1	3	contaminant
Q99XW1	smeZ	P06733	ENO1	saliva	655112	85690.5	5.81632	0.000274286	-3.5618	5.01034e-05	655112	19.3214	0.0028274	2.54861	2	3	3	contaminant
Q99XW1	smeZ	P07737	PFN1	saliva	355694	NA	5.55108	0.000157731	-3.80208	NA	355694	18.4403	0.211325	0.675049	1	1	3	contaminant
Q99XW1	smeZ	P08519	LPA	plasma	135285	65942	5.13125	5.92987e-05	-4.22695	1.73321e-05	0.912485	-0.132128	0.790113	0.102311	1	2	3	contaminant
Q99XW1	smeZ	P08697	SERPINF2	plasma	904251	101787	5.95629	0.000451869	-3.34499	0.000123321	1.6384	0.712289	0.00310183	2.50838	5	3	3	contaminant
Q99XW1	smeZ	P09211	GSTP1	saliva	85387.4	NA	4.93139	3.78647e-05	-4.42177	NA	85387.4	16.3817	0.211325	0.675049	1	1	3	contaminant
Q99XW1	smeZ	P10909	CLU	plasma	423035	131784	5.62638	0.000210489	-3.67677	8.26263e-05	0.476958	-1.06806	0.997732	0.000986251	7	3	3	contaminant
Q99XW1	smeZ	P11021	HSPA5	plasma	120568	NA	5.08123	4.74248e-05	-4.32399	NA	3.94254	1.97913	0.419829	0.376927	1	1	3	contaminant
Q99XW1	smeZ	P11142	HSPA8	saliva	222078	NA	5.34651	9.84796e-05	-4.00665	NA	222078	17.7607	0.211325	0.675049	1	1	3	contaminant
Q99XW1	smeZ	P12273	PIP	saliva	1.37057e+07	584330	7.1369	0.00571649	-2.24287	0.000415392	3.46194	1.79158	3.82457e-07	6.41742	10	3	3	contaminant
Q99XW1	smeZ	P13645	KRT10	saliva	832060	771370	5.92015	0.000333089	-3.47744	0.000291736	1.76519	0.819824	0.252106	0.598417	7	3	3	contaminant
Q99XW1	smeZ	P13645	KRT10	plasma	4.31054e+06	2.35616e+06	6.63453	0.00226591	-2.64476	0.00146816	0.374004	-1.41888	0.92367	0.0344831	22	3	3	contaminant
Q99XW1	smeZ	P13647	KRT5	saliva	330757	NA	5.51951	0.000128341	-3.89163	NA	5.08855	2.34726	0.363827	0.439105	1	1	3	contaminant
Q99XW1	smeZ	P13647	KRT5	plasma	812378	569009	5.90976	0.00042423	-3.3724	0.000319768	0.562852	-0.829172	0.809771	0.0916376	5	3	3	contaminant
Q99XW1	smeZ	P14618	PKM	plasma	283231	146139	5.45214	0.000152852	-3.81573	7.39187e-05	3.26918	1.70893	0.232113	0.634301	1	2	3	contaminant
Q99XW1	smeZ	P14923	JUP	plasma	98250.1	NA	4.99233	3.86461e-05	-4.41289	NA	98250.1	16.5842	0.211325	0.675049	2	1	3	contaminant
Q99XW1	smeZ	P18510	IL1RN	saliva	124819	NA	5.09628	5.53505e-05	-4.25688	NA	124819	16.9295	0.211325	0.675049	1	1	3	contaminant
Q99XW1	smeZ	P19013	KRT4	plasma	145842	NA	5.16388	7.73869e-05	-4.11133	NA	4.1911	2.06733	0.407307	0.390078	1	1	3	contaminant
Q99XW1	smeZ	P19957	PI3	saliva	245889	65818.9	5.39074	0.000103084	-3.98681	3.013e-05	0.423361	-1.24004	0.922314	0.0351213	2	3	3	contaminant
Q99XW1	smeZ	P22079	LPO	saliva	125914	31924.1	5.10007	5.2732e-05	-4.27793	1.45542e-05	125914	16.9421	0.0103811	1.98375	2	3	3	contaminant
Q99XW1	smeZ	P27918	CFP	plasma	1.02188e+06	19011.9	6.0094	0.000505477	-3.2963	9.29371e-05	0.620256	-0.689063	0.997315	0.00116778	5	3	3	contaminant
[truncated: 911 more rows]
