# Supplementary material for: A quantitative Streptococcus pyogenes–human protein–protein interaction map reveals localization of opsonizing antibodies
Source: Nat Commun. 2019 Jun 21;10:2727. doi: 10.1038/s41467-019-10583-5 (PMC6588558; doi:10.1038/s41467-019-10583-5)
Supplement: Supplementary file 6 — Supplementary Data 4 [file 41467_2019_10583_MOESM6_ESM.xlsx]

## Sheet: Sheet1
Supplementary Data 4: A table summarizing the TX-MS analysis
For each streptococcal – human protein-protein pair, the bait Uniprot ID, bait gene name, bait PDB ID (when relevant), host Uniprot ID, host gene name, host PDB ID, total number of crosslinks per given protein-protein interaction,
number of high-quality crosslinks per given protein-protein interaction and a reference to an example spectrum in Supplementary Data 1 is given.
Bait Uniprot ID	Bait gene name	PDB ID	Host Uniprot ID	Host gene name	PDB ID	Total number of crosslinks	Number of high-quality crosslinks	Example spectrum in Supplementary Data 7.
O87527	csrR covR	3RJP	P00736	C1R	1gpz, 6f1c	10	2	1A
O87527	csrR covR	3RJP	P01031	C5	3cu7	8	1	1B
O87527	csrR covR	3RJP	P02671	FGA	1fza	12	2	1C
O87527	csrR covR	3RJP	P02679	FGG	1fza	9	6	1D
O87527	csrR covR	3RJP	P02751	FN1	-	6	1	1E
O87527	csrR covR	3RJP	P0C0L5	C4B	4xam	9	1	1F
O87527	csrR covR	3RJP	Q9BXR6	CFHR5	-	4	2	1G
P60811	prsA1 SPy_1390	-	P02649	APOE	1b68	2	2	2A
P60811	prsA1 SPy_1390	-	P07225	PROS1	1z6c	5	3	2B
Q99XU7	isp SPy_2025	-	P01023	A2M	4acq	9	4	3A
Q99XU7	isp SPy_2025	-	P01031	C5	3cu7	7	3	3B
Q99XU7	isp SPy_2025	-	P02671	FGA	1fza	17	8	3C
Q99XU7	isp SPy_2025	-	P02679	FGG	1fza	5	3	3D
Q99XU7	isp SPy_2025	-	P02751	FN1	-	7	4	3E
Q99XU7	isp SPy_2025	-	P07225	PROS1	1z6c	3	2	3F
Q99XU7	isp SPy_2025	-	P10643	C7	2wcy	5	1	3G
Q99XU7	isp SPy_2025	-	P10909	CLU	-	6	2	3H
Q99XU7	isp SPy_2025	-	P13671	C6	3t5o	8	3	3I
