# Supplementary material for: A quantitative Streptococcus pyogenes–human protein–protein interaction map reveals localization of opsonizing antibodies
Source: Nat Commun. 2019 Jun 21;10:2727. doi: 10.1038/s41467-019-10583-5 (PMC6588558; doi:10.1038/s41467-019-10583-5)
Supplement: Supplementary file 7 — Supplementary Data 5 [file 41467_2019_10583_MOESM7_ESM.xlsx]

## Sheet: csrR_TX-MS_good
Supplementary Data 5: A list of crosslinked peptide pairs
For each streptococcal – human protein-protein pair, the bait Uniprot ID, the bait gene name, the host Uniprot ID, the host gene name and the crosslinked peptides is given.
The number in parenthesis at the end of each peptide sequence indicates the crosslinked lysine residue number.
Bait Uniprot ID	Bait gene name	Host Uniprot ID	Host gene name	High-quality crosslinked peptides
O87527	csrR	P00736	C1R	-.ILIIEDEKNLAR(8)--YTTEIIKCPQPK(7).-
O87527	csrR	P00736	C1R	-.EELLSNVWKYDEAVETNVVDVYIR(9)--AKMGNFPWQVFTNIHGR(2).-
O87527	csrR	P01031	C5	-.QDIESEKK(7)--ANISHKDMQLGR(6).-
O87527	csrR	P02671	FGA	-.KILIIEDEK(1)--MKPVPDLVPGNFK(2).-
O87527	csrR	P02671	FGA	-.LQTEKTTYIMMMTAR(5)--INKLK(3).-
O87527	csrR	P02679	FGG	-.LQTEKTTYIMMMTAR(5)--DTVQIHDITGKDCQDIANK(11).-
O87527	csrR	P02679	FGG	-.GADDYIVKPFAIEELLAR(8)--FFTSHNGMQFSTWDNDNDKFEGNCAEQDGSGWWMNK(19).-
O87527	csrR	P02679	FGG	-.QDIESEKK(7)--VAQLEAQCQEPCKDTVQIHDITGK(13).-
O87527	csrR	P02679	FGG	-.GDDEISLTKR(9)--VAQLEAQCQEPCKDTVQIHDITGK(13).-
O87527	csrR	P02679	FGG	-.KVPSQGIYR(1)--TTMKIIPFNR(4).-
O87527	csrR	P02679	FGG	-.EELLSNVWKYDEAVETNVVDVYIR(9)--MLEEIMKYEASILTHDSSIR(7).-
O87527	csrR	P02751	FN1	-.LQTEKTTYIMMMTAR(5)--TKTETITGFQVDAVPANGQTPIQR(2).-
O87527	csrR	P0C0L5	C4B	-.KILIIEDEK(1)--VEYGFQVKVLR(8).-
O87527	csrR	Q9BXR6	CFHR5	-.EELLSNVWKYDEAVETNVVDVYIR(9)--NNIQLKWR(6).-
O87527	csrR	Q9BXR6	CFHR5	-.IDIPGKESYIQTVR(6)--LSGKEFNHNSR(4).-
P60811	prsA1	P02649	APOE	-.AYHKTAEQYGASFSAALAQSSLTPETFK(4)--LKSWFEPLVEDMQR(2).-
P60811	prsA1	P02649	APOE	-.EAAKK(4)--LDEVKEQVAEVR(5).-
P60811	prsA1	P07225	PROS1	-.AEGADFTAIAKEK(11)--ECIEELCNKEEAR(9).-
P60811	prsA1	P07225	PROS1	-.KEVEK(1)--KVESELIK(1).-
P60811	prsA1	P07225	PROS1	-.SKDMNFQNK(2)--PENGLLETKVYFAGFPR(9).-
P60811	prsA1	P07225	PROS1	-.DKAFANILAQYANLGQK(2)--NNLELSTPLKIETISHEDLQR(10).-
Q99XU7	ISP	P01023	A2M	-.SKETASQHDTQK(2)--PGQTVKFR(6).-
Q99XU7	ISP	P01023	A2M	-.QPDSSDQSTPSPKDQSSQK(13)--VTGEGCVYLQTSLKYNILPEK(14).-
Q99XU7	ISP	P01023	A2M	-.ITSGTQFSEVPVGYKR(15)--SIYKPGQTVK(4).-
Q99XU7	ISP	P01023	A2M	-.QDLKAK(4)--QQNAQGGFSSTQDTVVALHALSKYGAATFTR(23).-
Q99XU7	ISP	P01031	C5	-.DQSSQKESQNK(6)--LKEGMLSIMSYR(2).-
Q99XU7	ISP	P01031	C5	-.GPEKATDK(4)--GEQIQLKGTVYNYR(7).-
Q99XU7	ISP	P01031	C5	-.VKELGYQVDR(2)--TLLPVSKPEIR(7).-
Q99XU7	ISP	P02671	FGA	-.NDTKQPDSSDQSTPSPK(4)--GSESGIFTNTKESSSHHPGIAEFPSR(11).-
Q99XU7	ISP	P02671	FGA	-.LNGKR(4)--VPPEWKALTDMPQMR(6).-
Q99XU7	ISP	P02671	FGA	-.DQTPDKTPEK(6)--EKVTSGSTTTTR(2).-
Q99XU7	ISP	P02671	FGA	-.GPEKATDK(4)--GSESGIFTNTKESSSHHPGIAEFPSR(11).-
Q99XU7	ISP	P02671	FGA	-.DAPKPIQPPLAAAPVFIPWR(4)--VPPEWKALTDMPQMR(6).-
Q99XU7	ISP	P02671	FGA	-.GPEKATDK(4)--VPPEWKALTDMPQMR(6).-
Q99XU7	ISP	P02671	FGA	-.ESDKDLSK(4)--EVTKEVVTSEDGSDCPEAMDLGTLSGIGTLDGFR(4).-
Q99XU7	ISP	P02671	FGA	-.KYSDEVAIR(1)--EVTKEVVTSEDGSDCPEAMDLGTLSGIGTLDGFR(4).-
Q99XU7	ISP	P02751	FN1	-.DQTPDKTPEK(6)--YEKPGSPPR(3).-
Q99XU7	ISP	P02751	FN1	-.PTPSPDQQKDQTPDK(9)--GLAFTDVDVDSIKIAWESPQGQVSR(13).-
Q99XU7	ISP	P02751	FN1	-.DQTPDKTPEK(6)--IGDTWSKK(7).-
Q99XU7	ISP	P02751	FN1	-.VKELGYQVDR(2)--PEAEETCFDKYTGNTYR(10).-
Q99XU7	ISP	P07225	PROS1	-.LKPSSR(2)--LAQDQKSCEVVSVCLPLNLDTK(6).-
Q99XU7	ISP	P07225	PROS1	-.VKELGYQVDR(2)--VESELIKPINPR(7).-
Q99XU7	ISP	P10643	C7	-.QDLKAK(4)--FSSHGCKELENALK(7).-
Q99XU7	ISP	P10909	CLU	-.QDLKAK(4)--FMETVAEKALQEYR(8).-
Q99XU7	ISP	P10909	CLU	-.PNKDK(3)--EILSVDCSTNNPSQAKLR(16).-
Q99XU7	ISP	P13671	C6	-.DQTPDKTPEK(6)--IGESIELTCPKGFVVAGPSR(11).-
Q99XU7	ISP	P13671	C6	-.DLSKLK(4)--IGESIELTCPKGFVVAGPSR(11).-
Q99XU7	ISP	P13671	C6	-.ADIMTKLDQWIDDHGSTPEIPEHLK(6)--IGESIELTCPKGFVVAGPSR(11).-
