# Supplementary material for: A quantitative Streptococcus pyogenes–human protein–protein interaction map reveals localization of opsonizing antibodies
Source: Nat Commun. 2019 Jun 21;10:2727. doi: 10.1038/s41467-019-10583-5 (PMC6588558; doi:10.1038/s41467-019-10583-5)
Supplement: Supplementary file 11 — Source Data File [file 41467_2019_10583_MOESM11_ESM.xlsx]

## Sheet: Figure 1C
Happonen et al. 2019 Figure 1C
PLASMA INTERACTOME
Protein	Uniprot ID	Gene name	sfGFP	sfGFP	sfGFP	sfGFP	sfGFP	sfGFP	sfGFP	sfGFP	sfGFP	emm1	emm1	emm1	emm1	emm1	emm1	emm1	emm1	SPy_0747	SPy_0747	SPy_0747	isp	isp	isp	csrR	csrR	csrR	srtA	srtA	srtA	nga	nga	nga	inlA	inlA	inlA	SPy_1697	SPy_1697	SPy_1697	SPy_0433	SPy_0433	SPy_0433	arcB	arcB	arcB	SPy_2033	SPy_2033	SPy_2033
GFP	GFP	gfp	4619203151.3	6094522664.6	6397379225.2	6742804702.5	4970261438.5	6344911406.8	4407371176.6	6794009490.3	6001334612.4	0	0	0	0	0	0	0	0	0	0	0	0	0	0	0	0	0	0	0	0	0	0	0	0	0	0	0	0	0	0	0	0	0	0	0	0	0	0
O00187|MASP2_HUMAN	O00187	MASP2	0	0	181348.6	0	0	0	0	0	0	0	0	0	0	0	0	0	0	0	0	0	0	0	0	414301	428587	294418.7	0	0	4248	0	0	0	41120.3	0	0	0	0	0	0	0	0	0	0	0	0	0	0
O00391|QSOX1_HUMAN	O00391	QSOX1 QSCN6 UNQ2520/PRO6013	0	0	0	0	0	0	0	0	0	0	0	0	0	0	0	0	0	0	0	0	0	0	0	0	107755.7	0	0	0	0	0	0	0	0	0	0	0	0	0	0	0	0	0	0	0	0	0	0
O14791|APOL1_HUMAN	O14791	APOL1 APOL	69634.8	0	260529.9	158884.3	0	206049	0	148553.3	122324.3	152110.7	0	87944	220313.1	180261.6	232835.7	173928.4	201627.4	0	46308.7	0	428918.9	692767.8	845000.5	400068.6	341046.8	310409.6	215261.8	191031.3	138305.9	0	92808	0	11048.1	0	0	0	0	0	407006.3	792880.6	974313.9	0	0	0	230575.6	186445.3	348081.3
O14960|LECT2_HUMAN	O14960	LECT2	0	0	0	0	0	0	0	0	0	0	0	0	0	0	0	0	0	0	0	0	0	0	0	0	0	0	0	0	0	0	0	0	0	0	0	0	0	0	0	99689.3	85899.4	0	0	0	0	0	0
O43866|CD5L_HUMAN	O43866	CD5L API6 UNQ203/PRO229	3423995.6	6303145.2	7978326.3	5969111.5	4037050.9	6631742.2	3594748.3	5378962.3	2845463.4	8777169.2	11359110.2	10218209.8	9424371.9	7803324.6	8562420.7	8241198.5	7411089.3	2580007.1	4912814.9	2884217.4	5405648.8	7047952.9	9018765	5509270.1	6563736.4	5731434.4	6562695.5	5942696.8	3043535.2	6574883.7	7305254.9	6647659.2	3596110.2	9634812.8	8175464.8	3346997.5	2191207.8	2193547.1	8442088.5	16935819	13751213.2	1866417.4	4078134.8	3119988.1	11995246.2	11539669.3	13541622.9
O60437|PEPL_HUMAN	O60437	PPL KIAA0568	0	0	0	0	0	0	0	0	0	0	0	0	0	0	0	0	0	0	0	0	0	0	0	0	0	0	0	0	0	0	0	0	0	0	0	0	0	0	0	0	0	0	0	0	0	0	15677.6
O75093|SLIT1_HUMAN	O75093	SLIT1 KIAA0813 MEGF4 SLIL1	1008780.4	840532.8	0	825845	0	0	0	905589.9	990693.1	542998.8	402195.1	0	473793.3	507268	591320	589978.3	558984.4	679371.7	1368067.1	993295	856699.5	1343811.1	1450004.8	0	851554.6	800573.5	785582.5	892913.1	896568	0	0	0	0	0	0	0	676141.1	609989.2	1029364.3	1544145.5	1331065.1	1776940.8	1768779.8	1917387.3	0	0	0
O75223|GGCT_HUMAN	O75223	GGCT C7orf24 CRF21	0	67877.3	0	0	39430.5	0	0	0	0	505250.3	0	556800.9	309990.5	0	380351.3	0	0	0	0	0	0	0	0	0	97083.7	0	0	0	0	294105.5	0	0	153318.4	0	0	0	49475	0	0	0	0	0	0	0	0	0	0
O75326|SEM7A_HUMAN	O75326	SEMA7A CD108 SEMAL	0	0	0	0	0	0	0	0	0	0	0	0	0	0	0	0	0	0	0	0	0	0	0	0	0	0	0	0	0	0	0	0	0	0	0	0	0	0	1225247	1660664.3	1873793.7	0	0	0	0	0	0
O75636|FCN3_HUMAN	O75636	FCN3 FCNH HAKA1	0	0	0	0	0	0	0	0	0	0	0	0	0	0	0	0	0	0	0	0	0	0	0	739449.8	963425.1	722062.3	0	0	0	601699.5	394907	360072.2	0	0	109218.6	0	0	0	545715.7	1703629.6	1369857.4	0	211579.3	222208.2	247577.4	240851.5	222942.1
O76011|KRT34_HUMAN	O76011	KRT34 HHA4 HKA4 KRTHA4	0	0	0	0	0	0	0	0	0	0	0	0	0	0	0	0	0	0	0	0	0	0	0	0	0	0	0	0	0	0	0	0	0	0	0	0	0	0	0	0	0	0	0	0	0	0	0
O87527|O87527_STRPY	O87527	csrR covR NCTC10872_02030	900861.6	1175939.9	1068994.1	1073821.8	940495.6	976874.9	0	976304.4	0	419325.4	0	0	0	0	4075278.1	2388730.7	3222460.7	0	0	0	0	0	0	36745350458.9	53107891499.9	38361482197.8	12499973.5	9574175.9	4152839.1	2316429.2	4638798.9	3004955.3	176292.3	975590	1235648.7	0	993698.1	362987.2	62671.9	367900.8	418170.1	151181.3	1083618.7	187463.8	165329.9	0	0
O95445|APOM_HUMAN	O95445	APOM G3A NG20 HSPC336	0	0	0	0	10693.9	0	0	0	0	0	0	0	0	0	0	0	0	0	0	0	0	0	0	128019.3	175267.9	161889.4	0	0	0	130483.3	118875.7	116045.9	0	82371.1	69491.8	0	0	0	136716.7	271924.3	276208.9	0	0	0	39119.3	60321.6	70344.9
P00338|LDHA_HUMAN	P00338	LDHA PIG19	0	0	0	0	0	0	0	0	0	0	0	0	0	0	0	0	0	0	0	0	0	0	0	0	0	0	0	0	0	0	0	0	0	0	0	0	0	0	0	0	0	0	0	0	0	0	0
P00450|CERU_HUMAN	P00450	CP	0	58290.5	88368.1	0	0	0	0	0	0	151411.1	104718.8	128850	141308.6	120306.3	0	132417.9	130593.9	0	0	0	659206.1	381029.2	367096.2	956070.3	1538617.1	913597.2	0	0	0	275972.3	107443.9	98687.3	0	337966.1	344028.8	0	45661.4	0	351921.1	229404.3	496660.6	529270.3	1405906	462768.6	297722.4	98966	450847.1
P00488|F13A_HUMAN	P00488	F13A1 F13A	0	0	0	0	0	0	0	0	0	624880.5	849738.8	964042.4	896783.9	438369.8	778466.7	315865	211310.2	0	0	0	0	0	0	0	0	0	0	0	0	0	0	0	0	0	0	0	0	0	0	0	0	0	0	0	0	0	1963141.2
P00734|THRB_HUMAN	P00734	F2	0	0	0	0	0	0	0	20577.5	30971.3	0	0	0	0	0	0	0	0	0	0	0	0	0	0	0	27688.8	0	46429.1	0	0	0	0	0	0	0	0	0	0	0	0	129337.2	110877.1	0	0	0	0	0	0
P00736|C1R_HUMAN	P00736	C1R	0	47472.9	0	0	0	0	0	0	0	4730167.5	4398719.9	5829855.1	11448257.3	13296731.4	15396380.4	14359893	6167399.3	0	0	0	255893.9	376965.6	458863.3	2480099.1	3997088.3	2540884.6	0	0	0	80085.3	0	0	112990.1	1943192.7	962174.4	0	0	0	0	0	0	0	0	0	0	0	0
P00738|HPT_HUMAN	P00738	HP	939657.1	2445649.4	2348357.8	2240298.1	1378886.7	2665820.2	1124557.9	2083108	1755925.4	4222582.2	3663566.9	3079620.4	2043613.7	2414165.8	2444839.8	2529143.2	2365282.9	1371393.9	2551095.5	981934.6	8326028.3	1322707.3	1426524.1	1334553.2	1322343	702413.6	167106	649201	52396.8	6715079.1	2901760.7	3032580.5	1178073.5	2462734	5291367	543579.7	652893.2	484870.6	14085444.2	23058107.9	24066531	833650.6	1503361.2	1369294.3	3015259.8	2541738.6	4932246
P00739|HPTR_HUMAN	P00739	HPR	54224.7	0	69651.1	0	0	0	0	0	0	151237.1	121923	165116.3	223463.7	216928.7	234349.9	221929.5	191263.1	0	67055.4	0	359045.3	798584.9	609598.7	288101.5	630176.1	293252.8	185281.3	176150.1	0	0	0	0	0	0	0	0	0	0	1461114.7	1083194.4	2443441.1	0	0	0	0	0	252687.2
P00740|FA9_HUMAN	P00740	F9	264774.1	477691.5	405620.7	263553.6	537355.7	824930.6	0	700543	0	335341.4	452010.1	349600.2	579029	1147701.6	727605.4	595746.2	979280.8	59269.8	483750.5	54203	1674822.3	2032277.5	2406117.3	2525224.4	2311308.7	1726350	1068613.1	693057.1	1012405.6	0	0	0	0	0	0	0	0	0	0	0	0	0	0	0	0	0	0
P00742|FA10_HUMAN	P00742	F10	0	0	0	0	0	0	0	0	0	0	0	0	0	0	0	0	0	0	0	0	0	0	0	0	97128.8	47424.1	0	0	0	0	0	0	0	0	0	0	0	0	0	0	0	0	0	0	0	0	0
P00747|PLMN_HUMAN	P00747	PLG	2890603.4	5711257.2	6624434.9	6625162.6	6132959.7	8529958.3	3629576	7717781.6	2669770.8	4451116.1	5710284.1	5747522.7	7035572	6782087.9	7118860.2	5462833.1	5046646.4	3259875.8	6144747.4	3548895.6	4860656.6	5588985.2	5603485.1	107412535	135038305.2	101973113.3	5322037.8	4638961.7	3697799.4	46750771.7	37936999.8	26082398.5	5522181.1	15302887.2	12186664.7	1499716.7	271723.3	653769.4	6320696.7	12975256.5	11374098.3	1166695.8	32909851.6	18402608.2	2400527.9	2824447.2	4481581.2
P00748|FA12_HUMAN	P00748	F12	521487.1	572546	310668.5	671314.8	536547.4	589734.7	17008	587714.9	581858.4	170164.1	163090.8	226074.9	194697.6	491948.3	424022.1	509016.9	237094.8	563943.5	755636.1	544501.1	98543.6	726172	736294	433283.1	664562.1	181569.5	255084.8	645141.6	240661.8	2538740.9	1255195.5	111916.5	247758.4	1505250.4	1786230.8	360675.5	0	0	427281.6	3366243.6	1846551.7	0	0	226446.1	0	0	0
P00751|CFAB_HUMAN	P00751	CFB BF BFD	582269.6	731008.3	1157468.5	768129.8	314241.3	886919.5	461224.2	642320.6	111911.8	1128814.3	655125.5	917913.9	1252262.4	852039.4	982352.4	1256903.7	934735.2	512469	2513411.2	679119.9	704282.4	527685.9	1196622.7	1623336.4	1259483	1499922.1	525818.8	492883.6	664352.4	9564062.6	6411018	7011517.7	4733144.9	12598900.6	9922994.3	279150	0	256674	2081463.6	3798808	3563557.9	118003.9	1172711.6	953144.9	489780.8	510566.8	459572.4
P01008|ANT3_HUMAN	P01008	SERPINC1 AT3 PRO0309	0	0	0	0	0	0	0	0	0	0	0	77047.1	101584.3	70146.2	112886.1	75881	62523.1	0	0	0	86781.6	0	0	0	0	50505.7	0	0	0	0	0	0	0	0	0	0	0	0	0	32107.9	0	0	0	0	0	0	0
P01009|A1AT_HUMAN	P01009	SERPINA1 AAT PI PRO0684 PRO2209	299756	366652.8	622016.7	140306.2	175060.5	492920.3	185128.1	552796.3	403196.7	4158282.7	4787046.4	3445773	9728399.1	4954022.2	4150749.8	4416530.9	3881778.5	153634	205187.6	131874.4	6172087.2	7813979	5382414.6	1889685.2	2045163.3	2106596.9	80098.6	203947.2	337575.1	3744187.9	1034347.3	953999	489933.6	1076954.5	1050151.5	250928.3	483144.9	273028.1	14810986.4	20659456.9	23825948.3	111919	599050.2	0	52170558.7	45666602.8	78729527.4
P01011|AACT_HUMAN	P01011	SERPINA3 AACT GIG24 GIG25	0	0	0	0	0	0	0	0	0	0	0	40149.8	0	0	0	23065.1	0	0	0	0	0	0	0	0	0	0	484256.7	314913.3	524116.5	0	0	0	0	0	0	0	0	0	0	139358.1	155799	0	0	0	0	18448.6	38810.7
P01019|ANGT_HUMAN	P01019	AGT SERPINA8	0	0	0	0	0	0	0	0	0	0	0	0	379293.8	307222.1	0	0	281273.3	0	0	0	0	0	0	0	0	0	0	0	0	0	0	0	0	0	0	0	0	0	0	0	0	0	0	0	0	0	0
P01023|A2MG_HUMAN	P01023	A2M CPAMD5 FWP007	12335268.1	21309613.7	27785848.5	15098971	12598672.6	15626092.7	12051182.8	18127903.1	12277883.3	54384703.5	64499912.5	70332963.4	60641756.5	58910804.8	56586043.9	61425388.7	55865567.8	15965621	25135025.8	14013286.7	112721393	117840460.6	115253189.8	23968174	28508677.6	24323286.8	20452059.2	19695289.2	10323294.1	47025735.2	35996783.1	31733561.7	16782776.8	32792119.9	39181246.7	10618317.5	11436772.3	8929142.4	36787724.9	65217511.7	68087426.8	11221944.6	31775913.7	21345483.5	9766219.2	11123363.3	14773079.2
P01024|CO3_HUMAN	P01024	C3 CPAMD1	46424634	49338644.2	61536966.3	74216245.2	68705162	96983909.6	62992943.6	93122773.1	70206497	41333472	23524844	54107097.1	119239828.6	105293674	132965721.5	104010998.8	102939968	8754081.2	15096067.9	11300967.5	361615607.1	311289342.1	556561573.6	220559687.8	270664443.1	216396094.2	81931333.3	97900595	76171388.2	113797857.7	113640506.7	84024143.5	87799189.6	294885763.5	197073887.5	540754.4	250777.5	415188.5	37520370.7	73750683.2	81743557.5	2131386.4	16749839.4	8233334.4	4259552.3	3819715.9	9232313
P01031|CO5_HUMAN	P01031	C5 CPAMD4	0	0	0	0	0	0	0	0	0	0	0	0	0	113450	0	0	0	0	0	0	3744226	3518619.1	4059023.6	1207304.2	1341500.5	849131.7	0	0	0	0	123563.5	0	50232.1	63903.6	0	0	0	0	0	0	0	0	0	0	0	0	0
P01034|CYTC_HUMAN	P01034	CST3	0	982196.9	364411.7	0	0	0	0	0	0	334544.1	288624.2	415859.7	450655.7	125662.6	97294.6	465914.7	405965.1	430576.5	1594789.8	754787.5	0	458346.8	405252	111303.5	764782.4	628146.1	75565.2	0	0	2589219.3	2094229.6	1613319.8	1370957	2460720.3	2408830	0	369020.5	285021	502708.3	903024.6	929200.4	0	923304.2	1040242.4	0	218526.8	0
P01040|CYTA_HUMAN	P01040	CSTA STF1 STFA	0	0	0	0	0	0	0	0	0	0	0	0	0	0	0	0	0	0	0	0	0	0	0	0	0	0	0	0	0	0	0	0	0	0	0	0	0	0	0	0	0	0	0	0	0	0	0
P01042|KNG1_HUMAN	P01042	KNG1 BDK KNG	0	0	1854979.2	0	0	0	0	0	0	316803.3	70410.1	216383.7	271808.7	164472.3	206710.6	256111.9	295450.9	0	0	0	167065.7	0	117618.8	2326284.5	4786002.4	2534906.1	0	141043.8	34173.8	1894955.9	437571.4	345085.8	69161.8	442975.9	353968.6	481367.3	501289.6	0	512983.2	1998574.2	1772488.6	0	91444.9	0	0	61492	0
P01344|IGF2_HUMAN	P01344	IGF2 PP1446	0	0	0	0	0	0	0	0	0	0	0	0	0	0	0	0	0	0	0	0	0	0	0	0	0	0	0	0	0	0	0	0	0	0	0	0	0	0	0	0	0	0	0	0	0	0	0
P01591|IGJ_HUMAN	P01591	JCHAIN IGCJ IGJ	5179263.5	7025861	8899908.9	7068752.1	4723085.3	7114216.6	4713224	6143891.4	3602281.7	12379577	11388768.4	12563291.9	11394145.3	10125387.6	9581615	6619845.8	9604941.6	1915364.6	6738030.7	4244832.5	10474436.9	10372618.3	9771738.4	6189834.3	5542373.6	5216780.9	4221445.3	6768592.7	4429690.2	13648690.3	10726616.1	10975420.6	8281730.9	15138536.2	10063868.8	2063467.4	2666032.3	2397812.3	8809541.8	14707967.9	12529923.3	3993183.7	9177744.2	7533799.8	5621927.3	5627793	6555136.4
P01596|KV104_HUMAN	KV104_HUMAN	IGKV1-5	0	0	0	0	0	0	0	0	0	0	0	0	0	0	0	0	0	0	588211.3	0	303568.3	270065.6	406376.9	0	0	0	0	0	0	506918.9	441590.3	465272.8	894896.8	2118779.3	1806548.7	0	83986.7	0	0	745340.3	782541.6	0	0	0	0	0	0
P01597|KV105_HUMAN_UNMAPPED			1186231.1	1094920.5	720473.8	0	0	965252.3	809075.7	1333592.3	1553625	3396517.3	2811099.1	2186394	1456416.7	1577954.1	1442081.3	1617479.6	1458206.5	175865.4	0	0	1471682.3	1430193.5	1917889.7	0	142477.9	789778.8	357115	0	434883.3	1781552.9	2024000.5	1850216.8	0	0	0	0	0	0	593961.3	662539.3	705143.9	0	48258.3	0	0	60059.1	0
P01604|KV112_HUMAN	KV112_HUMAN	IGKV1-12	0	0	0	0	0	0	0	0	0	0	0	0	0	0	0	0	0	0	0	0	0	0	0	0	0	0	0	0	0	0	0	0	0	0	0	0	0	0	0	0	0	0	0	0	0	0	0
P01608|KV116_HUMAN	KV116_HUMAN	IGKV1-16	0	0	0	0	0	0	0	0	0	0	0	0	0	0	0	0	0	0	0	0	4429451.4	4279616.4	6054036.7	0	0	0	0	0	0	405062.3	431425.1	345795.2	464393.7	927425.2	784256.7	0	0	0	0	278400.6	0	0	0	0	0	0	0
P01609|KV117_HUMAN	KV117_HUMAN	IGKV1-17	0	0	0	0	0	0	0	0	0	0	0	0	0	0	0	0	0	0	0	0	398676.9	411806.9	527716.6	0	0	0	0	0	0	0	0	0	0	0	0	0	0	0	0	0	0	0	0	0	0	0	0
P01612|KV120_HUMAN	KV120_HUMAN	IGKV1-39	78188.6	115470.2	162020.9	131776.7	107023.3	148980.8	126908.1	166056	154120.6	2632177.8	1992804.1	2133112.7	1313047	1360929.2	1333103.6	1416116.2	1317639.8	0	152660.3	100733.1	1347876.3	1771055	2331662.2	465366.5	462820.9	457054.6	190239.1	189825.4	543698.5	1369855.1	1493893.4	1476916.7	751894.6	1693775.2	1655457.3	111677	129133.3	113805.6	478082.6	778411.9	860408.1	72984.5	161196.3	112594.8	0	199341	0
P01617|KV204_HUMAN	KV204_HUMAN	IGKV2D-28	247090.6	325138.4	462730.6	382494.3	296630	448195.8	393766.6	442776.5	379176.9	2833110.4	3246336.3	2776935.6	2906258.8	2856283.8	2868902.4	2465215.4	2277749.1	0	0	126249.2	619601.8	551594.3	720517.5	372849.1	400173.2	310358.1	0	222185.2	164274.9	0	544533.7	632002.2	395646.5	3656836.3	673045.6	0	238423.5	0	812435.9	1091663.2	1308358.6	0	873818.8	474594.4	850737.7	496228	1063496.8
P01621|KV303_HUMAN	KV303_HUMAN,KV304_HUMAN	IGKV3-20	0	941576.4	0	0	0	0	0	0	0	0	4809932.2	4140790.7	0	0	2428547.5	0	0	1282692	2985596	1208816.4	6147259.6	5967224.5	8219236.7	1499634.2	1406813.7	1588802.1	1151754.6	885011.3	888994	9689267.2	8117165.8	6937896.8	5531207.2	10233005.1	9965972.8	312320.3	214045.1	0	1701535.6	2511371.3	2534821.3	1559547	1944609	1666054.6	926633.5	1051277.8	1090140.4
P01622|KV304_HUMAN			0	0	0	0	0	0	0	0	0	0	0	0	0	0	0	0	0	0	0	0	0	0	0	0	0	0	0	0	0	0	0	0	0	0	352211.6	0	0	0	0	0	0	0	0	0	0	0	0
P01625|KV402_HUMAN	KV402_HUMAN	IGKV4-1	0	0	0	0	0	0	0	0	0	1143904	1022358.5	1105827.1	1021226	995425.7	923034.8	1012661.3	784514.4	0	0	0	0	0	0	128894.8	332882.9	240416.3	0	0	98721.7	398861.1	438826.2	696136.6	657418.7	979444.9	978037.7	0	0	72313.3	418722	1203453.9	1819488.4	0	233922.1	0	44191.9	0	90570.2
P01703|LV105_HUMAN	LV105_HUMAN	IGLV1-40	0	305022.7	505277	0	0	331238.7	241422.5	324873	0	6365273	4437451.6	4197653.8	2589399.7	2816820.1	2376302.3	3230827.7	2888407.7	0	802141	0	1893655	1934629.3	2569252.5	685905.3	594601	588753.4	393972.6	0	0	7552562.9	5841595.3	6577936.9	2515513.1	4858403	4902870.1	351851.8	371756.4	0	974587.9	0	0	0	0	498962.3	587669.4	548164.3	0
P01714|LV301_HUMAN	LV301_HUMAN	IGLV3-1	0	0	0	0	0	0	0	0	0	3124030.9	591193.4	733339.8	410677.6	463455.4	388574.4	419622.5	265483.9	0	0	0	0	0	116510.9	0	0	0	85653.1	0	0	976669.5	889946.1	1108650.4	232748.7	389069.6	449781.1	0	0	0	144727.1	715083.9	166870.6	0	0	0	0	0	0
P01717|LV403_HUMAN	LV403_HUMAN	IGLV4-3	0	99351	137228	148994.2	0	154114.1	0	158609.4	0	10347083.2	9325314.5	8885325.8	6189903.4	6137118.8	6274664.4	7018230.3	6050610.1	390129.4	997608.2	376238.7	2390237.9	2607998.9	3322104.6	684542.7	656758.7	637032.3	893498.4	787244.9	0	12272519.4	10086760.8	10347877.3	1567669.3	3535372.8	2740878.7	434607.6	437543.8	0	2066558.8	3162508.4	3130715.3	492664.4	1080147.4	948103.1	1208531.5	1233917.4	1163454.8
P01743|HV102_HUMAN	HV102_HUMAN	IGHV1-2	706865.4	1010577.5	1194193.9	1157745	810916	1245195.6	846695	998231.8	889940	8015679.3	8615262.2	6125403.5	5176442.1	4831625.7	5331641	5401788.7	5023296.7	456074.1	865743.9	494124	2164459.1	2139458.9	2539470.6	1351783.4	1374151.6	1348485.3	1087678	770066.7	701814.1	3438258.7	2889644.4	2404867.9	1235511.8	2728481.7	2234097	481345	398729.7	423306.4	1470825.1	2880956.4	2580737.6	378865.1	636150.1	456888.4	1757561.6	1602224.7	2003773.7
P01762|HV301_HUMAN_UNMAPPED			0	0	0	0	0	0	0	0	0	579271	483239.6	610756.9	0	492870.1	0	0	0	0	0	0	0	0	0	0	0	0	0	0	0	0	217179.3	302694	0	0	0	0	0	0	0	0	66440.5	0	0	0	0	0	0
P01764|HV303_HUMAN	P01764	IGHV3-23	0	0	0	0	0	0	221866.2	440635.8	383733.4	2471857.5	1774243.7	2150191.5	1597867.5	1594765.2	1584599.2	1770550	1513195.3	327290.9	485085.4	358401.3	1041509.6	1278401	1326111.2	650107.8	612260.5	592757.2	467214.1	478638	1521494.9	1514694.6	1204781	1230414.3	1059735.6	1854796.3	1754697.7	205262.7	218225.6	184525.8	626257.2	868399.3	876997.5	187962.8	446562.1	313675.1	0	183944	189381.3
P01767|HV306_HUMAN_UNMAPPED			0	0	0	0	0	0	0	0	0	502524.4	382152.4	427150.6	295797.7	313688.8	364632.5	330679.5	282595.6	0	0	0	0	0	0	0	0	0	0	0	0	0	0	194857.4	0	0	0	0	0	0	0	136042.1	156703.8	0	0	0	0	0	0
P01768|HV307_HUMAN_UNMAPPED			281571.9	408234.8	493283.1	410009.7	348072.1	364812.8	338065.9	375666.7	364466.5	6613908.2	5685477.9	5277241.7	3305689.5	2375922.2	3511019.4	3848312.2	3021717.1	569628.3	872352	530655.4	2110244.3	2256059.9	3363296.1	912869.5	933392.4	882581.6	1093670.9	972286.5	845760.4	4656759.9	4508846.8	4436838.9	4739018.9	7765455.8	8773574.7	0	873369	1161737.3	1342474.5	1682062.7	1369976.6	751765.8	1349420.3	906321	1270675.9	1156604.2	1136278.9
P01770|HV309_HUMAN	HV309_HUMAN	IGHV3-9	0	0	0	0	0	0	0	0	336965.7	153959.9	0	0	0	0	0	4003298.1	0	0	0	0	0	0	0	0	0	0	0	0	0	0	0	0	0	8146172.9	0	0	0	0	0	0	0	0	0	0	0	0	0
P01771|HV310_HUMAN	HV310_HUMAN	IGHV3-33	0	0	0	0	0	0	0	0	0	676374.4	576873	333495.6	243557.2	220666.5	264449.9	283892.8	262516.4	0	0	0	0	142288.2	214582.3	0	0	0	0	0	0	0	0	0	48323.9	111135.2	0	0	0	0	0	0	0	0	0	0	0	0	0
P01772|HV311_HUMAN	HV311_HUMAN	IGHV3-11	394433.5	578462.1	675285.9	559976.6	497247.8	491892.1	450659	528616.1	511947.6	9599199.9	7987701.1	7786563.6	5046688	3626872.6	5297800.9	5661182.2	4516809.2	780366.9	1179191.6	709427.7	2941189.3	3183884.1	4425403	1279247.7	1271867.9	1201527.3	1583625.6	1354146.9	1261654.7	6342874.7	5996311.5	5851009	6605774.6	10677725.4	11847026.9	795257.8	801483.4	724006.8	1825436.5	2304059.1	1891989.1	1034854.4	1845275.9	1226134.4	1756545.9	1702475.7	1659843.5
P01775|HV314_HUMAN	HV303_HUMAN,HV314_HUMAN	IGHV3-23	0	0	0	0	0	0	0	0	0	0	0	0	0	0	0	0	0	0	0	0	0	0	0	0	0	0	0	0	0	0	0	206765.2	0	0	0	0	0	0	0	0	0	0	0	0	0	0	0
P01781|HV320_HUMAN	HV320_HUMAN	IGHV3-20	318169.9	440046.4	471040.9	262092.9	247091.3	276353.8	201851.4	535858.9	356113.1	3150686.5	2210790.5	2495292.4	1830207.7	1922086	1980194.8	2096316.5	1860566.5	443301.7	714062	483488	1458950.6	1679515.1	2080150	1232421.1	1123717.2	1095428.6	487799.7	547080.1	0	3005949.4	2514322.2	2426665.1	324860.5	479234.9	355971.2	205272.8	463780.3	352552	906683.6	1177606.6	1251614.9	232841.6	422345.7	342559.5	253280.2	265324.2	261723.6
P01834|IGKC_HUMAN	P01834	IGKC	11333015.1	17228811.2	24134514.2	15485180.7	10426305.8	14912092.3	8494204.1	18475498.1	12909573	153445312.1	167795249.2	123697413.8	120212840	123554050.2	126727844.7	119554491.9	121307946.5	10876314.2	13384443.8	12706339	137139771.2	121028293.8	194688120.2	45548321.2	43113809.2	37242528	19855343.1	22622688.5	14658114.7	81575674.4	82239411.8	76100944.7	93543051.9	161923857.7	132374265.5	9304632.3	19112966.7	14428673.8	51547753.9	114234205.4	111472552.4	20460888.5	52573904.2	26340994	39798550.5	20719184.7	47016859.5
P01857|IGHG1_HUMAN	P01857	IGHG1	24390976.6	35829378.5	38489125.2	32866135.5	23506645.1	31995949.8	26844264.7	26360066.2	32557240.4	448316616.5	461718093.1	630087488.8	383020704.4	387817251.3	346357377.3	391809629.3	320098395.9	25262533.9	44654476.3	45821313.2	458002326.6	680774487.9	641716355.3	73563417	123214318	109791845.6	54351651.1	76752506.3	32675647	421652077.8	513025267.2	519857121.5	324133735.1	791173538.3	721054783.8	37691890.5	72608821.2	49429797.4	102791470.8	278468577.7	297881970.1	24640570.1	84870160.9	63004715.2	43240311.8	38640443.5	62239438.2
P01859|IGHG2_HUMAN	P01859	IGHG2	30725031.4	68110027.1	77864001.7	60146004.1	47607256.7	64547889.5	45480088.7	62229042.4	51025317.7	646046313	251522889.5	614895825.8	383436043.2	368783428.9	359628396.9	381513084.7	376450362.9	23919756	44863418.9	45824107.9	520408967.1	666472576.4	907576769.9	129044811.6	148995882.9	120676222.9	45382271	44613509	33291727.3	448300732.4	77709727.8	64806060.3	366301351	958419994.2	104501016.9	22801850.5	26030580.6	24024618.1	173241399.6	310474275.3	279899941.9	26472290	63910634.4	49329653.2	89065007.8	83888903.1	97604078.3
P01860|IGHG3_HUMAN	P01860	IGHG3	6860259.1	9989656.5	11492351.9	9620976.4	7398026.5	10904041.1	7591978.3	9597045.4	1058879.6	175463137.6	199297857	171658431.4	197047258.8	196931283.8	210335228.1	201489239.8	188392504.8	4407165.8	5325516.3	3911690.5	32126165.7	21090401.4	18508981.8	5747574	5453266.4	5280766.7	19419411.6	17448370.8	11486931.7	18253026.6	10667449.6	16121058.8	15813155.2	17607975.7	11064196	5000862.4	4651541.1	5241640.5	26050437.3	40797245.6	39210734.9	1882099.4	11041733.5	5764189.6	6514619.7	5469849	7998964.3
P01861|IGHG4_HUMAN	P01861	IGHG4	726039.2	1596751.3	824666.1	953809.6	1068367	771268.4	462115.1	1429538.5	299799.8	24648177.2	25789683.6	19403484.5	13100653.7	14598926.1	11272871.8	14224382.7	14334438.7	968876.2	976359.6	480597	31353467.8	26918511.3	42692322.3	2378661.3	4311385	2456053.6	1599898.1	1569201	1585965.4	5636433.1	5161065.6	3582477.5	11988096.3	34052697.1	22328018.5	1474214	1324406.5	938346.8	3341349.9	6717314.6	6397905.5	728682.2	1654303.7	882467.4	2096408.8	1448692.9	3016332.2
P01871|IGHM_HUMAN			14725179.8	20573575.3	27370984.3	18333734.7	15350240.2	22572494.4	17281011.9	20764168.2	16625393.3	37559010.3	41959207.3	32275504	30380268.5	30964429.5	32859457	30335645.1	21311851	15045857.8	27368719.5	18002310	23942591.8	31438351.7	33137078.8	24372998.4	21385910.7	20999214.9	18711857.7	17532105.9	11969938.3	30439825.9	30710958.6	32502904.8	19066751	39045377.9	33779786.3	11343125.1	11990321.4	6431372.5	21557155.6	40326859.8	34691596	14710297.2	41657508.6	22929272.5	13543875.9	14909020.7	20922355.5
P01876|IGHA1_HUMAN	P01876	IGHA1	21238536	27664407.5	31630370.7	28358980.5	19686740.6	26420842.4	17038196.4	26173969	22163590.3	68722290.8	83529965.3	74763345.5	67767053.1	71486184.2	65535088.7	64868435.5	66688798.4	15733820.7	24735167.3	13869649	79885282.9	75441587.7	102702067.3	38470400.9	34628403.4	30016347.5	28613986.6	24499760.2	20169885.4	104088923.5	85894303.8	74433785.6	49245106.6	105394894.5	86369399.2	17669348.3	12736615.2	11532118.1	64707544	108733263.8	104875576.9	7309805.7	20858045.7	15598036.5	82181287.6	86559141.5	85378236.7
P01877|IGHA2_HUMAN	P01877	IGHA2	3936972.2	665549	1000930.4	616338	583003	660291.1	3183618.6	5210649.9	677985.1	1828856.7	1829270.3	1656960.3	1622881.3	1594978.2	1541775	1528637.3	1446747.1	663207.3	978972.9	2726617.2	1753620.8	1906202	1918249.8	1875532.9	1781833.2	1722260.7	6869438.2	1394939.7	5212627.9	1859940.2	1702966.6	1782802.6	1011450.5	1862336.1	1419925.3	723463	724745.9	646325.2	2149793.8	3682477.1	3065606.1	458998.6	1240425.5	1012799.4	7888190.3	2946913	7620127.5
P01880|IGHD_HUMAN	P01880	IGHD	172888	201962.7	281779.4	188989.1	0	218332.2	156454.1	216161.6	158698.2	103600.1	79911.3	126698.2	154986.9	121854.9	125497.5	124229.8	127370.3	132380.9	272983.3	177709.4	206970.5	424125.1	453688.5	549546.7	406234.5	401280.9	224599	224819.7	219352.7	285374.8	201734.8	172325.9	0	241954.4	206737.8	54623.4	0	0	231640.9	395105.5	184162.3	0	142176.7	84260	65948.1	0	0
P02533|K1C14_HUMAN	P02533	KRT14	0	0	1313871.2	2270060.2	553459.6	95265.5	0	714157.3	162455.3	384912	1386358	141700.9	166633.7	106778.7	596760.9	231338.6	2241942.4	0	610060.7	5930440.9	93204.9	416802.1	164261.6	0	211978.7	188957.6	833685	0	453279.6	1058495.9	604108	298941.3	0	0	882095.2	0	0	0	6901209.1	315792	339413	0	150120.4	871671.6	213964.4	556930.6	140501.7
P02538|K2C6A_HUMAN	P02538	KRT6A K6A KRT6D	0	0	1383003.9	677614.8	569757.5	0	595889.8	395505.5	0	319558.6	573526.1	0	0	628143.1	0	0	1532170.3	0	203117.4	6871296.8	0	0	0	0	0	0	543495	0	414172	1236099.4	443953	486063.5	193466.9	303665.2	814970.3	274246.9	0	220441.9	5165126.9	464454.8	349877.9	287505.5	0	940725.7	399482.2	675563.5	0
P02545|LMNA_HUMAN	P02545	LMNA LMN1	0	0	0	0	0	0	0	0	0	0	0	0	0	0	0	0	0	0	0	0	0	0	0	0	0	0	0	0	36886.5	0	0	0	0	0	0	0	0	0	0	0	0	0	0	0	0	0	0
P02647|APOA1_HUMAN	P02647	APOA1	1711193	2442763.3	1535722.7	1725726.9	712502.5	3097683	1580888.8	6036179	3049757.5	7803831.6	4196988.9	5679521.3	5953165	7799990.1	5939029.2	7863223.4	5288733.7	297389.6	557230.5	378340.7	22326848	15903669	16672099.4	33494230.1	42506692.2	26598893.3	4380842.2	5596631.9	1950280	14101859.3	12836475.4	5523148	759179.4	2775605.6	2310504.3	55789	135242.6	121923	10045900.2	19166497.9	31452434	85602	2389954.3	696060.8	14356403.8	9498201.8	14630281.5
P02649|APOE_HUMAN	P02649	APOE	434854.1	505738.9	1166284.9	508361.5	380990.5	618075.9	458079.8	610451.9	641588.1	157679.9	0	898519.5	1059452.6	8100726.4	8222105.7	8875186.3	1201973.1	1329838.6	2038053.5	1448690.8	377043646.7	379020423.8	366331396.3	1069460665.5	1498647188.2	1018675846.6	3675924	4704329.7	4365021.5	60383701	74865826	20308886.7	2549983.1	9449599.1	4895853.7	918562.2	0	0	434637	4032703.7	1119612.3	3085895	13662453	7413962.2	504080.3	748805.1	760486
P02652|APOA2_HUMAN	P02652	APOA2	0	190769.3	221447.1	156525.1	0	237947	0	284647	0	326529.8	278388	563289.7	693083.6	603820.5	564685.5	526598.8	284200.9	0	0	0	324357.6	0	0	525422.3	996609.7	478225.8	148186.5	262976	127793.9	342643.5	204425	310445	0	0	0	0	0	0	2581529.6	4235621.3	5909538.8	0	185641.7	0	1069013.6	379187.9	1216586.3
P02654|APOC1_HUMAN	P02654	APOC1	0	0	0	0	0	0	0	0	0	0	0	0	0	0	0	0	0	0	0	0	0	0	0	0	0	0	0	0	0	0	0	0	0	0	0	0	0	0	0	0	0	0	0	0	0	0	0
P02656|APOC3_HUMAN	P02656	APOC3	0	0	0	0	0	0	0	0	0	0	0	0	0	0	0	0	0	0	0	0	0	0	0	272327.6	355061.8	175823	0	0	0	0	0	0	0	0	0	0	0	0	124856.6	205302.3	240455.9	0	0	0	0	0	0
P02671|FIBA_HUMAN	P02671	FGA	10075653	16575300.8	15683960.4	17909973.7	16074972.8	21673115.2	10035482	19096412.3	11297262.2	9618184870.9	14666477310.6	14008758603.7	17932549488.3	16460017073.5	16708073639.9	15194411714.1	15434504574.1	20927239.1	33183582	22193346	87162739.7	92865956.9	91464502.9	205936869.4	250626446	187163671.4	16774919.8	18138685.4	14770418.8	228630287.5	109950875.2	60279657.8	29158809.6	75297274.4	82359502.9	1710310.9	366325.5	371512.6	13779005.3	46468797.8	34944712.7	507030.6	14569373.1	10087580.4	2356968.9	1906350.6	12339219.7
P02675|FIBB_HUMAN	P02675	FGB	10491544.9	24032788.8	27975373.3	21204610.7	18481158.6	26732206.9	12521210.5	28378235.7	12609032.3	9481248801.9	14273225123.9	15849269515.3	18698040153	15821296248.6	18156659684	15389281894.5	16263790605.7	28872023	33743235	25561645.6	103195336.1	99158054.5	97690617.4	258836762.4	276498539.6	220121805.8	20108765.9	20497747.5	15615309.5	217072570.6	114268830.2	62507923.7	29788123.1	71623590.8	80061374.8	1262732.8	0	0	12664826.9	47736087.6	37481257.1	809182.1	9307036.3	7604803.5	1540081.5	1199088.5	7573672.1
P02679|FIBG_HUMAN	P02679	FGG PRO2061	4493877	6698019.5	5466994.1	4767750.7	4886439.3	5643795.4	3056355.5	7092037.9	2866079.8	5846222558.3	7092725809.8	6468322446.2	8720657935.5	8578104462.6	7331616302	9408989085.1	6921478035.6	6244809.7	8302286.1	12517130.3	46069306.2	43200443.7	38089217.7	149443767.4	193981015.6	141918416.6	4732137	9561866.2	6609684.6	71383563.6	42882990.3	16946984.7	8498028.3	27984949.1	31378399.3	477749	0	0	2352768.7	7619946.2	10238382.7	69875.3	3059952.9	1636876.5	110388.9	103200.4	1326285.3
P02741|CRP_HUMAN	P02741	CRP PTX1	608730.1	914542.8	1024406.6	772052	757577.7	1596149	837139.9	2726928	1138895.2	1582834.8	991153.2	1284448.5	2066639.6	1926744	2284870.8	1584916.6	1553083.7	654472.1	1678828.8	431321.3	338759.8	552779.9	678922.3	1610929.1	899475.3	1270385	1100306.4	1067844.2	1023184.7	0	0	0	0	169212.6	143597.9	0	0	0	377682	0	329270.9	0	0	0	0	0	0
P02745|C1QA_HUMAN	P02745	C1QA	0	0	0	0	0	0	0	0	0	7956280.7	6697966.8	1558480.4	1279960.9	5214169.7	720858.6	5719055.9	4135301.3	0	0	0	0	0	0	632948	625473.5	476105	0	0	0	0	214732.4	0	0	2291700.5	1683213.9	0	0	0	0	0	0	0	0	0	0	0	0
P02746|C1QB_HUMAN	P02746	C1QB	0	0	0	0	24270092.3	0	0	42642364.6	0	12040788.9	9836207.4	12623363.1	8389831.7	9977575.4	10481918.3	9304519.3	7975865.4	0	0	0	180511.6	0	0	1876233.6	2153863.4	1847991.7	0	0	0	892546.8	414085.3	406463.6	2341167	5217642.8	3469809.9	0	0	0	0	0	0	0	0	119210.1	0	0	0
P02747|C1QC_HUMAN	P02747	C1QC C1QG	0	0	0	0	0	56215.4	0	0	0	37917777.8	28536124.4	29216413.1	20670064.9	21851650.9	22432201.6	20957601.4	20492414.5	0	149275	0	0	291502.1	661704.5	3758718.5	3698585.6	3262911.2	0	0	104844.6	2463541.7	924702.6	1286098.9	4420523.3	11586921.8	8978623.6	0	0	0	366063.6	192888.9	861685.4	0	732127.7	686648.2	0	0	0
P02748|CO9_HUMAN	P02748	C9	0	215719.7	251513.3	339296.2	274185.1	341025	247709.1	322268.8	0	0	0	0	0	439937.4	565590.3	408282.7	482786.4	0	0	0	10904343.4	11202398.4	15428615.9	2192612.8	2219197.5	1495165	2051493.4	2570627.6	1261604.1	223142.2	306765.4	442233.4	0	559505.7	285999.6	0	0	0	0	0	0	0	0	0	0	0	0
P02749|APOH_HUMAN	P02749	APOH B2G1	204547.6	270965.5	396001.7	345858.5	201309.8	331520.9	210553.3	334978.4	0	661292.8	649765.5	490089.7	512797.5	327237.2	442665.5	372905.3	385560.2	120731.2	196766.3	126126.7	320920.2	165130.6	184609.4	200315.2	195221.9	172868.3	0	0	0	1379896	206438	247063.4	0	221748.6	202523.9	0	0	0	442062	880285.5	786644.4	0	759639.4	155552	163137.2	0	182277.5
P02750|A2GL_HUMAN	P02750	LRG1 LRG	0	0	0	0	0	0	0	0	0	0	0	0	0	0	0	0	0	0	0	0	0	0	0	0	0	0	0	0	0	0	0	0	0	0	0	0	0	0	0	0	0	0	0	0	0	0	0
P02751|FINC_HUMAN	P02751	FN1 FN	122112.1	197170.1	858123	378798.1	447888.2	621441.7	350671.8	476384.7	77372.1	53680435.4	42355678.8	69838127.7	129276026.3	117996914.3	118724394.6	120639722.5	130221901.9	0	0	0	46805708.4	59441159.7	59054104.9	50097414.9	63415151.9	44664221.2	480361	218040.3	235555.9	2319208.8	953318.5	152712.3	89460.7	1187894.2	939206.6	0	0	1921460.2	46297.5	720435.6	311608.6	0	390550.4	377363.3	0	0	36133.9
P02753|RET4_HUMAN	P02753	RBP4 PRO2222	0	0	0	0	0	0	0	0	0	0	0	0	0	0	0	0	0	0	0	0	0	0	0	0	0	0	0	0	0	0	0	0	0	0	0	0	0	0	0	0	0	0	0	0	0	0	0
P02760|AMBP_HUMAN	P02760	AMBP HCP ITIL	865968.6	1425354.5	1593164.9	1051954.1	778516.4	1367208.1	1037945.2	1885267.8	1376290.3	3098050.2	4297161.1	5055864.2	5212736.5	5208910.1	4850089.2	4790596.3	4642004.8	108812.3	435343	391605.4	3769569.1	4739611.9	5251030.2	5498384.8	6071715.3	5127861.8	3976839.8	4729372.7	1686058.9	2462927.4	2729977.4	1896370.9	1423535.3	5209023.2	3128134.1	131801.3	100638.7	96569.7	2003349.9	5831113.1	5372933.8	89860.3	1571495.6	748434.9	253089.3	324347.4	222132.1
P02763|A1AG1_HUMAN	P02763	ORM1 AGP1	0	0	0	0	0	0	0	0	0	0	0	0	0	0	0	0	0	0	0	128826.2	489431.8	43301.1	0	0	0	0	0	0	0	0	0	0	0	26545.2	0	0	0	0	0	0	0	0	0	0	0	0	0
P02765|FETUA_HUMAN	P02765	AHSG FETUA PRO2743	303352.3	362429.2	396627.8	373077.3	290587.8	404529.7	182697.6	400494.2	266525.3	733077.3	784642.4	1091312.1	829861	619600.7	633667.1	1035886.2	1028137.1	198599.8	346967.2	341180.9	1285470.8	1181578.3	956713.6	1763361.8	1825524.1	1333910.3	790600.8	772549.5	503920.3	3305105.5	2640738.6	771507	598017.1	2384119.7	2162665	0	0	0	630097.4	1494917.8	1268427	0	407953.7	340735.2	0	0	0
P02766|TTHY_HUMAN	P02766	TTR PALB	0	0	0	0	0	0	0	0	0	0	41694.1	107241.5	80460.3	91851.8	194451.5	75239.2	0	0	0	0	595017.4	439379.5	800289.4	1703453.6	2289392.3	1812204.7	0	0	0	3013352.1	2376283	1532479.9	0	230182	153808.8	0	0	0	5090912.7	13197243.5	15359621.2	0	101988.9	0	29726636.9	14586573.4	22988591.2
P02768|ALBU_HUMAN	P02768	ALB GIG20 GIG42 PRO0903 PRO1708 PRO2044 PRO2619 PRO2675 UNQ696/PRO1341	85600070.9	119816224.4	130592144.9	87968150.8	61665082.3	85154475.4	77980038.8	142382046.1	58322280.2	11368178906	11961944118.4	10723141931.4	8577449154	8192057099.5	7746368160.6	8284327202.6	8368846134.5	64199089.9	102156937.3	49407196.1	1016195904	403947118.5	393404489.2	115576814.2	120837802.2	98434773.8	70914929.2	68413323.1	56476243.7	280592564.1	170755567.2	138570290.2	109107264.9	206351767.8	305796340.9	67698033.1	35603883.6	35670144.3	217671652.2	424426407.9	410788989.3	27043855	118545135.6	83656242.7	1827357838.2	1963140839.1	2440085083.9
P02774|VTDB_HUMAN	P02774	GC	0	0	0	0	0	0	0	0	0	0	0	0	0	0	0	0	0	0	0	0	232678.4	0	0	0	0	0	0	0	0	330973.7	0	56715.4	0	0	92423.6	0	0	0	56161.1	502011	345121	0	0	0	0	0	0
P02776|PLF4_HUMAN	P02776	PF4 CXCL4 SCYB4	0	0	0	0	0	0	0	0	0	0	0	0	0	0	0	0	0	0	0	0	0	0	0	0	0	0	0	0	0	0	0	0	0	0	0	0	0	0	0	0	0	0	0	0	0	0	0
P02787|TRFE_HUMAN	P02787	TF PRO1400	1372484	1796044.6	1969431.4	1248985.2	777988.8	1027612.7	551771.4	2734361.6	1461120.8	2089563.4	1656746.6	2783523.7	3172550	2821535.1	2692517.6	2561517.5	2263111.8	1153235.5	3485865.3	1294521	20976602.7	1491200.2	2243971.5	1346037.5	2103877.8	1309541.2	1255661.4	1635904.8	2378746.6	12219924	6775942.7	6352293	3406396.1	9111460.9	14012879.2	2904536	4050738.7	2186886.7	17703456.2	30007848.8	25110610.7	3607206.1	8745364	5063147.4	36360765.4	18770297.3	24477305.4
P02790|HEMO_HUMAN	P02790	HPX	302477.6	915081.4	183861.8	123135.8	238482.3	119045.1	135557.6	1025008.3	313506.4	359150.5	157369.3	619585.5	309967.4	382147	682275.8	597750.1	0	823424.3	1230584.2	865064.1	2151072.9	798384.2	1220434	3487772.2	4038064.3	2213553.2	233320.4	892744.5	367400.6	3104561.5	2287716.8	2054237.7	619727.4	1774350.8	1873482.1	1034298.1	1387461.7	821930.6	1916223	5125824.3	4044796.7	596546.3	2565434.1	1446953.5	581863.3	450942.1	1909466.8
P03951|FA11_HUMAN	P03951	F11	0	0	0	0	0	0	0	0	0	0	0	0	0	0	0	0	0	0	0	0	0	0	0	0	0	0	0	0	0	0	0	0	0	0	0	0	0	0	0	0	0	0	0	0	0	0	0
P03952|KLKB1_HUMAN	P03952	KLKB1 KLK3	0	0	0	0	0	0	0	0	0	0	0	0	0	0	0	0	0	0	0	0	0	0	0	0	0	0	0	0	0	0	0	0	0	0	0	0	0	0	0	428182.9	240968.4	0	0	0	0	0	0
P04003|C4BPA_HUMAN	P04003	C4BPA C4BP	174780.4	558674.8	1368558.9	1108607.3	974786.2	1884839.1	870473.5	1983292.8	622864.6	6828653.6	2825321.7	7300322.1	5938389.9	7272896.3	6750365.1	5511801.6	4131219.9	379105.7	1444657.3	621430.5	22835533.2	24564452.4	37998520.5	22032263.7	27340940.4	20198388	2414937.7	3038199.1	2955672.9	24291492.8	15699315.9	9727430.3	24106575.1	70050103.9	41117927.1	0	0	0	90653.2	198763.2	481889.4	0	0	56500.9	0	759949.1	0
P04004|VTNC_HUMAN	P04004	VTN	10962980.6	13107340.9	12272131.1	9210678.4	11404702.8	15891990.5	8298471.4	13381743	12092559.1	43114038.1	58267140	42710599.6	39550242.3	40003798	35796974.6	41453668.1	27996970	6445547.9	12587014.9	7041560.4	175494113.7	183980832.1	198110118.9	731907000.1	800300095.5	627710595.2	44062950.4	42637100.8	29460120.5	716620283.7	642855828.6	441873617.7	13663123.3	29517329	26315812.2	108753.9	0	0	22050820.6	37542818.3	36803295.2	4889574.9	48246658	35698182.1	41501095.9	37297100.8	19815674.4
P04083|ANXA1_HUMAN	P04083	ANXA1 ANX1 LPC1	0	0	0	0	0	39824574.5	21093057.7	46716577.4	0	0	0	0	0	136763.3	0	0	0	0	0	0	0	0	0	0	0	0	0	15560745.9	0	0	0	0	0	0	0	0	0	11212250.9	0	0	0	0	0	0	0	0	0
P04114|APOB_HUMAN	P04114	APOB	0	664225.4	47659.9	838983.4	30121.8	931058.3	1428590.5	840474.8	0	0	15873.7	0	117625.1	95768	0	131318.6	113619.5	0	0	0	317706.2	306704	15652549.5	1283736.4	1610309.7	1561215	43507	0	0	486017.1	2240956.9	0	0	0	0	0	0	0	202352	863113.4	544366.7	0	0	0	0	0	0
P04196|HRG_HUMAN	P04196	HRG	149058.8	217373.1	652551.4	584553.7	405175.3	736009.7	221588.3	442911.1	104796.1	1354882	4626769.7	572112.5	2545486.6	302518.1	942994.1	2511349.9	1209493.2	0	0	0	7770473.4	9902089.6	9626105	574112.9	627768.8	453000.6	2034695.7	1699165.5	978819.9	569334.2	1571748.7	1353373.5	126895	1815701.8	2405163.1	348860.8	351541.1	486606.1	16428666	34555818.1	27923679.9	0	4812602.1	2002288.5	4993017	2789148.2	4505738
P04217|A1BG_HUMAN	P04217	A1BG	0	0	0	0	0	0	0	0	0	0	0	0	0	0	0	0	0	0	0	0	0	0	0	0	0	0	325998.6	492257.5	563396.7	0	0	0	0	0	0	0	0	0	0	1258892.3	1874376	0	0	0	0	0	0
P04220|MUCB_HUMAN	P01871,P04220	IGHM	3348153.5	5498723.4	3170096.5	4300843.6	3675433.9	5500438.5	4311048.8	6489632	5118948.6	2553845.2	2400699.1	5675927.5	6869034.1	7143570.4	6508646.8	5434652	4276474.6	726677.2	1348367	914794.7	5606481.1	4707507.8	3590210.1	4031615.2	6826824.9	4624069.1	5199714.7	5891557.6	4188390.8	2327492.2	2931394.1	1445416.1	1599231.8	2110240.9	1341960.1	401383.7	1674031.3	1443701.1	8698067.9	19990363.4	24395055.7	737119.2	3664312.2	4797316.6	3207990.4	1528231.8	3531318.1
P04259|K2C6B_HUMAN	P04259	KRT6B K6B KRTL1	0	0	785209	0	0	0	0	156435.6	0	0	0	0	0	0	0	0	1239280.3	0	0	3118205.5	0	0	0	0	0	0	0	0	0	624479.9	0	167288.9	0	0	327747	0	0	0	2674403.2	0	0	0	0	544478.7	0	0	0
P04264|K2C1_HUMAN	P04264	KRT1 KRTA	32174385	77542993.9	47894988.4	518445783.1	161960156.5	36393284.7	3525591.9	156558412.1	43921299.9	49692711.2	308788643.8	35235944.5	27349994.5	24215421.3	168743567.2	42386456.4	102883661	29661561.1	55079550.5	172700328.6	33388519.9	24940578.4	15499484.3	7942836.7	27208038.8	11548408.3	133023547.7	8529593	30441244.6	60280234.1	132898820.1	57270698.4	24429037.9	20058645.3	112330833.1	12360814.5	15101329.8	33546634	259828726.3	45031205.1	53396430.7	42046878.5	40522173.7	47787556.4	88526666.3	36398860.4	43818953.1
P04275|VWF_HUMAN	P04275	VWF F8VWF	0	0	54181.1	57776.7	0	60666.9	0	52691	0	20301.9	0	27580.8	112591.5	70280.9	118722.5	93828.6	104083.9	0	0	0	0	0	0	0	0	0	0	0	0	0	0	0	0	0	0	0	0	0	0	16143.9	0	0	0	0	0	0	0
P04406|G3P_HUMAN	P04406	GAPDH GAPD CDABP0047 OK/SW-cl.12	0	0	41242.4	0	326952.8	576366.5	1000993	0	0	0	0	0	0	0	0	0	0	0	0	267747.5	10947258.6	0	13651346.1	548509.7	1765359.7	1049820.5	0	0	0	0	0	0	0	29484.8	39601.6	0	0	0	67821.3	0	0	0	0	0	0	0	0
P04433|KV309_HUMAN	P04433	IGKV3-11	1451286.9	1778664.9	1950948.9	1730890.9	1456610.3	1734761.6	1196659.5	1571217.6	1354420.2	9010988.6	7808278	6351855.6	3746062.3	4110398.4	3264763	4143040.9	4432844.8	1185336.8	2234482.1	990763.5	3123810.1	2945147.1	4158860.9	1596864.5	1740376.9	0	1373810.9	0	776835.6	8376822.5	6764618.8	8750954.8	3271488.3	6194817.2	5732100.1	0	0	0	1756269.2	2724239.2	2854984.9	1303472.3	1935732.1	1684859.3	1464354.2	1144613	1399133.5
P04792|HSPB1_HUMAN	P04792	HSPB1 HSP27 HSP28	0	0	0	0	0	0	0	0	0	0	0	0	0	0	0	0	0	0	0	0	0	0	0	0	6789.5	0	0	0	0	0	0	0	0	0	0	0	0	0	0	0	0	0	0	0	10999.7	0	0
P05089|ARGI1_HUMAN	P05089	ARG1	0	0	0	348884	0	0	0	0	0	0	0	0	0	0	0	0	0	0	0	0	0	0	0	0	0	0	0	0	0	0	0	0	0	0	0	0	0	0	0	0	0	0	0	0	0	0	0
P05090|APOD_HUMAN	P05090	APOD	0	0	0	0	0	0	78624.6	0	0	0	0	0	0	0	0	0	0	0	0	0	2136721.3	1837912.3	2146990.2	396274.3	761987.8	636113.1	0	0	0	1362756.7	1015687.6	285574.6	0	0	0	0	0	0	1326799.6	2483128.5	1626743.2	0	197480.7	32400	133102.7	105541.1	256061.1
P05109|S10A8_HUMAN	P05109	S100A8 CAGA CFAG MRP8	0	0	0	0	0	0	702385	0	0	0	0	0	0	0	0	0	0	0	0	0	0	0	0	0	0	0	0	0	0	0	0	0	0	0	0	0	0	0	0	0	0	0	0	0	0	0	0
P05155|IC1_HUMAN	P05155	SERPING1 C1IN C1NH	0	0	0	0	0	0	0	0	0	0	0	0	0	0	0	0	0	0	0	0	0	0	0	0	0	0	0	0	0	0	0	0	0	0	0	0	0	0	0	701109.3	551789.9	0	0	0	0	0	0
P05156|CFAI_HUMAN	P05156	CFI IF	0	0	0	58058.1	0	0	0	0	0	0	0	0	0	0	0	0	0	0	0	0	0	0	0	0	0	0	0	0	0	0	0	0	0	0	0	0	0	0	136413.8	233888.9	297252.9	0	163018.3	0	0	0	0
P05160|F13B_HUMAN	P05160	F13B	0	0	0	0	0	0	0	0	0	1507553.6	1640393.6	1051667.1	986100.7	741651	865638.4	974339.5	796847.2	0	0	0	0	0	0	0	0	0	0	0	0	137245	0	39157.6	160102.9	0	0	0	0	0	0	142329.7	19965.5	0	0	0	0	0	0
P05452|TETN_HUMAN	P05452	CLEC3B TNA	0	0	0	0	0	0	0	0	0	0	0	0	0	0	0	0	0	0	0	0	0	0	0	0	0	0	0	0	0	0	0	0	0	0	0	0	0	0	0	0	0	0	0	0	0	0	0
P05543|THBG_HUMAN	P05543	SERPINA7 TBG	0	0	0	0	0	0	0	0	0	0	0	0	0	0	0	0	0	0	0	0	0	0	0	0	0	0	0	0	0	0	0	0	0	0	0	0	0	0	2332879.2	6177449.8	6116685.2	0	0	149269.2	1534534.4	1981389.6	2132390.3
P05546|HEP2_HUMAN	P05546	SERPIND1 HCF2	0	0	0	0	0	0	0	0	0	0	0	0	0	0	0	0	0	0	0	0	0	0	0	0	0	0	0	0	0	0	0	0	0	0	0	0	0	0	0	0	0	0	0	0	0	0	0
P06396|GELS_HUMAN	P06396	GSN	0	0	61120	84094.7	0	104564.9	80700.8	84955.8	0	0	0	1265699.8	0	0	0	0	0	0	0	0	0	0	0	134268.8	195132.6	596050.3	192380.6	0	0	0	0	0	0	0	0	0	0	0	326539.5	1009209.1	631362.2	0	0	0	0	0	84577.2
P06681|CO2_HUMAN	P06681	C2	0	0	0	0	0	0	0	0	0	0	0	0	0	0	0	0	0	0	0	0	0	0	0	0	0	0	0	0	0	0	0	0	0	0	0	0	0	0	0	0	0	0	0	0	0	0	0
P06702|S10A9_HUMAN	P06702	S100A9 CAGB CFAG MRP14	0	0	0	277045.3	2958957.8	3286573.9	697921.6	0	0	0	0	524512.7	0	0	0	0	0	0	0	0	0	0	0	0	0	0	0	0	0	0	0	0	0	0	0	0	0	0	0	0	0	0	0	0	0	0	0
P06727|APOA4_HUMAN	P06727	APOA4	0	0	431615.9	59628.4	37108.8	0	0	181147.6	0	610338.6	815804.7	2093070.5	289353.4	669068.3	1046432.6	1424726.9	286914.7	167451.8	32975.7	735264.8	14205998.1	11528550.1	25279783.3	4824985.3	8878749.5	5119399.6	354271.6	1031878	579450.1	55123769.8	51754948.2	23001238.8	693078.4	3483667.8	2185984.6	0	0	0	470306.5	1096732	1335425.7	0	132495	0	0	0	0
P06733|ENOA_HUMAN	P06733	ENO1 ENO1L1 MBPB1 MPB1	0	0	0	0	0	0	0	0	0	0	0	0	0	0	0	0	0	0	0	0	0	0	0	0	0	0	0	0	0	0	0	0	0	0	0	0	0	0	0	0	0	0	0	0	0	0	0
P07195|LDHB_HUMAN	P07195	LDHB	0	0	0	0	0	0	0	0	0	0	0	0	0	0	0	0	0	0	0	0	0	0	0	0	0	0	0	0	0	0	0	0	0	0	0	0	0	0	0	0	0	0	0	0	0	0	0
P07225|PROS_HUMAN	P07225	PROS1 PROS	0	0	0	0	0	93631.9	0	0	0	0	0	15171.5	0	539486	0	1449691.5	0	0	0	0	243498.7	1286785.5	1267798.1	651192.3	899852.7	597778	0	0	0	0	0	0	0	202526	0	0	0	0	102206.5	0	123256	0	0	0	0	0	0
P07339|CATD_HUMAN	P07339	CTSD CPSD	0	21226.6	0	187043.8	48569	0	67199.6	51809.4	0	2825338.4	2396179.4	1685193.1	1857450.2	1633509	1062315	1933864.4	989102.3	0	0	0	0	0	0	585532.2	0	0	13739.1	0	0	71535.8	1319754.2	1613582.7	0	312946.2	332025.8	0	0	474591.8	413407.3	1328403.7	47255.8	0	700528.8	423925.4	510273.8	0	675109.2
P07355|ANXA2_HUMAN	P07355	ANXA2 ANX2 ANX2L4 CAL1H LPC2D	0	0	0	0	0	0	0	0	0	0	0	0	0	0	0	0	0	0	0	0	0	0	0	0	0	0	0	0	0	0	0	0	0	0	0	0	0	0	0	0	0	0	0	0	0	0	0
P07357|CO8A_HUMAN	P07357	C8A	0	24181949.6	22174723	0	0	0	14025041.9	0	0	0	0	0	0	0	0	0	0	0	0	0	266321.9	259643.7	1238031.9	0	64372.7	0	9362793.9	0	0	0	0	0	0	0	135315.3	0	0	7618864.3	0	0	0	0	0	0	0	0	0
P07358|CO8B_HUMAN	P07358	C8B	0	0	0	0	0	0	0	261283.3	0	0	0	0	0	0	0	0	4253922.9	0	0	0	545747.9	596729.7	1011937.2	0	2840.9	0	0	0	0	0	0	0	0	0	0	0	0	0	0	0	0	0	0	0	0	0	0
P07360|CO8G_HUMAN	P07360	C8G	727993.1	1066996.3	1155630.8	842429	1445478.6	1141294.6	347609.8	1232730	1509417.6	0	0	0	0	0	0	0	0	0	0	0	1219456.8	1255951.9	774147.2	113103.2	0	93739.3	0	0	0	0	0	0	0	0	0	0	0	0	0	0	0	0	0	0	0	0	0
P07585|PGS2_HUMAN	P07585	DCN SLRR1B	0	0	0	0	0	0	0	0	0	0	0	0	0	0	0	0	0	0	0	0	0	0	0	0	0	0	0	0	0	0	0	0	0	0	0	0	0	0	0	0	0	0	0	0	0	0	0
P07996|TSP1_HUMAN	P07996	THBS1 TSP TSP1	0	0	0	0	0	26853.2	0	0	0	214012.1	174258.7	0	0	0	0	0	0	0	0	0	0	0	0	226848.6	175311.4	164117.1	0	0	0	0	0	0	0	0	0	0	0	0	0	0	0	0	0	0	0	0	0
P08319|ADH4_HUMAN	P08319	ADH4	0	0	0	0	0	0	0	0	0	0	0	0	0	0	0	0	0	0	0	0	0	0	0	0	0	0	0	0	0	0	0	0	0	0	0	0	0	0	0	0	0	0	0	0	0	0	0
P08519|APOA_HUMAN	P08519	LPA	524665.8	675369	1673248.5	162255.5	532081.7	439590.4	832118.8	467130.5	0	159452.3	143146	362193.1	770735.3	685442.3	1372702.6	633311.8	733297.1	212893.8	0	85463.8	282083.4	356895.3	418143.1	125393.2	457301.2	409933	104444.6	27374.1	109785.5	1124543.5	1155652.7	262559.2	565922.2	705691.6	695597.4	92693.4	0	0	450030.8	985210.2	813208.3	0	219789.4	152261.2	55666.8	0	0
P08603|CFAH_HUMAN	P08603	CFH HF HF1 HF2	768305.3	0	0	0	0	0	488693.4	0	0	0	110035.7	104800.4	0	162490.7	0	0	0	0	93072.4	0	0	38894.7	51002.2	4468068.7	5120148.8	4392749	17995.2	0	0	1081850.2	617020.2	213434.3	0	475076.6	322663	0	0	0	335409	1885413.2	1466143	24074	11596667.5	7102200.3	523331.6	509972.2	513840
P08697|A2AP_HUMAN	P08697	SERPINF2 AAP PLI	1136941.2	2088625.5	2306367.8	1882361.1	1391626.6	2799232.9	1317607	2134659.5	613157.9	3465030.3	1044052.9	4371800.1	6842152.1	2950873.7	6640666.5	6269691.4	6329788.9	578942.5	2119881.2	875002.6	1039505	1173993.2	1241420.9	3191486.2	1786404.3	2677285.4	1145108.9	820612.5	704122.1	6713195.5	5902416	5134733.4	3252400.5	8491213.6	7209938.6	3216573.2	3104905.1	2669842.2	8251062.7	20754756.4	17233816	469523.8	4523383.4	3676225.9	4678994	4669576.9	6109194.8
P08779|K1C16_HUMAN	P08779	KRT16 KRT16A	0	0	3885247.9	491497.7	122216	0	0	651638.1	0	0	513706.5	0	0	0	163152.4	0	2853021.1	0	0	22719065.1	0	134361	0	0	0	0	324904.8	0	992668.2	2549693.7	0	229747.5	0	0	294651.6	0	0	0	16790703.1	559555.3	217119.8	0	0	2421905.8	0	626125	0
P09211|GSTP1_HUMAN	P09211	GSTP1 FAEES3 GST3	0	0	0	0	0	0	0	0	0	0	0	0	0	0	0	0	0	0	0	0	0	0	0	0	0	0	0	0	0	0	0	0	0	0	0	0	0	0	0	0	0	0	0	0	0	0	0
P09871|C1S_HUMAN	P09871	C1S	0	0	0	87092.5	115829.6	0	0	159144.5	0	8310712.4	5604634.1	10307716.2	13131668	15434731.6	14581062.7	15562857.9	10446515.6	0	0	0	0	370391.1	57497.1	611196.4	1031658.1	383520.6	0	0	83971.2	3816.6	0	334907	1243535.9	4555868.7	2366140.2	0	0	19756.8	0	281317.8	275779.5	0	0	0	0	0	0
P0C0D0|OTCC_STRP1	P0C0D0	arcB SPy_1544 M5005_Spy1273	42267.7	0	0	0	0	0	0	0	0	0	0	354492.5	0	0	0	0	0	0	0	0	0	0	0	0	0	0	0	0	0	0	0	0	0	0	0	0	0	0	0	0	0	504882366.9	2901460645.6	1186588891.4	0	0	0
P0C0L4|CO4A_HUMAN	P0C0L4	C4A CO4 CPAMD2	0	0	0	0	0	0	0	0	0	0	0	44970.3	89144.8	84609.8	102249.2	83038.2	102548.7	0	0	0	5269461.4	4051511.9	8153114.5	1428911.9	1461274.3	1099931.9	119765.3	161130	123077.5	78114.4	130728.2	39073.4	90637.4	762025.8	143872.3	0	0	0	0	0	0	0	0	0	0	0	0
P0C0L5|CO4B_HUMAN	P0C0L5	C4B CO4 CPAMD3; C4B_2	91367.5	0	129079.9	307800.7	204635.3	258020.3	94667.9	305948	344658.6	89952.4	108503	506298.3	636643.2	517527.2	671913.5	586865.4	595942.8	0	0	0	7300204	6258007.9	11383851.6	7417888	8345600.8	4813732.6	622636.6	1009825.8	562814.4	335501.3	518747.2	316061.4	370376.3	1377613.3	654507.9	0	0	0	29281.8	299254.7	293764.1	0	0	0	0	0	0
P10124|SRGN_HUMAN	P10124	SRGN PRG PRG1	0	0	0	507689.5	0	520431	0	0	223787.9	0	0	0	0	0	0	0	0	0	0	0	0	0	0	0	0	0	0	0	0	0	0	0	0	0	0	0	0	10932.2	0	1761831.5	506328.7	0	0	0	0	0	0
P10643|CO7_HUMAN	P10643	C7	0	0	0	0	0	0	0	0	0	0	0	0	0	0	0	0	131594.4	0	0	0	2092452.1	2436481.9	3769598.7	514488.5	575271.6	444271.8	338555.8	152912.6	157420.6	494219	217944.9	0	0	280764.3	0	0	0	0	0	171415.4	0	0	0	0	0	0	0
P10909|CLUS_HUMAN	P10909	CLU APOJ CLI KUB1 AAG4	5152698.1	7070655.8	8691304.2	4475500.2	4733728.2	7683206.2	5522558.5	8765250.6	3886560.5	20488489.7	26938698.5	39633414.4	31174065.1	35096507	24809596.2	33177809.1	31281996.9	4772565.2	12996464	10116591.6	421595337.5	448318194.8	438852553.3	1933100607.6	2866853477.5	2143845415.4	16580246	18182906.1	13489900.3	301788721.2	257681534.4	137248474.1	12905741.5	37351920.5	20823380.2	1113736.3	304076.8	218513.8	5816605.2	20208767.8	18521441.3	5115545.9	35090001.5	24187318.2	1398605	1036649.9	3472264.4
P11021|GRP78_HUMAN	P11021	HSPA5 GRP78	0	0	210517.5	0	0	92962.6	77001.9	0	0	789098.2	262830.1	652912.3	584105.2	540257.8	219964.3	564282.7	677468.3	54787	14599.4	74853.7	100722.7	0	0	96929.8	0	0	104188.7	91828.4	0	521527.9	399364.7	401501	0	0	145982.3	0	0	0	0	0	0	0	1425721.3	0	0	0	0
P12259|FA5_HUMAN	P12259	F5	0	0	0	0	0	0	0	0	868896.7	0	0	0	0	0	0	0	0	0	0	0	0	0	174808.5	18655369.2	23489371	18133766.2	0	0	0	93826.4	0	0	0	0	0	0	0	0	0	0	0	0	762678.6	263762.6	0	0	0
P12830|CADH1_HUMAN	P12830	CDH1 CDHE UVO	28657.7	0	0	10591.8	0	0	122814.9	0	0	0	0	0	0	0	0	0	0	0	0	0	0	0	0	279131.8	73351	0	0	95981	0	0	0	0	0	0	0	0	0	0	0	0	0	0	0	0	0	0	0
P13639|EF2_HUMAN	P13639	EEF2 EF2	0	0	0	0	0	0	0	0	0	0	0	0	0	0	0	0	0	0	0	0	0	0	0	0	0	0	0	0	0	0	0	0	0	0	0	0	0	0	0	0	0	0	0	0	0	0	0
P13645|K1C10_HUMAN	P13645	KRT10 KPP	34938010.1	36424998	49911833	270379109.9	93456288.9	29280013.8	2745361.1	76202262.2	22115293.9	63310553.5	15909081.6	26844427.4	30341677.4	38879006.7	153728005.3	46881117.7	86951722.9	47709279.5	65338108.7	47698867.7	34852026.5	14397526.6	12275794.9	9112722.8	21050125	15719643.6	75834164.7	11520251	11806617.6	58453432	71130374.5	32937357.5	26384963.8	21904999.5	51046921.6	19500782.6	13862477.7	17873661.9	64783745.7	44799792.9	60991541.5	39764358.8	18481752.8	29318051.4	39376555.3	21516665.6	41655648.1
P13646|K1C13_HUMAN	P13646	KRT13	0	109815.1	0	0	189781.1	0	731155.9	0	0	0	0	0	0	6995556.3	0	0	0	0	0	0	0	0	0	0	0	0	558796.3	0	0	284541.5	0	0	0	175348.5	477061.6	0	0	0	0	0	0	0	0	0	619296.8	0	0
P13647|K2C5_HUMAN	P13647	KRT5	1846333.5	2454245.9	5745160.5	23800203.5	6315556	1782528.6	322756.9	4025565.1	577814.5	2324267.9	3727623.1	742083	1216988	1383630.9	11417539.6	1518785.2	10948401.5	2316603.8	5125180.7	13155284.8	2263543.5	1908856.4	1471338.1	564823.4	6757273.7	1750184.8	7349242	435390.5	2309843.3	4900666.9	6150024.1	3340014.3	2218723.5	2386260.1	5639435.9	1581584.3	328178.6	2296937.4	7999733.7	3474570.3	3634753.7	2147515.6	1341813	2648581.4	3167334.1	2334823	1490118.2
P13671|CO6_HUMAN	P13671	C6	0	0	0	0	0	0	0	0	0	0	0	0	0	0	0	0	0	0	0	0	2977934.2	2361290.6	4229749.4	0	37693.7	0	0	0	0	81141.1	0	0	0	0	0	0	0	0	0	0	0	0	0	0	0	0	0
P14618|KPYM_HUMAN	P14618	PKM OIP3 PK2 PK3 PKM2	0	0	0	256979	0	275298.5	0	247443.6	0	0	0	0	0	0	0	0	0	0	0	345751.7	0	0	0	563284.9	932964	769722.1	0	0	0	630670.1	666235.6	809599	472009.4	813653.8	999174.2	0	0	0	310804.6	0	0	479674.6	504324.9	503083	0	0	0
P14923|PLAK_HUMAN	P14923	JUP CTNNG DP3	0	0	0	0	0	0	0	0	0	0	0	0	0	0	0	0	0	0	6586.8	0	0	0	0	0	0	0	13611	0	0	0	0	0	0	0	16556.3	0	42149.3	0	0	0	0	0	0	0	0	0	0
P15169|CBPN_HUMAN	P15169	CPN1 ACBP	0	0	0	0	0	0	0	0	0	575913	465575.7	718292.3	987274.4	512203.5	768460.1	576530	787285.3	0	0	0	0	0	0	0	0	0	0	0	0	0	0	0	0	0	0	0	0	0	0	0	0	0	0	0	0	0	0
P15309|PPAP_HUMAN	P15309	ACPP	0	0	0	195518.5	0	0	0	0	0	0	0	0	0	0	0	0	0	0	0	0	0	0	0	0	0	0	0	0	0	0	0	0	0	0	0	0	0	0	0	0	0	0	0	0	0	0	0
P15924|DESP_HUMAN	P15924	DSP	0	0	0	1838924.6	331656.3	0	0	0	0	0	65064	0	0	0	665407.8	0	509787.5	0	257941.3	699116	0	0	0	0	0	0	311996.9	0	0	278874.2	0	169703.5	0	0	0	0	0	79208.5	430507.7	0	0	0	0	103329.9	22654.7	0	0
P17936|IBP3_HUMAN	P17936	IGFBP3 IBP3	0	0	0	26306.5	0	22635.3	0	0	0	0	0	0	0	0	0	0	0	0	0	0	0	0	0	315919.9	243678.6	366938.5	0	0	0	81956.7	0	42299.2	0	0	62116.7	0	0	29065.6	0	99988.1	93489.5	0	88846.5	0	0	0	0
P19013|K2C4_HUMAN	P19013	KRT4 CYK4	0	0	0	126681.3	0	0	372985.9	0	0	0	0	0	165676.6	3490034.7	0	0	0	0	0	0	0	0	0	0	0	0	178800.9	0	0	0	0	0	0	165805.1	320309.9	90988.1	0	0	0	0	0	0	0	0	307426.4	0	0
P19404|NDUV2_HUMAN	P19404	NDUFV2	0	0	0	0	0	0	0	0	0	0	0	0	0	0	0	0	0	0	0	0	0	0	0	0	0	0	0	0	0	0	0	0	0	0	0	0	0	0	1342356.7	2014663.6	2211505	0	0	0	0	0	0
P19652|A1AG2_HUMAN	P19652	ORM2 AGP2	4758760.9	9691520.5	10881556.4	8909571.5	6031740.4	9366876.3	4073938.4	10333090.1	9904370.9	0	78129.4	98737.8	152950.5	132664.3	256110.5	245673.2	0	0	0	0	0	56554	69869.8	0	0	0	0	737279.5	0	561582.3	255824	204921.7	0	0	0	1765263.8	1285756.8	0	3631587.1	6943122.5	4687671.5	0	81288.5	0	17296297.6	13232356.6	15318280.9
P19823|ITIH2_HUMAN	P19823	ITIH2 IGHEP2	0	0	0	0	0	0	16096.3	49491.2	0	0	0	50193	116393.9	62477.7	112142.4	16723.9	0	0	0	0	628231.7	493289.1	314262.1	5172811.7	7138833.4	4821338.8	911307.3	1134983.6	101194.3	313283.8	577243.1	0	0	0	0	0	0	0	117345.5	210561.3	179753.3	0	0	0	0	0	0
P19827|ITIH1_HUMAN	P19827	ITIH1 IGHEP1	0	0	0	0	0	0	549226.6	0	0	0	0	0	0	0	117758.7	0	0	0	0	0	0	0	0	560003.8	535254.9	398166.4	129158.6	136056.5	39996.6	0	0	0	0	74119.2	0	0	0	0	135893.7	259344	244642.8	0	0	0	0	0	0
P20742|PZP_HUMAN	P20742	PZP CPAMD6	0	0	0	5546341.3	5640559.3	887528.5	1199264	719160.6	672990.3	0	449225	799580.5	1262018.3	938706.2	663346.9	1069273.3	2483306.5	0	205094.9	0	5056651.1	4299113.6	0	3376461.5	3466655.1	3820766.5	2425999.9	5355847.2	0	3312646.3	382264.5	0	0	0	308127.6	0	0	0	0	0	0	0	0	192865.6	0	0	0
P20851|C4BPB_HUMAN	P20851	C4BPB	0	0	0	0	0	0	0	0	0	0	0	269377	0	211995.5	0	0	0	0	0	0	456596	219314.8	507345.7	362926.8	0	398293.1	0	0	0	454389.9	318567.5	321236.1	352446.8	1511474.3	707161.9	0	0	0	0	0	0	0	0	0	0	0	0
P20930|FILA_HUMAN	P20930	FLG	0	0	0	0	0	0	416589.7	0	0	0	0	0	0	0	0	0	0	0	0	0	0	0	0	0	0	0	0	0	0	0	0	0	0	0	0	0	0	0	0	0	0	0	0	0	0	0	0
P21810|PGS1_HUMAN	P21810	BGN SLRR1A	0	0	0	0	0	0	0	0	0	0	0	0	0	0	0	0	0	0	0	0	0	0	0	0	0	0	0	0	0	0	0	0	0	0	0	0	0	0	0	0	0	0	0	0	0	0	0
P22352|GPX3_HUMAN	P22352	GPX3 GPXP	0	0	0	0	0	0	0	0	0	0	0	0	0	0	0	0	0	0	0	0	270171.9	0	0	1305550.1	1582042.6	958137.9	0	0	0	0	133546.9	43288.5	0	0	0	0	0	0	633875.4	1990481.3	1449326.8	0	0	0	683937.8	444572.6	701853.6
P22792|CPN2_HUMAN	P22792	CPN2 ACBP	0	0	0	0	0	0	0	0	0	0	0	0	0	0	0	0	0	0	0	4432823.5	0	0	0	0	0	0	0	0	0	0	0	0	0	0	0	0	0	0	0	0	0	0	0	0	0	0	0
P23083|HV103_HUMAN	P23083	IGHV1-2	0	0	0	0	0	0	0	0	0	964104.9	766259.7	669482.8	416641.1	459453.9	652260.1	468888.7	442212.2	0	0	0	758238.7	850477	1110534.1	0	0	0	0	0	0	2291017.4	2526364	1978672	0	334114.4	303714.7	0	0	0	0	0	0	0	0	0	0	0	0
P23142|FBLN1_HUMAN	P23142	FBLN1 PP213	0	0	0	0	0	0	526366.9	0	0	0	0	0	1661541.6	0	0	560762.6	0	0	0	0	0	0	0	614193	530570.7	142053.4	0	0	0	0	0	0	0	0	0	0	262449	0	0	0	0	0	412389.6	777022.5	0	0	0
P24593|IBP5_HUMAN	P24593	IGFBP5 IBP5	0	0	0	0	0	0	0	0	0	0	0	0	0	0	0	0	0	0	0	0	0	0	0	0	0	0	0	0	0	0	0	0	0	0	0	0	0	0	0	0	0	0	0	0	0	0	34146.6
P25311|ZA2G_HUMAN	P25311	AZGP1 ZAG ZNGP1	0	65016.3	0	396385.3	71293.8	118659.7	458466.2	0	0	0	0	0	0	0	0	0	0	0	0	45734.7	0	0	0	0	139512.2	174078.4	0	61478	70651.7	123150.3	0	0	0	86974.4	0	0	0	0	0	0	117877.8	0	103500.5	0	0	0	0
P25705|ATPA_HUMAN	P25705	ATP5F1A ATP5A ATP5A1 ATP5AL2 ATPM	576319.5	880653.8	502554.3	0	876938.8	636570.5	501896.6	861787	856206	0	0	0	0	0	0	0	0	0	0	0	0	0	0	0	0	0	0	0	0	0	0	0	0	0	0	0	0	0	0	0	0	0	0	0	0	0	0
P27169|PON1_HUMAN	P27169	PON1 PON	0	0	0	0	0	143913.9	0	0	0	0	0	0	0	0	131523	0	0	0	0	0	2131229.9	2123134	2194030.4	5887594.3	7205931.1	5339913.2	114742.6	248361.1	0	1195426.9	597159.5	163049.6	0	0	0	0	0	0	0	0	0	0	0	0	0	0	0
P27482|CALL3_HUMAN	P27482	CALML3	0	0	0	0	0	192630	0	0	0	0	0	0	0	0	0	0	0	0	0	0	0	0	0	0	0	0	0	0	0	0	0	0	0	0	0	0	0	0	0	0	0	0	0	0	0	0	0
P27918|PROP_HUMAN	P27918	CFP PFC	6553052.7	9696877	9592016.6	7766686.7	6146698.8	9888644.3	5393958.7	7114751.2	3364786.2	12659357.2	13948685.2	10590007.8	12317989.8	10472304.8	11657530.3	10088413.9	9549594.6	4476553.2	8618572.2	5228525.3	13678411.3	12340731	19622789	7128736.9	8432100.7	7475656.6	5999233.8	7287823.2	6629064.7	69911386.7	43165610.4	56806628.5	41026623.3	90469241.5	62147045.2	3807053.6	3478595.2	3186239.2	6821928.1	12228498.2	10472519.6	2552810.1	5065074.5	3571176.5	4034451.5	3642957	5200203.2
P28472|GBRB3_HUMAN	P28472	GABRB3	0	0	0	0	0	0	0	0	0	0	0	0	0	0	0	0	0	0	0	0	0	0	0	0	0	0	0	0	106304.1	305059.2	241989.7	179486.5	0	255840.5	0	0	0	0	874428.3	1345322.1	1292833.3	0	0	0	542083.3	484050	592012.2
P28799|GRN_HUMAN	P28799	GRN	0	0	0	0	0	0	0	0	0	0	0	0	0	0	0	0	0	0	0	0	2289505.7	2485102.4	2408307.7	0	0	0	0	0	47434.7	189348.2	185125.1	0	0	0	0	0	0	0	0	0	0	0	0	0	4101353.6	3565450.6	4175893
P29622|KAIN_HUMAN	P29622	SERPINA4 KST PI4	0	0	0	0	0	0	0	0	0	0	0	0	0	0	0	0	0	0	0	0	0	0	0	0	0	0	0	0	0	0	0	0	0	0	59522.3	0	0	0	0	235947.7	0	0	0	0	0	0	0
P31944|CASPE_HUMAN	P31944	CASP14	0	61583	71299.6	451594.1	85390.9	0	0	53778.3	0	113223.4	0	307893.4	0	0	159210.5	48042.9	147488	60117.5	103048	56546.7	0	0	0	0	0	0	0	0	0	0	98691.4	0	0	45861	73116.7	0	0	0	0	54671.4	57864.5	60509.5	0	0	0	0	92438
P31947|1433S_HUMAN	P31947	SFN HME1	0	0	0	0	0	0	0	0	0	0	0	0	0	0	0	0	0	0	0	0	0	0	0	0	0	0	0	0	0	0	0	0	0	0	0	0	0	0	0	0	0	0	0	0	0	0	0
P33151|CADH5_HUMAN	P33151	CDH5	0	0	0	0	32516	0	0	0	0	0	0	0	0	0	0	0	0	0	0	0	0	0	0	0	456906.1	416714.2	0	0	0	606243.5	206313.5	276686.3	0	0	0	0	0	0	12031	0	0	0	0	0	0	0	0
P33908|MA1A1_HUMAN	P33908	MAN1A1	0	0	0	0	0	0	0	0	0	0	0	0	0	0	0	0	0	0	0	0	0	0	0	294867.8	427557.8	267946.8	0	0	0	0	0	0	0	0	0	0	0	0	0	0	0	0	0	0	0	0	0
P35030|TRY3_HUMAN	P35030	PRSS3 PRSS4 TRY3 TRY4	239014.3	318170	472148.4	312417.4	295421.9	445094.9	204299.6	395950.9	367216	195418.7	160773.9	333197.3	340259.4	359167	318220.7	292080.2	387560.3	319610.9	397356.4	383253.5	517309.8	648533.8	773704	605832.1	561040.7	682473.8	467979.4	486911.5	373939.3	537712.4	455046.7	507036.3	314758.7	600738.1	584886.4	0	129061	126377.7	256853.2	297627.9	331407.3	277936.1	239072	234707.1	125250.2	0	119128
P35527|K1C9_HUMAN	P35527	KRT9	22469641.3	29280005.1	29978304	324931957	66661004.8	11408404.5	30329502.4	55390760.3	22744637.2	34110450.6	349278217.9	13748675.3	23742461.4	14896370.4	127233770.6	34680152.2	91032489.7	13508374.6	53235653.7	63068155.5	23960028.1	23040205.1	21785533.4	4217202.9	14687342.1	8197717.3	45592680.1	4588455.3	14896830.5	41286102.6	48074668.6	39937622.2	11346001.6	7549633.5	29536980.2	4783286.7	4981397	9351632.2	160814098.9	15638068.3	17702066.9	20175577.8	25384411.2	19590831.6	17201358.3	4753860.4	6672982.6
P35542|SAA4_HUMAN	P35542	SAA4 CSAA	0	0	0	0	0	0	0	0	0	0	0	0	0	0	0	0	0	0	0	0	0	0	0	1396822.4	1631098.4	1023272	0	0	0	0	0	181527.3	0	0	0	0	0	0	0	0	0	0	0	0	636251.7	710687.8	873530.4
P35858|ALS_HUMAN	P35858	IGFALS ALS	0	0	0	0	0	0	0	0	0	0	0	0	0	44546	0	0	0	0	0	0	0	0	0	1167899.6	1292451.4	403853.2	0	0	0	0	0	0	0	0	0	0	0	0	0	0	0	0	0	0	0	0	0
P35908|K22E_HUMAN	P35908	KRT2 KRT2A KRT2E	24118499	20225495.7	26933150.3	163295718.2	55366535.8	20085977.8	1419790.1	33675542.8	17442729.8	30463301	6850612.9	2469983	16068857.8	27794858	89791764.3	29329611.6	38339927.8	25362715	40489294.8	23438940.5	24434629.1	12036485.3	5835726.2	6109265.7	12567337.2	8217588.1	45348025.1	6674199.3	10606365	37400279	42009954.1	21111934	16880916.6	13305062.5	34204114.1	10796887.5	9125683.7	6404754.3	18034165.9	24497015.8	44007980.8	26772602.3	15575508.5	17178732.8	21976465.8	13806181.5	23569345.9
P36955|PEDF_HUMAN	P36955	SERPINF1 PEDF PIG35	0	0	0	0	0	0	0	0	0	0	0	0	0	0	0	0	0	0	0	0	0	0	0	0	0	0	0	0	0	0	0	0	0	0	0	0	0	0	0	0	0	0	0	0	0	0	0
P43652|AFAM_HUMAN	P43652	AFM ALB2 ALBA	0	0	0	0	0	0	0	0	0	0	0	0	0	0	0	0	0	0	0	0	0	0	0	0	0	0	0	0	0	0	0	0	0	0	0	0	0	0	0	0	0	0	0	0	0	0	0
P47929|LEG7_HUMAN	P47929	LGALS7 PIG1; LGALS7B	0	0	0	0	0	0	0	0	0	0	0	0	0	0	0	0	0	0	0	0	0	0	0	0	0	0	0	0	0	0	0	0	0	0	0	0	0	0	0	0	0	0	0	0	0	0	0
P48594|SPB4_HUMAN	P48594	SERPINB4 PI11 SCCA2	0	0	0	0	0	0	0	0	0	0	0	0	0	0	0	0	0	0	0	0	0	0	0	0	0	0	0	0	0	0	0	0	0	0	0	0	0	0	0	0	0	0	0	0	0	0	0
P48740|MASP1_HUMAN	P48740	MASP1 CRARF CRARF1 PRSS5	0	0	0	0	6420.2	0	0	0	0	0	0	0	0	0	0	0	0	0	0	0	0	0	0	85053.4	360664.5	188537.9	0	0	159793.2	1063185.9	248823.3	75335	0	0	0	0	0	0	0	0	0	0	0	54507.6	0	0	0
P49908|SEPP1_HUMAN	P49908	SELENOP SELP SEPP1	0	0	0	0	0	0	0	0	0	231906.7	276876.6	261895.6	0	0	0	0	0	110712.2	157624.3	124703.9	1400956.3	1352326.3	1453060.2	5206822.8	4844473.9	5965193.6	2006054	2119465.8	2157253.2	1407832.2	1595209.3	1103960.9	0	330254.8	176657.9	0	0	0	7409651.7	12460756.4	11231615.5	373023	8029129.5	5632597	1254718.1	1220963.3	1018476.9
P55056|APOC4_HUMAN	P55056	APOC4	0	0	0	0	0	0	0	0	0	0	0	0	0	0	0	0	0	0	0	0	0	0	0	679589.9	978541.7	729531	0	0	0	0	0	0	0	0	0	0	0	0	0	0	0	0	0	0	0	0	0
P55072|TERA_HUMAN	P55072	VCP	0	0	0	286160.4	0	0	0	0	0	0	0	0	0	294574.8	0	102301.7	0	0	0	0	0	0	0	0	0	0	0	0	0	0	0	0	0	0	0	0	0	0	0	0	0	0	0	0	0	0	0
P60811|PRSA1_STRP1	P60811	prsA1 SPy_1390 M5005_Spy1133	0	0	314013.9	275860.1	0	0	110107.8	0	0	0	0	0	0	0	0	0	0	0	0	0	0	0	54507.7	0	0	0	1201917.7	0	391384.5	0	0	0	0	2831266.9	0	0	0	0	0	0	0	0	0	0	0	0	0
P61626|LYSC_HUMAN	P61626	LYZ LZM	0	0	0	0	0	0	0	0	0	0	0	0	0	0	0	0	0	0	0	0	0	0	0	0	0	0	0	0	0	119381.9	0	0	0	0	85947.1	0	0	0	0	0	0	0	315249.8	0	0	0	0
P62701|RS4X_HUMAN	P62701	RPS4X CCG2 RPS4 SCAR	0	0	0	0	0	0	0	0	0	0	0	0	0	0	0	0	0	0	0	0	0	0	0	0	0	0	0	0	0	0	0	0	0	0	0	0	0	0	0	0	0	0	0	0	0	0	0
P62805|H4_HUMAN	P62805	HIST1H4A H4/A H4FA; HIST1H4B H4/I H4FI; HIST1H4C H4/G H4FG; HIST1H4D H4/B H4FB; HIST1H4E H4/J H4FJ; HIST1H4F H4/C H4FC; HIST1H4H H4/H H4FH; HIST1H4I H4/M H4FM; HIST1H4J H4/E H4FE; HIST1H4K H4/D H4FD; HIST1H4L H4/K H4FK; HIST2H4A H4/N H4F2 H4FN HIST2H4; HIST2H4B H4/O H4FO; HIST4H4	0	0	0	0	0	0	0	0	0	0	0	0	0	0	0	0	0	0	0	0	0	0	0	0	0	0	0	0	0	0	0	0	0	0	0	0	0	0	0	0	0	0	0	0	0	0	0
P63104|1433Z_HUMAN	P63104	YWHAZ	0	0	0	0	0	0	0	926879.1	0	0	0	0	0	0	0	0	0	0	0	0	0	2340725.5	0	0	1890129.1	0	0	1755564.6	0	3005939	2940244.9	0	0	3760612.1	0	0	0	0	0	0	0	0	0	0	0	0	1641841.5
P67274|GCH1L_STRP1	P67274	SPy_0931 M5005_Spy0732	0	0	0	0	0	0	0	0	0	0	0	0	0	0	0	0	0	0	0	0	0	0	0	0	0	0	0	0	0	0	0	0	0	0	0	0	0	0	0	0	0	0	0	0	0	0	0
P68871|HBB_HUMAN	P68871	HBB	0	0	0	0	0	0	0	0	0	0	0	0	0	0	0	0	0	0	0	0	0	0	0	183414.8	195411.8	168611.2	0	0	0	0	0	0	0	0	0	0	0	0	118523.8	186804.4	210281.2	0	0	0	0	0	0
P69905|HBA_HUMAN	P69905	HBA1; HBA2	0	0	0	0	0	0	0	0	0	0	0	0	0	0	0	0	0	0	0	0	0	0	0	0	0	0	0	0	0	0	0	0	59162.7	0	122434.4	0	0	0	189888.7	261921.1	258053.2	0	0	0	0	0	0
P78317|RNF4_HUMAN	P78317	RNF4 SNURF RES4-26	0	0	0	0	0	0	0	0	0	0	0	0	0	0	0	0	0	0	0	0	0	0	0	0	0	0	0	0	0	0	0	0	0	0	0	0	0	0	0	0	0	0	0	0	0	0	0
P78385|KRT83_HUMAN	P78385	KRT83 KRTHB3	0	0	0	0	0	0	0	0	0	0	0	0	0	0	0	0	0	0	0	0	0	0	0	0	0	0	0	0	0	0	0	0	0	0	0	0	0	0	0	0	0	0	0	0	0	0	0
P78386|KRT85_HUMAN	P78386	KRT85 KRTHB5	0	0	0	0	0	0	0	0	0	0	0	0	0	0	0	0	0	0	0	0	0	0	0	0	0	0	0	0	0	0	0	0	0	0	0	0	0	0	0	0	0	0	0	0	0	0	0
P80108|PHLD_HUMAN	P80108	GPLD1 PIGPLD1	0	1477298.4	0	0	0	1960073.8	1325820.2	0	0	0	0	0	0	0	0	0	0	0	0	0	0	0	0	0	156154.5	115556.5	695199.7	0	481167.1	0	0	0	0	0	0	0	0	10213189.6	0	0	3061729.3	0	0	0	0	0	0
P80748|LV302_HUMAN	P80748	IGLV3-21	174855.6	1290395.8	1374293.1	946354.5	198414.2	1164774.4	804117.8	1324395.8	730070.8	3407110.6	15077753.9	2810415.2	8869494	6554611.8	3517134.6	8212057.2	7517211.8	766283.2	0	0	2781694.5	2248110.1	2982787.3	948287.8	2002382.7	755401.2	1310268.9	1139500.9	1005652.3	1053058.4	955946.3	5896304.6	5157566.2	10388625.7	8777113.4	0	0	0	791049.7	8118611.7	8128865.3	0	1118481.2	0	3144841.4	2977741.8	3217164.2
P81605|DCD_HUMAN	P81605	DCD AIDD DSEP	2226683.6	1456038.3	2257369.8	7127470.8	1971965.1	2449517.2	26361445.4	2292094.6	0	1248540.1	763941.4	1793971.4	1842858.2	1346227.2	2549530.3	4412658.7	4561783.1	1734291.3	2470704.8	469485.5	2736133	908013.1	0	930075.3	236346.9	1311473.5	3086447.5	4760997.6	711890.3	7166523.8	1116253	1437436.4	3737131	800499.7	1023210.5	1497249.4	2276249.8	1010772.3	2661410.8	1317298.4	2103148.7	2774909.4	9758404.8	2070143.1	0	0	255260.2
Q01469|FABP5_HUMAN	Q01469	FABP5	0	0	0	160637.5	0	997344	1144571.4	0	101990.4	0	875605.1	0	0	0	0	0	0	0	0	1328193.4	0	0	0	0	0	0	0	0	1354993.3	0	0	0	0	0	0	0	0	0	1526225.3	0	0	0	166383.7	0	0	0	0
Q02413|DSG1_HUMAN	Q02413	DSG1 CDHF4	0	0	0	968840.1	0	0	0	0	0	95703.1	195154.4	0	0	62488811.3	176696.1	0	136442.6	0	0	306733.4	0	0	0	0	0	0	0	0	0	0	0	0	0	0	0	0	0	0	0	0	0	0	0	0	0	0	0
Q03591|FHR1_HUMAN	Q03591	CFHR1 CFHL CFHL1 CFHL1P CFHR1P FHR1 HFL1 HFL2	0	0	0	0	0	0	0	0	0	0	0	0	0	0	0	0	0	0	0	0	0	0	0	0	0	0	0	0	0	0	0	0	0	0	0	0	0	0	0	0	0	0	192995.7	0	0	0	0
Q04695|K1C17_HUMAN	Q04695	KRT17	51233	11156907.9	448325.2	200462.9	0	0	47263.1	320338.3	15822509.9	0	80179.8	0	0	0	0	0	953280.3	0	0	2960571	0	0	0	0	0	0	100648.5	0	0	706780.3	0	0	12905.6	0	0	0	0	0	3206154.4	0	105675.7	0	0	857297.7	725605.3	83087	0
Q04756|HGFA_HUMAN	Q04756	HGFAC	0	0	0	0	0	0	0	0	0	0	0	0	0	0	0	0	0	0	0	0	0	0	0	0	0	0	0	0	0	0	0	0	0	0	0	0	0	0	2569987	5970788.3	5747609.9	0	0	0	123790.8	625860.2	119384.9
Q06033|ITIH3_HUMAN	Q06033	ITIH3	0	0	0	0	0	0	0	0	0	0	0	0	0	0	0	0	0	0	0	0	0	0	0	0	0	0	29965.6	38185.8	0	0	0	0	0	0	0	0	0	0	0	0	0	0	0	0	0	0	0
Q06830|PRDX1_HUMAN	Q06830	PRDX1 PAGA PAGB TDPX2	0	0	0	0	0	0	0	0	0	0	0	0	0	0	0	0	0	0	0	0	0	0	0	0	0	0	0	0	0	0	0	0	0	0	0	0	0	0	0	0	0	0	0	0	0	0	0
Q07954|LRP1_HUMAN	Q07954	LRP1 A2MR APR	0	0	0	0	0	0	0	56562.1	0	0	0	0	0	0	0	0	0	0	0	503192.8	0	0	6138436.2	0	0	0	0	0	0	0	43776.7	46007.8	0	0	0	2036529.1	1517988.2	1016185.7	0	1907699.9	0	0	0	0	0	496825.4	0
Q08188|TGM3_HUMAN	Q08188	TGM3	0	0	0	0	0	0	485392.5	0	0	49586.6	0	51790.8	0	0	0	0	0	0	0	0	0	0	0	0	0	0	0	0	0	0	0	0	0	0	0	3817.2	0	0	0	0	0	0	0	0	45823.8	0	8525.8
Q08380|LG3BP_HUMAN	Q08380	LGALS3BP M2BP	4207874.4	5099294.7	6368400.1	1171910.1	717317.2	963662.6	644202.2	485069.2	62391.9	138843.6	152163.2	0	0	0	0	992796.8	477627.6	0	0	0	0	1308408.5	1030795.9	0	108274.9	120734.1	0	0	0	0	0	0	0	0	0	1989040.5	1974866	0	0	0	84988.7	0	266248.9	221576.9	4237963.6	0	0
Q08554|DSC1_HUMAN	Q08554	DSC1 CDHF1	0	0	0	514903.5	46157.7	0	0	94148.7	0	3074315	483108.1	1342843.3	0	1322348.1	353733.9	1559288.8	1502948.1	0	187912.2	230508.4	0	0	0	0	0	15035.9	135270.4	0	0	41851.9	114580.6	8658.7	0	0	122510.9	0	0	0	348807.1	0	0	0	0	0	0	0	0
Q08830|FGL1_HUMAN	Q08830	FGL1 HFREP1	958106.3	0	1987467.8	0	0	0	0	0	58959.1	995705.2	2989228.9	3661290.6	1162321.3	1428353.8	1032754.2	1177060.1	1893745.5	0	0	0	0	0	0	0	0	0	0	0	0	0	0	0	0	0	0	0	0	0	0	0	0	0	0	0	0	0	0
Q09666|AHNK_HUMAN	Q09666	AHNAK PM227	0	0	0	0	0	0	0	0	0	0	0	0	0	0	0	0	0	0	0	0	0	0	0	0	0	0	0	0	0	0	0	0	0	0	0	0	0	0	0	0	0	0	0	0	0	0	0
Q12805|FBLN3_HUMAN	Q12805	EFEMP1 FBLN3 FBNL	0	0	0	0	0	0	0	0	0	0	0	0	0	0	0	0	0	0	0	0	0	0	0	705033.8	979435	344747.5	157578	640852.4	0	0	0	0	0	0	0	0	0	0	0	0	0	0	0	0	0	0	0
Q13103|SPP24_HUMAN	Q13103	SPP2 SPP24	0	0	0	0	0	0	0	0	0	59012.1	0	0	0	0	0	0	0	0	0	0	967204.7	1315125.3	1408362.9	0	0	0	2224533.6	2062404.6	1485289.1	2767112.9	3305076.8	1249370	0	0	0	0	0	0	0	0	0	0	0	0	0	0	0
Q13201|MMRN1_HUMAN	Q13201	MMRN1 ECM EMILIN4 GPIA* MMRN	0	0	0	0	0	0	0	0	0	0	0	0	0	0	0	0	0	0	0	0	0	0	0	0	0	0	0	0	0	0	0	0	0	0	0	0	0	0	0	0	0	0	0	0	0	0	0
Q13232|NDK3_HUMAN	Q13232	NME3	0	0	0	0	0	0	0	0	0	0	0	0	0	0	0	382180.8	0	0	0	0	0	0	0	0	0	0	0	0	0	0	0	0	0	0	0	0	0	0	0	0	0	0	0	0	0	0	0
Q13361|MFAP5_HUMAN	Q13361	MFAP5 MAGP2	0	0	0	0	0	0	0	0	0	0	0	0	0	0	0	0	0	0	0	0	0	0	0	0	0	0	0	0	0	0	0	0	0	0	0	0	0	0	0	0	0	0	0	0	0	0	0
Q13835|PKP1_HUMAN	Q13835	PKP1	0	0	0	51598.5	0	0	0	0	0	0	0	0	0	0	0	0	0	0	0	0	0	0	0	0	0	0	0	0	0	0	0	0	0	0	0	0	0	0	0	0	0	0	0	0	0	0	0
Q14525|KT33B_HUMAN	Q14525	KRT33B HHA3-II HKA3B KRTHA3B	0	0	0	0	0	0	0	0	0	0	0	0	113766.8	0	0	0	0	0	0	0	0	0	0	0	0	0	0	0	0	0	0	0	0	0	0	0	0	0	0	0	0	0	0	0	0	0	0
Q14624|ITIH4_HUMAN	Q14624	ITIH4 IHRP ITIHL1 PK120 PRO1851	14481986.9	19165610.2	18330041.3	17231476.1	15138817.3	20195297.5	8475451	19232544.8	12464439.6	14105134.5	8948543.1	18439444.2	35590336.8	30096760.2	36233062.4	29974045	27521916	10134613.7	22062223.6	13674046.7	16671235.9	20728179.9	21541692.8	60816834.3	73480388.6	57417125	16620987	21772805.8	14928395.7	51800897.5	46203534.7	40317048.7	23332333.2	52904963.1	50533881.1	15347171.4	13682865.6	13001118.3	55673344.7	84747387.6	102913413.3	962815	28279667.1	18500978.9	3582630.3	3951772.1	2784988.7
Q14697|GANAB_HUMAN	Q14697	GANAB G2AN KIAA0088	0	0	0	0	0	0	0	0	0	0	0	0	0	0	0	0	0	0	0	0	0	0	0	0	0	0	0	0	0	0	0	0	0	0	0	0	0	0	0	0	0	0	0	0	0	0	0
Q15323|K1H1_HUMAN	Q15323	KRT31 HHA1 HKA1 KRTHA1	0	0	0	0	0	0	0	85464.3	0	0	0	0	0	0	0	0	0	0	0	0	0	0	0	0	0	0	0	0	0	0	0	0	0	0	0	0	0	0	0	0	0	0	0	0	0	0	0
Q15485|FCN2_HUMAN	Q15485	FCN2 FCNL	0	0	0	0	0	0	0	0	0	0	221320.8	428521.1	402965.8	87545.9	71867	0	0	0	0	145728.4	0	0	517931.5	761183.3	766078.8	519737.9	340398.2	333483.8	257783.2	0	0	0	0	0	0	0	0	0	0	175733.7	0	0	0	0	0	0	0
Q15582|BGH3_HUMAN	Q15582	TGFBI BIGH3	0	0	0	0	0	0	0	0	0	0	595780.3	0	74365.6	1077236.8	821943.8	0	903282.6	0	0	0	0	0	0	0	0	0	0	0	0	0	0	0	0	0	0	0	0	0	0	0	0	0	0	0	0	0	0
Q15848|ADIPO_HUMAN	Q15848	ADIPOQ ACDC ACRP30 APM1 GBP28	0	0	0	0	0	0	0	0	0	0	0	0	0	0	0	0	0	0	0	0	0	0	0	0	0	0	0	0	0	0	0	0	0	0	0	0	0	0	0	0	0	0	0	0	0	53818.1	48472.9
Q16610|ECM1_HUMAN	Q16610	ECM1	0	0	119177.7	0	0	0	0	0	0	390984.2	368124.3	327842	234806.9	258588.7	0	200169.9	98950	0	167321.3	0	0	0	0	68167.4	106361.2	87575.6	0	0	0	721331.9	616189	522842.5	150710.6	715616	740063.7	0	0	0	277774.9	758348.1	812192.2	0	606624.1	541752.8	0	120801.1	0
Q59EK9|RUN3A_HUMAN	Q59EK9	RUNDC3A RAP2IP RPIP8	0	0	0	0	0	0	0	0	0	0	0	0	0	0	0	0	0	0	0	0	0	0	0	110937.9	183843.8	117412.7	0	0	0	0	0	0	0	0	0	0	0	0	0	0	0	0	0	0	0	0	0
Q5T749|KPRP_HUMAN	Q5T749	KPRP C1orf45	0	0	0	0	0	0	0	122354.5	0	0	0	0	0	0	0	0	0	0	0	0	0	0	0	0	0	0	0	0	0	0	39510.1	0	0	0	0	0	0	0	381630.7	0	0	0	0	0	0	0	35551.7
Q6KB66|K2C80_HUMAN	Q6KB66	KRT80 KB20	0	0	0	129648.6	0	0	0	0	0	0	0	0	0	0	0	0	0	0	0	0	0	0	0	0	0	0	0	0	0	0	0	0	0	0	0	0	0	0	0	0	0	0	0	0	0	0	0
Q6P3W2|DJC24_HUMAN	Q6P3W2	DNAJC24 DPH4 ZCSL3	0	0	0	0	0	0	0	0	0	12302.5	74120.9	0	193860.5	199293.7	186471.7	168335.2	193145.9	0	90145.7	0	0	0	0	0	9608396.2	0	0	0	0	5748374.3	8528258.9	4133860.2	0	0	0	0	0	0	0	0	0	0	0	0	0	385778.3	0
Q6Q788|APOA5_HUMAN	Q6Q788	APOA5 RAP3 UNQ411/PRO773	0	0	0	0	0	0	0	0	0	0	0	0	0	0	0	0	0	0	0	0	306269.7	363688.9	395663.7	581656.2	799865.6	553499.3	0	0	0	0	0	0	0	0	0	0	0	0	0	0	0	0	0	0	0	0	0
Q6UX71|PXDC2_HUMAN	Q6UX71	PLXDC2 TEM7R UNQ2514/PRO6003	408187	476221.5	614736.9	556103.2	367863.4	314357.9	265014.3	621101.4	0	211966.6	0	0	0	304023.1	362848.9	602197.5	595524.8	0	0	0	0	0	0	5599103.6	5340017.4	3887937.2	326126.5	113556.3	98539.9	315499.3	0	94878.4	187208.6	331626.6	0	0	0	0	262031.8	1406435.4	1180132.4	0	0	124578.2	0	0	0
Q6ZN30|BNC2_HUMAN	Q6ZN30	BNC2	1577937.1	1734994.1	2272337.1	492046.4	650309.2	0	586292.7	1628309.5	0	1913551.4	2653420.5	6985685	6930452.9	3015716.8	2597911.6	2950919.5	3125396.9	570621.4	1897702.6	1731817.9	33865032.4	25878188.2	19713374.3	127110646.2	35190820.9	104171111.7	3672963.1	1411120	2211973.3	47111764.5	57710478.1	35022779.5	2389873.7	11340601.8	2957551.1	0	0	0	2360207	5716003.6	4346784	1225846.3	10578010.8	5119801	0	0	583760.4
Q7DAL7|Q7DAL7_STRP1	Q7DAL7	grab SPy_1357	0	0	0	0	0	0	0	0	0	0	0	0	0	0	0	0	0	0	0	0	943599.4	0	0	0	0	0	0	0	0	0	0	0	0	0	0	0	0	0	0	0	0	0	0	0	0	0	0
Q7DAN2|Q7DAN2_STRP1	Q7DAN2	nga SPy_0165	0	0	0	0	0	0	256622.1	0	0	0	0	0	0	0	0	0	0	0	0	0	0	0	0	10747103	0	0	0	0	0	1396913199.9	1776043222.8	871617388.8	67918.8	0	0	0	0	0	0	0	0	0	0	0	0	0	0
Q7Z794|K2C1B_HUMAN	Q7Z794	KRT77 KRT1B	0	0	0	166857.7	19655.9	0	0	0	4837351.8	0	0	0	0	0	0	0	0	0	115658.1	0	0	0	0	0	0	0	0	0	0	0	0	0	0	0	0	0	0	0	0	0	0	0	0	51872.6	0	0	0
Q86SJ6|DSG4_HUMAN	Q86SJ6	DSG4 CDHF13	0	0	0	0	0	0	0	0	0	0	0	0	0	0	0	0	0	0	0	0	0	0	0	0	0	0	0	0	0	0	0	0	0	0	0	0	0	0	0	0	0	0	0	0	0	0	0
Q86UD1|OAF_HUMAN	Q86UD1	OAF NS5ATP13TP2	0	0	0	0	0	0	0	0	0	0	0	0	0	0	0	0	0	0	0	0	0	0	0	390266.1	251107.6	556317.5	0	0	0	89129.9	59764.2	0	0	0	0	0	0	0	0	0	0	0	0	0	0	0	0
Q86UX7|URP2_HUMAN	Q86UX7	FERMT3 KIND3 MIG2B URP2	0	0	0	0	0	0	0	0	0	0	0	0	0	0	0	0	0	0	0	0	0	0	0	151677.9	584201.6	301624.2	0	0	0	0	0	0	0	0	0	0	0	0	0	0	0	0	0	0	0	0	0
Q86Y46|K2C73_HUMAN	Q86Y46	KRT73 K6IRS3 KB36 KRT6IRS3	0	0	0	0	0	0	0	0	0	0	0	0	0	0	0	0	0	0	0	0	0	0	0	0	0	0	0	0	0	0	0	0	0	0	0	0	0	0	0	0	0	0	0	0	0	0	0
Q86YZ3|HORN_HUMAN	Q86YZ3	HRNR S100A18	42906.2	125269.2	128324.2	1000511.1	142957.5	0	0	121613.9	0	0	192215.7	0	0	0	395283.8	133031.1	307910.2	0	0	0	0	0	0	0	163973	0	180972.5	0	0	0	333758.2	0	98635.3	102350.8	0	105404.7	0	108038.2	0	108733.9	0	0	0	0	225546.6	0	0
Q8IUC1|KR111_HUMAN	Q8IUC1	KRTAP11-1 KAP11.1 KRTAP11.1	0	0	0	0	0	0	0	0	0	0	0	0	0	0	0	0	0	0	0	0	0	0	0	0	0	0	0	0	0	0	0	0	0	0	0	0	0	0	0	0	0	0	0	0	0	0	0
Q8IZD9|DOCK3_HUMAN	Q8IZD9	DOCK3 KIAA0299 MOCA	0	0	0	0	0	0	0	0	0	0	0	0	0	0	0	0	0	0	0	0	0	0	0	0	767190	773954.1	0	0	0	0	0	0	0	0	0	0	0	0	0	0	0	0	0	0	0	0	0
Q8N1N4|K2C78_HUMAN	Q8N1N4	KRT78 K5B KB40	0	0	0	0	11847.4	0	0	0	0	0	0	0	0	0	29470.5	0	0	0	0	0	0	0	0	0	0	0	0	0	0	0	0	0	0	0	0	0	0	0	0	0	0	0	0	0	0	0	0
Q8NI99|ANGL6_HUMAN	Q8NI99	ANGPTL6 AGF ARP5 UNQ152/PRO178	0	0	0	0	0	0	0	0	0	0	0	0	0	0	0	0	0	0	0	0	0	0	0	158616	460584.8	244862.3	0	0	0	0	0	0	0	0	0	0	0	0	0	0	0	0	0	0	0	0	0
Q8TF66|LRC15_HUMAN	Q8TF66	LRRC15 LIB	0	0	0	0	0	0	0	0	0	0	0	0	0	0	0	0	0	0	0	0	0	0	0	0	0	0	0	0	0	0	0	0	0	0	0	0	0	0	0	0	0	0	0	0	0	0	0
Q8WVV4|POF1B_HUMAN	Q8WVV4	POF1B	0	0	0	0	0	0	0	0	0	0	0	0	0	286276.1	0	0	0	0	0	0	0	0	0	0	0	0	0	0	0	0	0	0	0	0	19335.9	0	0	0	0	0	0	0	0	0	0	0	0
Q8WWA0|ITLN1_HUMAN	Q8WWA0	ITLN1 INTL ITLN LFR UNQ640/PRO1270	0	0	0	0	0	0	127954	0	0	0	0	0	0	0	0	0	0	0	0	0	0	0	0	0	0	0	0	0	0	0	113202.7	230239.7	0	596387.1	349862.7	0	0	0	20747.4	374311	0	201740.5	233947.7	29606.6	0	0	0
Q8WWQ8|STAB2_HUMAN	Q8WWQ8	STAB2 FEEL2 FELL FEX2 HARE	0	0	0	0	0	0	0	0	0	0	0	0	0	0	0	0	0	0	0	0	0	0	0	102222.5	130374.5	0	0	0	0	0	0	0	0	0	0	0	0	0	0	0	0	0	0	0	0	0	0
Q8WZ42|TITIN_HUMAN	Q8WZ42	TTN	0	0	102357.7	0	0	0	0	0	106151.5	0	0	0	0	0	0	0	0	0	0	0	0	0	0	233440.2	178267.8	162927.7	0	0	0	151264.3	152484.5	0	0	251085.5	37372.5	0	0	0	0	0	168250.8	0	0	0	0	0	43338.7
Q92764|KRT35_HUMAN	Q92764	KRT35 HHA5 HKA5 KRTHA5	0	0	0	0	0	0	0	0	0	0	0	0	0	0	0	0	0	0	0	0	0	0	0	0	0	0	0	0	0	0	0	0	0	0	0	0	0	0	0	0	0	0	0	0	0	0	0
Q92954|PRG4_HUMAN	Q92954	PRG4 MSF SZP	0	0	0	0	0	0	0	224490.7	0	0	0	0	0	0	0	0	0	0	0	0	0	0	0	254293.1	323621.7	212843.7	0	0	0	0	0	0	0	0	0	0	0	0	0	10884.1	0	0	0	0	0	0	0
Q96IY4|CBPB2_HUMAN	Q96IY4	CPB2	0	0	0	0	0	0	0	0	0	0	0	0	0	0	0	0	0	0	0	0	0	0	0	0	0	0	0	0	0	0	0	0	0	0	0	0	0	0	0	0	0	0	0	0	0	0	0
Q96P63|SPB12_HUMAN	Q96P63	SERPINB12	0	0	0	0	0	0	0	0	0	0	0	0	0	0	0	0	0	0	0	0	0	0	0	0	0	0	0	0	0	0	0	0	0	0	0	0	0	0	0	0	0	0	0	0	0	0	0
Q96PD5|PGRP2_HUMAN	Q96PD5	PGLYRP2 PGLYRPL PGRPL UNQ3103/PRO10102	0	0	0	0	0	0	0	0	0	0	0	0	0	0	0	0	0	0	0	0	0	573321	383982.3	173215.6	277106.8	85908.9	0	0	0	0	0	0	0	0	0	0	0	0	0	96281.5	0	0	0	0	82421	0	183579.9
Q99459|CDC5L_HUMAN	Q99459	CDC5L KIAA0432 PCDC5RP	0	0	0	0	0	0	0	0	0	1704128.2	1516321.1	1275408.1	913044.4	0	937482.5	977181.7	0	0	754325	316995.4	0	0	0	0	0	0	0	0	0	1698057.6	1327903.3	1212653.7	1119402.5	2091626.6	1783642.7	0	0	0	658912.6	0	0	546216	746244.6	616930.1	0	0	0
Q99XU1|Q99XU1_STRP1	Q99XU1	SPy_2033	0	0	0	0	0	0	0	0	0	0	110279.9	0	0	0	0	0	0	0	0	0	0	0	0	0	0	0	0	0	0	115000.2	104269	99344.1	1180539.3	2476287.5	2544278.6	128413.5	158681.6	143285.9	0	0	0	0	0	0	3964614671	11053169421.7	3708361112.1
Q99XU7|Q99XU7_STRP1	Q99XU7	isp SPy_2025	0	0	0	0	0	0	0	0	0	0	0	0	0	0	0	0	0	0	0	0	18477770641.9	24544835057.6	26896102167.1	0	0	0	0	0	0	0	0	0	0	1403354.8	0	0	0	0	0	0	0	0	0	0	0	0	0
Q99XV0|Q99XV0_STRP1	Q99XV0	emm1 SPy_2018	0	533073.9	0	0	0	0	244423.7	0	0	540271481.3	437822443.1	371705429.2	237966814.3	269062797.2	257411373.6	275646725	260535546.8	94104.4	116222.4	0	0	0	0	0	0	0	0	0	0	0	0	65027.2	40878.8	114950.6	0	0	0	0	0	0	0	102921.5	101969.1	122368.4	0	0	0
Q99XW1|Q99XW1_STRP1	Q99XW1	smeZ SPy_1998	0	0	294201.1	0	0	0	0	0	0	0	0	0	0	0	0	0	0	0	0	0	0	0	0	0	0	0	0	0	0	136577153	114373058.3	120859086.7	0	0	0	0	0	0	0	0	0	0	0	0	0	0	508369.3
Q99YH8|Q99YH8_STRP1	Q99YH8	SPy_1697	0	0	0	0	0	0	0	0	0	0	0	0	0	0	0	0	0	0	0	0	0	0	0	0	0	0	0	0	0	289590.6	250559.2	58680.4	224936.2	461486	329811.4	20288460478.3	26332711715.5	23312276542	5951793.8	4496851.4	2490717	1307371	2539779.4	960740.9	0	226947.4	0
Q99YI6|Q99YI6_STRP1	Q99YI6	SPy_1686	0	0	0	0	0	0	0	0	0	0	0	0	0	0	0	0	0	0	0	0	0	0	0	0	0	0	0	0	0	0	0	0	0	0	0	0	0	0	0	0	0	0	0	0	0	0	0
Q99Z76|Q99Z76_STRP1	Q99Z76	inlA SPy_1361	0	0	0	0	0	0	0	0	0	0	0	0	0	0	0	0	0	0	0	0	0	0	0	0	0	0	0	0	0	0	0	0	2834238507.9	6198878328.4	5083777829	0	0	0	0	0	0	0	0	0	0	0	0
Q99ZN4|Q99ZN4_STRP1	Q99ZN4	SPy_1154	0	0	0	351258.3	0	0	0	0	0	0	0	0	0	0	0	0	0	0	0	0	16081496	0	0	0	0	0	9067968598.1	13067923247.5	6073147988	23012360.9	8200182.4	4392082.8	409394.2	185028.7	0	0	0	0	0	0	0	0	0	0	1594104.9	0	0
Q9A0J7|Q9A0J7_STRP1	Q9A0J7	SPy_0747	0	0	0	0	0	0	0	0	0	0	0	0	0	0	0	0	0	2446208549.1	2421021042	5204446283.9	0	105381.9	1285148.2	0	0	0	0	0	0	0	0	0	0	0	0	0	0	0	8867193.3	0	4963816	0	0	0	0	0	0
Q9A170|Q9A170_STRP1	Q9A170	SPy_0433	0	0	0	0	0	0	0	0	0	0	0	0	0	0	0	0	0	0	0	0	0	0	0	0	0	0	0	0	0	0	0	0	0	0	0	0	0	0	12310284933.7	17384429552.1	16727858863.5	14671600.3	15235061.9	5867920.9	776066.4	103593.7	432032.5
Q9BQ50|TREX2_HUMAN	Q9BQ50	TREX2	0	0	0	0	0	0	0	0	0	0	854690.1	0	182344.6	0	0	0	0	0	0	0	0	0	0	1217914	0	0	0	0	0	0	0	0	0	0	0	0	0	0	0	0	0	0	0	0	0	0	0
Q9BWP8|COL11_HUMAN	Q9BWP8	COLEC11 UNQ596/PRO1182	0	0	0	0	0	0	560172.9	0	0	0	0	0	0	0	0	0	0	0	0	0	62498.5	0	48321.4	697669.4	527150.8	579555.6	0	0	0	122616.7	182678.9	0	0	0	0	0	0	0	0	0	0	0	0	0	0	0	0
Q9BXR6|FHR5_HUMAN	Q9BXR6	CFHR5 CFHL5 FHR5	0	0	0	5410918.2	0	0	0	0	0	0	0	0	0	0	0	0	0	450658.2	0	0	101189.8	0	129936.4	19135661.5	21465974.7	16218369.1	0	0	0	0	0	0	0	844295.7	122002.1	0	0	0	0	0	0	0	5231436.4	3797221.3	0	0	0
Q9NPH3|IL1AP_HUMAN	Q9NPH3	IL1RAP C3orf13 IL1R3	0	0	0	0	0	0	0	0	0	0	0	0	0	0	0	0	0	0	0	0	0	0	0	0	0	0	0	0	0	0	0	0	0	0	0	0	0	0	0	294622.4	308207.3	0	0	0	0	0	0
Q9NQ79|CRAC1_HUMAN	Q9NQ79	CRTAC1 ASPIC1 CEP68	0	0	194089.7	0	0	0	0	0	0	59652.1	0	0	0	0	0	0	0	0	0	0	48718.9	1714523.7	2210467.1	1231828.7	2245218.3	1022980.4	0	0	0	1051259.1	1257153	526078.9	0	957806.7	617023.3	0	0	0	230247.4	874045.6	584469.7	690655.3	9672730.9	6023987.7	12180155.4	12226429.4	15914492.6
Q9NSB4|KRT82_HUMAN	Q9NSB4	KRT82 KRTHB2	0	0	0	0	0	0	0	0	0	0	0	0	0	0	0	0	0	0	0	0	0	0	0	0	0	0	0	0	0	0	0	0	0	0	0	0	0	0	0	0	0	0	0	0	0	0	0
Q9NZT1|CALL5_HUMAN	Q9NZT1	CALML5 CLSP	0	0	0	1554072.9	878385.1	332339.6	886325.9	0	0	180302	2480752.2	0	0	0	158780.7	0	252132.7	69818.2	133524.3	977062.1	0	0	0	0	0	118721.7	163366.2	0	944301	273109.3	283388.5	161269.9	0	0	0	0	0	881457.9	1766151.1	0	0	155726	0	0	0	0	0
Q9UGM5|FETUB_HUMAN	Q9UGM5	FETUB	0	0	0	0	42648.9	0	0	0	31876.6	0	0	0	22960.5	0	0	0	0	0	0	0	0	0	0	199503.4	189272.7	72941	65865.3	68893.7	72983.1	130037	102599.5	89608.6	161378.4	409543.6	279062.6	0	0	0	0	0	0	0	0	0	0	0	0
Q9UKZ9|PCOC2_HUMAN	Q9UKZ9	PCOLCE2 PCPE2 UNQ250/PRO287	0	0	0	0	0	0	0	0	0	0	0	0	0	0	0	0	0	0	0	0	0	0	0	0	0	0	0	0	0	0	0	0	0	0	0	0	0	0	0	0	0	0	0	0	0	0	0
Q9Y4C1|KDM3A_HUMAN	Q9Y4C1	KDM3A JHDM2A JMJD1 JMJD1A KIAA0742 TSGA	0	0	0	0	0	0	0	0	0	0	0	0	0	0	0	0	0	0	0	0	0	0	0	0	2084475.1	1777822.8	0	0	0	0	0	0	0	0	0	0	0	0	0	0	0	0	0	0	0	0	0
Q9Y6Z7|COL10_HUMAN	Q9Y6Z7	COLEC10 CLL1 UNQ366/PRO702	0	0	0	0	0	0	0	0	0	0	0	0	0	0	0	0	0	0	0	0	0	0	0	0	0	0	0	0	0	0	0	0	0	0	0	0	0	0	0	0	0	0	0	0	0	0	0
RTpeptides			431866947.8	385774156.4	414751868.5	385381547.5	495417347.2	469491223.9	315205051.3	403374869.3	384663170.3	300342267	221260524.8	222285407.6	303036030.6	303399009.4	257971150.1	316401337.2	329467677.8	358459887	664040115.9	495649412.7	411486597.6	621957759.9	733857523.1	477679491.2	447334672.9	419210128.1	353208754.6	414749781.2	374343532.5	740463993.1	724517252.7	753902491.4	546774379.9	912633403.3	972641384.5	350139748.3	334536088.3	281595589	405106292.7	496794651.6	523859518.7	593334699.5	856659828	525584841	263218709.8	342828274.9	352929625.5
SALIVA INTERACTOME
Protein	Uniprot ID	Gene names	sfGFP	sfGFP	sfGFP	sfGFP	sfGFP	sfGFP	emm1	emm1	emm1	emm1	emm1	emm1	isp	isp	isp	csrR	csrR	csrR	srtA	srtA	srtA	SPy_0747	SPy_0747	SPy_0747	nga	nga	nga	inlA	inlA	inlA	SPy_1697	SPy_1697	SPy_1697	SPy_0433	SPy_0433	SPy_0433	arcB	arcB	arcB	SPy_2033	SPy_2033	SPy_2033	SPy_1686	SPy_1686	SPy_1686	SPy_0931	SPy_0931
B9A064|IGLL5_HUMAN	B9A064	IGLL5	0	0	0	0	0	0	7057725.8	7685192.8	8121448.4	7386316.3	6320876.5	5434935.3	0	0	0	0	806757.3	974488.7	0	0	0	0	0	0	0	0	0	0	198939.6	0	0	0	0	430677.7	613860.1	0	0	0	0	0	0	518598.8	0	363954.3	428559.5	0	1049881.8
GFP	GFP	GFP	1896253086.5	2090887134.6	2539353125.6	3518215420.5	2588567691.1	3200015974.9	0	0	0	0	0	0	0	0	0	0	0	0	0	0	0	0	0	0	0	0	0	0	0	0	0	0	0	0	0	0	0	0	0	0	0	0	0	0	0	0	0
O14578|CTRO_HUMAN	O14578	CIT CRIK KIAA0949 STK21	0	0	0	0	0	0	0	0	0	0	0	0	0	0	0	0	0	0	0	0	0	0	0	0	0	0	0	0	0	0	0	0	0	4523436.8	0	0	0	0	0	0	0	0	0	0	0	0	0
O14773|TPP1_HUMAN	O14773	TPP1 CLN2 GIG1 UNQ267/PRO304	0	0	0	0	0	0	0	0	0	0	0	0	0	214986.9	180850.6	0	0	0	0	0	0	0	0	0	0	0	0	0	0	0	0	0	0	0	0	0	0	0	0	0	0	0	0	0	0	0	0
O15145|ARPC3_HUMAN	O15145	ARPC3 ARC21	0	0	0	0	0	0	0	0	0	0	0	0	235558.8	0	247304.2	0	0	0	0	0	0	0	0	0	0	0	0	0	0	0	0	0	0	0	0	0	0	0	0	0	0	0	0	0	0	0	0
O43707|ACTN4_HUMAN	O43707	ACTN4	0	0	0	0	0	0	0	0	0	0	0	0	0	0	0	0	0	0	0	0	0	0	0	0	0	0	0	0	0	0	0	0	0	0	0	0	0	0	0	0	132330.8	0	0	0	0	0	0
O75083|WDR1_HUMAN	O75083	WDR1	0	0	0	0	0	0	0	0	0	0	0	0	601066.2	821165.6	588318.6	0	230483.5	202659.7	0	0	0	0	0	0	0	0	0	0	0	0	0	0	0	0	0	0	0	0	0	0	0	0	0	0	0	0	0
O75173|ATS4_HUMAN	O75173	ADAMTS4 KIAA0688 UNQ769/PRO1563	0	0	0	0	0	0	0	0	0	0	0	0	0	0	0	0	0	0	0	0	0	0	0	0	0	0	0	0	0	0	0	0	0	0	0	0	0	0	0	0	0	0	0	0	0	0	0
O75390|CISY_HUMAN	O75390	CS	0	0	0	0	0	0	0	0	0	0	0	0	0	0	0	59281.2	161860.2	0	0	0	0	0	0	0	0	0	0	0	0	0	0	0	0	0	0	0	0	0	0	0	0	0	0	0	0	0	146906.6
O75888|TNF13_HUMAN	O75888	TNFSF13 APRIL TALL2 ZTNF2 UNQ383/PRO715	0	0	0	0	0	0	0	0	0	0	0	0	0	0	0	0	90152.7	0	0	0	0	0	0	0	0	0	0	0	0	0	0	0	22952.4	0	0	0	0	0	57167.6	0	0	0	0	0	0	164845.2	304923.9
O87527|O87527_STRPY	O87527	csrR covR NCTC10872_02030	0	0	0	0	0	0	0	0	0	0	0	0	0	0	0	2107622781	4564442856.6	3969533658.4	643393.5	0	0	0	0	0	0	0	0	0	0	0	0	0	0	0	0	0	0	0	0	0	0	0	0	0	0	0	0
O95834|EMAL2_HUMAN	O95834	EML2 EMAP2 EMAPL2	0	0	0	0	0	0	0	0	0	0	0	0	0	196740.3	0	0	0	0	0	0	0	0	0	0	0	0	0	0	0	0	0	0	0	0	0	0	0	0	0	0	0	0	0	0	0	0	0
P00338|LDHA_HUMAN	P00338	LDHA PIG19	0	0	0	0	0	0	0	0	0	0	0	0	3100787.5	3813588.4	3973327.6	354178.5	826106.3	874970.3	0	0	0	0	0	0	0	0	0	0	0	0	0	0	0	0	0	0	0	0	131674.2	0	0	0	0	0	0	0	496081.1
P00450|CERU_HUMAN	P00450	CP	0	0	0	0	0	0	0	0	0	0	0	0	0	0	0	0	97586.4	83567.2	0	0	0	0	0	0	0	0	0	0	0	71537.2	0	46636.6	256816.9	346969.4	708739.8	478097.9	0	103470.6	108890.5	0	0	0	0	0	0	0	1113881.5
P00558|PGK1_HUMAN	P00558	PGK1 PGKA MIG10 OK/SW-cl.110	0	0	0	0	0	27015.3	0	0	0	0	0	29598.1	0	1023516.7	164497.5	397424.8	1094996.5	1681705.7	0	0	0	0	0	0	0	0	0	0	0	0	0	0	0	0	0	0	0	104305.4	285643.4	0	101213	122671.5	0	0	0	570812.8	3243191.2
P00747|PLMN_HUMAN	P00747	PLG	0	0	0	0	0	0	0	0	0	0	0	0	0	0	0	0	0	0	0	0	0	0	0	0	0	0	0	0	0	0	0	0	0	0	0	0	0	0	0	0	0	0	0	0	0	0	174869.1
P01009|A1AT_HUMAN	P01009	SERPINA1 AAT PI PRO0684 PRO2209	0	0	0	0	0	0	0	0	0	0	0	0	0	0	0	0	85618.4	94046.5	0	0	0	0	0	0	0	0	0	0	0	0	0	0	0	0	0	0	0	0	0	0	0	0	0	0	0	0	101865.5
P01023|A2MG_HUMAN	P01023	A2M CPAMD5 FWP007	0	0	0	0	0	0	0	0	0	0	0	0	0	0	0	0	0	0	0	0	0	0	0	0	0	0	0	0	0	0	0	0	0	0	0	0	0	0	0	0	0	0	0	0	0	0	0
P01024|CO3_HUMAN	P01024	C3 CPAMD1	0	0	0	0	0	0	0	0	102247.2	0	0	0	0	0	0	0	0	0	0	0	0	0	0	0	0	0	0	0	0	0	0	0	0	0	0	0	0	0	0	0	0	0	0	0	0	0	0
P01033|TIMP1_HUMAN	P01033	TIMP1 CLGI TIMP	0	0	0	0	0	0	0	0	0	0	0	0	0	0	0	0	0	61760.6	0	0	0	0	0	0	0	0	0	0	0	0	0	0	0	0	0	0	0	0	0	0	0	0	0	0	0	0	0
P01034|CYTC_HUMAN	P01034	CST3	0	0	0	0	0	0	0	0	0	0	0	171355.8	0	791223.2	0	0	0	0	0	0	238433.4	191208.1	183497.1	227855.3	319853.9	570379.1	636621.6	0	514571.1	435526.9	0	0	0	0	0	0	0	310333.4	315108.5	0	0	0	0	0	0	0	0
P01036|CYTS_HUMAN	P01036	CST4	2939063.7	2215414.6	2748244.8	4129237.4	3086237.8	2899075.8	1167465.7	1224108.5	2978165.1	2077017.4	2444225.7	2664938.7	4840547.5	6766663.8	5374305.6	4709399.4	6610869.1	6925241.3	4084427.9	5262517.5	5584235.3	4393945.2	4174368	5527336.2	815345.1	2338215	2279611.6	725816.9	2570412.4	2112387	1349314	2117446.6	1102064.6	3871819.7	2321194.2	3436837.6	410431.7	881907.3	1497382.8	590218.7	858330.2	1249532	1374067.5	1907581.7	1743624.4	704271.2	2724207.5
P01037|CYTN_HUMAN	P01037	CST1	1405386.9	1159045	1463401.3	1708926	1322667	1203014.7	0	0	725876.8	0	0	809662.5	2538282	2987024.6	2572573.4	2174154.4	3062263.9	396227.5	1345647.7	1771752	1977864.6	1457585.1	1240176	1630580	0	614636	968350	0	630792.5	925063.4	208385.4	173732.8	0	1078924.4	819628.1	790803.2	0	0	599063.3	237055.8	422093	475664.4	0	569125.9	0	367253.3	902707.7
P01591|IGJ_HUMAN	P01591	JCHAIN IGCJ IGJ	0	0	247638.9	246477.8	295580.1	207682.7	4194968.4	5575172.8	3837294.6	4431824.3	4368593.4	4033945	1731000.5	3260073.9	2196070.4	1837724.1	3028247.7	3925595.9	0	355703	606872.6	835382.5	0	139724.9	0	1099348.6	1323329.9	0	1094426.7	1203435.8	460633.4	500279.5	983806.4	1792254.6	4130789	3441244.9	0	856891.6	1606117.4	2331412.4	3104265.2	3797981.4	917338	1699209.7	1680159.6	1713755.9	5112556.1
P01611|KV119_HUMAN	P01611	IGKV1D-12	0	0	0	0	0	0	156983.7	466423	271426.3	231432.2	105479.4	104138.4	0	0	0	0	0	0	0	0	0	0	0	0	0	0	0	0	0	0	0	0	0	0	0	0	0	0	0	0	0	0	0	0	0	0	0
P01617|KV204_HUMAN	P01617	IGKV2D-28	0	0	0	0	0	0	388606.9	551448.4	742587.8	706117.2	457982.3	288071.1	0	0	0	0	0	0	0	0	0	0	0	0	0	0	0	0	0	0	0	0	0	0	0	0	0	0	0	0	0	0	0	0	0	0	0
P01701|LV103_HUMAN	P01701	IGLV1-51	0	0	0	0	0	0	0	0	857110.2	0	0	842796.5	0	0	0	0	0	0	0	0	0	0	0	0	0	0	0	0	0	0	0	0	0	0	0	0	0	0	0	0	0	0	0	0	0	0	443569.3
P01714|LV301_HUMAN	P01714	IGLV3-19	0	0	0	0	0	0	0	0	0	0	57015.1	0	0	0	0	0	0	0	0	0	0	0	0	0	0	0	0	0	0	0	0	0	0	0	0	0	0	0	0	0	0	0	0	0	0	0	0
P01717|LV403_HUMAN	P01717	IGLV3-25	0	0	0	0	0	0	433426.2	962154.5	1020532.3	500258.6	781681.7	263376.5	0	0	0	0	0	0	0	0	0	0	0	0	0	0	0	0	0	0	0	0	0	0	0	0	0	0	0	0	0	0	0	0	0	0	0
P01764|HV303_HUMAN	P01764	IGHV3-23	0	0	0	0	0	114069.6	3237062.3	6113888.6	3850090.9	3297765.3	2214061.3	0	193810.3	291616.9	181306.2	0	210300.3	0	0	0	67505.5	0	0	46835.8	0	0	0	0	0	0	0	0	0	0	0	87791.2	0	0	128910.9	0	0	0	0	0	0	0	189545.3
P01768|HV307_HUMAN_UNMAPPED	P01768	IGHV3-30	0	0	0	0	0	0	0	0	0	0	585060.1	0	0	0	0	0	348432	0	0	0	0	0	0	0	0	0	0	0	0	0	0	0	0	0	0	0	0	0	0	0	0	0	0	0	0	0	0
P01772|HV311_HUMAN	P01772	IGHV3-33	0	0	0	0	0	0	221754.7	233495.1	953861.8	747488	1002241.7	1061303.1	401115.7	682471.9	571078.2	289678.7	625441	551227.9	55529.5	96402.3	112163.1	0	91040.3	115689.8	0	302352.8	264803.3	0	245166.6	287932.3	95588.7	100393.4	152765.3	0	0	0	133633.4	223084.3	265167.2	99043.3	132572.6	125810.5	270948.1	319984.3	299702.2	331731.7	730534.1
P01781|HV320_HUMAN	P01781	IGHV3-7	0	0	0	0	0	0	0	476129.3	327252.3	0	243320.8	0	0	0	0	0	0	70057.4	0	0	0	0	0	0	0	0	0	0	0	0	0	0	0	0	0	0	0	0	0	0	0	0	0	0	0	0	0
P01833|PIGR_HUMAN	P01833	PIGR	0	81789.7	120853.2	121896.1	337432.2	362043.4	9785732.9	11105583.6	7889209.2	8802279.5	8837463	6857940	6745148.8	10724127.8	9541219.5	3397994.6	12763626.1	11920570.1	218520.9	157325.3	204661.4	208554.9	98258.9	306110.1	111176	1119161.5	1170909.5	0	231563.1	576075.8	482502.8	510016.7	683955.6	2886575.3	4572299.4	4024202.8	198006.2	777231.7	2215148.6	253162.4	176681.7	1231588.9	1185922.3	886220	1418822.8	2305288.6	7870390.5
P01834|IGKC_HUMAN	P01834	IGKC	0	0	0	0	96145.1	0	121040349.6	190515242.7	125597536.4	113032802.6	85677623.4	46768895.6	1587676.6	3428339	2920682	526983.6	3374293.8	1159933.5	0	0	0	0	0	0	0	0	223371.9	0	0	224165.2	225805.6	261398.2	0	793692.1	1079790.2	1559726.6	0	158338.2	287703.7	0	118401	86125.4	293169.3	391449.8	462916.2	0	2370510.5
P01857|IGHG1_HUMAN	P01857	IGHG1	0	0	0	0	0	0	447968717.9	906801392.6	771427661.3	452284389.2	397896323.6	355852691.3	3664380.2	6895119.3	3892523	2027961.6	2973663	3447139.4	0	0	0	0	0	0	594078.7	1243493.8	1840661.2	708064.2	2089595	2368747.3	0	0	0	2599474.7	2125979.9	3833540	0	577051	643829.8	0	811474.3	0	565434.7	915221.3	690187.9	550123.9	924093.2
P01859|IGHG2_HUMAN	P01859	IGHG2	0	0	0	0	0	0	79437507.4	157087601.8	148641757.6	129531190.6	335268504.6	222009507.2	1734021.3	2294159.5	2129943.4	2231936.3	3765231.8	3888351	0	0	667429	417470.4	0	0	1161795.1	2756942.9	3493550.1	1378364.5	3832186.3	4031205.9	0	0	0	4912315.5	6479871.8	5651612.4	752903.1	1033965	1306558.4	1166879.7	2410200.8	1538769.5	1374821.1	2210684.4	2605158.1	1573899	2618103.6
P01860|IGHG3_HUMAN	P01860	IGHG3	0	0	0	0	0	0	1338982.7	1307646.8	1085981.9	1062541.2	1096451.4	935636.5	0	0	0	0	0	0	0	0	0	0	0	0	0	0	0	0	0	0	0	0	0	0	0	0	0	0	0	0	0	0	0	0	0	0	0
P01861|IGHG4_HUMAN	P01861	IGHG4	0	0	0	0	0	0	48069921.7	65330636.9	66307328.9	63385815.3	51981911.2	39247032	0	0	0	0	0	0	0	0	0	0	0	0	0	0	0	0	0	0	0	0	0	0	0	0	0	0	0	0	0	0	0	0	0	0	0
P01871|IGHM_HUMAN	P01871	IGHM	0	0	0	0	0	0	362428.1	0	301166.9	0	296644	232677.8	0	214821	0	0	0	0	0	0	0	0	0	0	0	46174.6	0	0	0	0	0	0	0	0	0	0	0	0	0	0	0	0	0	0	0	0	165379.4
P01876|IGHA1_HUMAN	P01876	IGHA1	987301.2	1043699.1	1196992.7	2258602.2	1529236.6	1547527.2	19328168.9	10041007.3	18694135.7	21636958.9	11255610.6	20283939.7	11065716.8	14854297.3	11575006.3	5494102.3	13059615.9	8561566.4	1661532.8	1688138.5	2223751.2	1350670.4	1500278.6	1798750.2	959876.1	3388433.1	3120914.9	903700.3	2428143.7	3479615.5	1492186	1950961.8	1205973.7	4930393.6	8657280.2	7736176.9	1926263	3165685.7	4359577.6	4131713.4	8857459.3	7612899.9	4001970.9	5625914.6	4568510.7	5484173.5	14339156.9
P01877|IGHA2_HUMAN	P01877	IGHA2	271796.5	364189.4	379371	455973.4	501675.8	469008.1	5457145.7	5736340.2	5462599.3	6291124.3	5917390.7	4931674.8	4187917.6	5545971.2	3928005.8	2191238.3	4169142.4	3753431.3	561238.1	676942.6	702178.5	0	446747.8	647421.3	0	580126.9	670392.9	0	460502.9	581733.2	385814.8	350558.6	372906.2	1357201.1	1666164	1750138.3	678253	1372814.7	1524203.9	444351.7	447459.6	772057	876741.4	1123499	1041629	1092970	2894882.4
P02533|K1C14_HUMAN	P02533	KRT14	0	0	0	0	0	0	0	0	0	0	0	0	22454.1	0	0	0	0	0	0	0	0	0	0	0	0	2806628.6	0	0	329818.3	0	0	0	0	0	0	304002.8	0	181996	0	0	0	0	0	198141.5	0	0	110982.3
P02647|APOA1_HUMAN	P02647	APOA1	0	0	0	0	0	0	0	0	0	0	0	0	0	1049330.6	843025	0	0	0	0	0	0	0	0	0	0	0	0	0	0	0	0	0	0	0	0	0	0	0	0	0	0	0	0	0	0	812394.5	2628201.4
P02649|APOE_HUMAN	P02649	APOE	0	0	0	0	0	0	0	0	0	0	0	0	0	0	0	0	0	0	0	0	0	0	0	0	0	0	0	0	0	0	0	0	0	0	0	0	0	0	0	0	0	0	0	0	0	0	162925.2
P02671|FIBA_HUMAN	P02671	FGA	0	0	0	0	0	0	12440525.6	15159845.2	9087984.2	9040445.8	11683096.4	7647077.1	0	0	0	0	0	0	0	0	0	0	0	0	0	0	0	0	0	0	0	0	0	0	0	0	0	0	0	0	0	0	0	0	0	0	0
P02675|FIBB_HUMAN	P02675	FGB	0	0	0	0	0	0	58344334.6	56629578	43007204.8	50512089.4	45858258.5	44900670.1	0	0	0	0	0	0	0	0	0	0	0	0	0	0	0	0	0	0	0	0	0	0	0	0	0	0	0	0	0	0	0	0	0	0	0
P02679|FIBG_HUMAN	P02679	FGG PRO2061	0	0	0	0	0	0	54180976.3	60150111.3	27379429.2	30786584.3	26641140.2	21935828.5	0	0	0	0	0	0	0	0	0	0	0	0	0	0	0	0	0	0	0	0	0	0	0	0	0	0	0	0	0	0	0	0	0	0	0
P02765|FETUA_HUMAN	P02765	AHSG FETUA PRO2743	0	0	0	0	0	0	0	0	0	0	0	0	0	0	0	0	0	0	0	0	0	0	0	0	0	0	0	0	0	0	0	0	0	0	0	0	0	0	0	0	0	0	0	0	0	0	0
P02768|ALBU_HUMAN	P02768	ALB GIG20 GIG42 PRO0903 PRO1708 PRO2044 PRO2619 PRO2675 UNQ696/PRO1341	0	0	73840.4	86201.6	459464.6	203180.1	19545145393.5	25580469111.2	19595551816.1	19820133410.1	18450132916.7	11644867656.3	2681343	5518032.1	3891507.5	554444.3	1324774.3	1105498.2	0	65045.5	218752	0	0	90744.4	83142.4	462829.3	810645.6	0	678813.2	188104.9	330876.6	604628.8	1028843.2	1802775	1978027.7	3661393.4	0	2817610.7	391588.5	8715438.2	15451828.3	17557384.4	1246546.4	747280.8	1342450.4	0	661510
P02774|VTDB_HUMAN	P02774	GC	0	0	0	0	0	0	0	0	0	0	0	0	175282.8	1632417.5	172222.7	0	185362.9	164663.8	0	0	0	0	0	5950.6	212934.9	1515618	1495009.2	0	0	0	0	0	0	7314527.9	7845447	8115466	0	0	0	1548079.5	2609800.6	3346302.3	1141680	1909270.3	2135202.8	0	105591.3
P02788|TRFL_HUMAN	P02788	LTF GIG12 LF	0	0	0	0	0	0	0	0	0	0	0	0	0	0	0	0	106251.1	0	0	0	0	0	0	0	0	438069.3	127994	0	965241.1	1070522.5	0	0	0	0	0	0	137969.1	651929.8	995572.7	0	0	0	3566007.7	4841080.3	5080142.5	4224157	4761003
P02814|SMR3B_HUMAN	P02814	SMR3B PBII PRL3 PROL3	726070.4	0	859483.5	1605838.2	1112973.4	591757.8	0	0	398805.1	0	439420.9	0	525658.4	916719.2	842571.1	686179.3	1102573.1	688485.3	0	0	0	0	0	0	0	0	631110.6	0	3843746.8	1037614.1	1104188.6	1635719.7	0	636891.3	859265.2	0	0	0	450118.6	704687.7	734460.1	921140.2	0	0	481175	0	0
P03973|SLPI_HUMAN	P03973	SLPI WAP4 WFDC4	0	0	0	0	0	0	0	0	0	0	0	0	73911.8	135590.8	0	0	135745.5	98566.6	0	0	0	0	0	0	0	0	0	0	0	0	0	0	0	0	127556.3	113188.3	189829.3	230366.5	301431	0	0	0	0	93114.9	0	370981.4	773355.7
P04003|C4BPA_HUMAN	P04003	C4BPA C4BP	0	0	0	0	0	0	0	0	0	0	0	0	0	0	0	0	0	0	0	0	0	0	0	0	0	0	0	0	0	0	0	0	0	0	0	0	0	0	0	0	0	0	0	0	0	0	47748
P04004|VTNC_HUMAN	P04004	VTN	0	0	0	0	0	0	0	0	0	0	0	0	0	0	0	0	135532	0	0	0	0	0	0	0	0	0	0	0	0	0	0	0	0	0	0	0	0	0	0	0	0	0	0	0	0	0	0
P04075|ALDOA_HUMAN	P04075	ALDOA ALDA	0	0	0	0	0	0	0	0	0	57883.2	0	0	1897251.5	3341686.5	2709465.8	470146.2	1855774.9	1232260.6	0	0	0	0	0	0	0	216427.6	115279.2	0	0	0	0	0	0	483515.9	611041.1	1449684.5	0	58505.6	425745.9	3485805.6	3373567.2	4415849.9	4115389.7	5312330.3	6205425.1	246776.8	2467095.3
P04080|CYTB_HUMAN	P04080	CSTB CST6 STFB	0	0	0	0	0	0	0	0	132639	103637.1	226669.9	112504.4	2232230.3	3566998.6	2606998.4	433006.2	892250.7	772167.7	154012.9	1041111.4	123794.7	0	0	0	0	0	91044.1	0	0	0	0	0	0	1018080.6	882810.8	761177	0	0	0	3689625.3	4061232	3653632.4	4100865.1	6990088.8	5877710.3	155282.9	975865.9
P04220|MUCB_HUMAN	P04220	IGHM	0	0	0	0	0	0	0	221195.6	0	0	0	0	0	0	0	0	0	0	0	0	0	0	0	0	0	0	0	0	0	0	0	0	0	0	0	0	0	0	0	0	0	0	0	0	0	0	0
P04264|K2C1_HUMAN	P04264	KRT1 KRTA	1713996.1	1890596.2	2370059.2	861040.3	141059.1	814389.7	13173990.3	1781093.7	6044075.7	2565764.8	4429673.5	3288918.3	3558699.3	3662915.3	546538.5	0	1401341.5	108418	584795.5	34993105.3	2415420.1	8405458.1	4129731.8	1918429	11736093.3	157781664.8	18016719.4	11116242.1	31852972.2	15883777.8	32451577.5	1857622.9	25127576.3	4787786.8	19310106.2	62566461.1	4316845.4	52539142.8	2835972.4	9242915.1	2319813.4	4363864.9	2939215.7	40070269.7	13705331.1	2372791.6	43738722.1
P04406|G3P_HUMAN	P04406	GAPDH GAPD CDABP0047 OK/SW-cl.12	0	0	0	0	0	0	0	0	0	0	0	0	757760.4	2939353.7	4192243.6	0	1628418.3	0	0	0	0	0	0	0	0	0	0	0	47345.6	54261.4	0	0	0	0	0	0	0	0	105722.6	0	0	66953.9	0	0	0	603308.9	3230285.2
P04433|KV309_HUMAN	P04433	IGKV3-11	0	0	0	0	0	0	4294514.2	5944055	4244808.9	4137796.5	3257321.8	2103877.9	177129.7	267857.4	0	0	0	0	0	0	0	0	0	0	0	0	0	0	0	0	0	0	0	0	0	0	0	0	0	0	0	0	0	0	0	0	0
P04745|AMY1_HUMAN	P04745	AMY1A AMY1; AMY1B AMY1; AMY1C AMY1	120007.6	91172.9	134304.3	132272	150774.9	168420	169189.6	256224.7	292658.8	203811.2	228164.9	163183.9	409787.6	634182.3	319237.5	0	657848.7	282315.5	152913.6	196357.9	180989.1	148250.7	107321.7	153995.9	0	151788.4	230350.7	0	230512.1	336601.7	441971	529227.3	844311.1	1419648.4	1989394	2057879.3	0	0	215177.6	709584	853022.4	662527.3	822614.1	1222808.6	1184995	0	383384.8
P04792|HSPB1_HUMAN	P04792	HSPB1 HSP27 HSP28	0	0	0	0	0	0	3918.9	0	0	0	0	0	2657176.2	4845979.8	3675836.9	234882.3	866027.8	227552.2	0	0	0	0	0	0	0	137016	168337.1	0	0	0	0	0	0	0	0	0	0	0	0	0	0	0	0	0	0	0	307155.2
P05109|S10A8_HUMAN	P05109	S100A8 CAGA CFAG MRP8	0	0	0	0	0	0	0	0	0	0	0	0	469915.2	701983.6	574260.4	442166.3	472317.4	932033	14623.3	21766.3	0	0	0	0	0	280658.6	0	0	0	149821.1	0	0	0	0	0	0	0	0	0	108879.8	0	0	468046.5	451106.7	0	0	562418.9
P05164|PERM_HUMAN	P05164	MPO	0	0	0	0	0	0	0	0	8208551.9	0	0	0	102226	311280.4	140387.8	416129.2	1109362.6	1059374.5	0	0	0	0	0	0	0	0	0	95946	1603714.2	1624642.8	237001.1	783257.2	1268208.5	8510524.6	9831900.6	10725507.2	134890.3	1107854.1	1816768.7	0	0	0	33654.4	128779.9	209319.1	1245164.5	6316421.6
P06396|GELS_HUMAN	P06396	GSN	0	0	0	0	0	0	0	0	0	0	0	0	0	912971.7	0	142477.5	387618.3	260949.8	0	0	0	0	0	0	0	122237.2	0	0	0	0	0	0	0	0	0	0	0	0	0	321393	392562.3	493609	392946.5	441772.2	509425.2	0	0
P06702|S10A9_HUMAN	P06702	S100A9 CAGB CFAG MRP14	0	0	0	0	0	0	0	0	0	0	0	0	252876.2	0	262212	0	204268.1	0	0	0	0	0	0	0	0	0	179272.4	0	0	88997.9	0	0	0	847518.3	834318	1032493.9	0	0	417993.7	268986.2	351780.2	2388082.6	406086.5	494521.5	747865	279537.6	542685.7
P06703|S10A6_HUMAN	P06703	S100A6 CACY	0	0	0	0	0	0	0	0	0	0	0	0	0	0	0	0	0	1363957.5	0	0	201134.6	0	0	0	0	707720	697515.4	0	433491.8	0	0	0	0	0	1013988.9	0	0	0	444914.5	771912.6	816340.2	0	637014.7	590564	716872	4444968.3	8147262.6
P06727|APOA4_HUMAN	P06727	APOA4	0	0	0	0	0	0	0	0	0	7823813.4	7678013.7	5024159.5	0	0	0	0	0	0	0	0	0	0	0	0	0	0	0	0	0	0	0	0	0	0	0	0	0	0	0	0	0	0	0	0	0	0	0
P06733|ENOA_HUMAN	P06733	ENO1 ENO1L1 MBPB1 MPB1	0	0	0	0	0	0	0	0	0	0	0	0	13199572.5	19382514.1	16429681.9	3442791	5802481.8	5615237.9	0	0	0	0	0	0	0	280839.2	860564.6	0	0	0	0	0	0	407411.3	0	0	992399.3	1407115	2958488.3	671061	1487682.7	1545984.1	974974.3	1285243	1500103.4	5965488.2	13891298.2
P06737|PYGL_HUMAN	P06737	PYGL	0	0	0	0	0	0	0	0	0	0	0	0	0	0	0	0	288133.5	283031	0	0	0	0	0	0	0	0	0	0	0	0	0	0	0	0	0	0	0	0	0	0	0	0	0	0	0	0	0
P06744|G6PI_HUMAN	P06744	GPI	0	0	0	0	0	0	0	0	0	0	0	0	1159496.2	1780813.4	1684504.8	0	130841.9	372187.5	0	0	0	0	0	0	0	0	0	0	0	0	0	0	0	0	0	0	0	0	0	0	0	0	0	0	0	0	62013.4
P07225|PROS_HUMAN	P07225	PROS1 PROS	0	0	0	0	0	0	0	0	0	0	0	0	0	0	0	0	0	0	0	0	0	0	0	0	0	0	0	0	0	0	0	0	0	0	0	0	0	0	0	0	0	0	0	0	0	0	0
P07711|CATL1_HUMAN	P07711	CTSL CTSL1	0	0	0	0	0	0	0	0	0	0	0	0	0	0	75469.6	0	0	0	0	0	0	0	0	0	0	0	0	0	0	0	0	0	0	0	0	0	0	0	0	0	0	0	0	0	0	0	0
P07737|PROF1_HUMAN	P07737	PFN1	0	0	0	0	0	0	0	0	0	0	0	0	3570729.8	5288672.5	3586396	559208.8	1579163.7	1546920.1	0	0	0	0	0	0	0	336280.3	506543.1	0	0	0	0	0	0	202543.8	0	0	0	0	554039.9	0	285306.3	387507.9	567803.8	616238.2	548333.7	826358.7	2216027.6
P08246|ELNE_HUMAN	P08246	ELANE ELA2	0	0	0	0	0	0	0	0	0	0	0	0	1176917.1	1373047.7	1149540.3	0	0	0	0	0	0	0	0	0	0	0	0	0	0	0	0	0	0	0	0	0	0	0	913159.1	0	0	0	0	0	0	1579369.2	3315985
P09211|GSTP1_HUMAN	P09211	GSTP1 FAEES3 GST3	0	0	0	0	0	0	0	0	0	0	0	0	4143138.3	7293647.2	6340242.8	691870.1	1430222.4	1125981.5	0	0	0	0	0	0	0	0	0	0	0	0	0	0	0	0	0	0	0	0	0	0	74769.7	531795.5	0	0	190535.6	0	521570.3
P09960|LKHA4_HUMAN	P09960	LTA4H LTA4	0	0	0	0	0	0	0	0	0	0	0	0	1001807.8	1497886.8	1367100.2	0	0	0	0	0	0	0	0	0	0	0	0	0	0	0	0	0	0	0	0	0	0	0	0	0	0	0	0	0	0	0	0
P09972|ALDOC_HUMAN	P09972	ALDOC ALDC	0	0	0	0	0	0	0	0	0	56612.6	0	0	0	258433.2	355647	0	173595.9	108567.4	0	0	0	0	0	0	0	0	34980	0	0	0	0	0	0	0	0	0	0	0	0	0	0	0	0	0	0	0	175848.2
P0C0D0|OTCC_STRP1	P0C0D0	arcB SPy_1544 M5005_Spy1273	0	0	0	0	0	0	0	0	3348702.1	477997.1	0	0	0	0	0	0	0	0	0	0	0	0	0	0	0	0	0	0	0	0	0	0	0	0	0	0	232370482.4	811606345.2	1176918996.4	0	0	0	0	0	0	0	0
P10909|CLUS_HUMAN	P10909	CLU APOJ CLI KUB1 AAG4	0	0	0	0	0	0	0	0	0	0	0	0	0	0	0	0	92956.5	0	0	0	0	0	0	0	0	0	0	0	0	0	0	0	0	0	0	0	0	0	0	0	0	0	0	0	0	0	0
P11142|HSP7C_HUMAN	P11142	HSPA8 HSC70 HSP73 HSPA10	0	0	0	0	0	0	0	0	0	0	0	0	1110546.1	2267027.7	1606930.2	595155.1	1615757.8	2497127.5	0	0	0	0	0	0	0	0	0	0	0	0	0	0	0	0	0	0	0	0	0	1049412.4	937350.9	1058220.8	817636.7	886925.2	484099.5	270572.4	2248024.4
P12273|PIP_HUMAN	P12273	PIP GCDFP15 GPIP4	14251538.7	9634159.8	15685482.7	17953367.9	14951355.7	20063461.8	13587445.7	30888165.8	18964343.3	11789538.6	22351881.3	11581769.6	136402286.1	215992578	227487620.4	78016130.6	164261422.2	126748081.8	14906956.3	20196527.6	20838914.8	14498071.3	10237113.3	14714278.4	22864930.3	73117727.6	82842903.4	3079789.1	13840553.3	14925594.9	65000166.9	87789723.7	150426005.7	61551999.2	62411312.3	53244744.7	16487800	25846505.4	51314128.1	8092489	15579290.3	17667353.5	16462715.2	16673637.2	18888914.2	74722135.3	184470335.2
P12532|KCRU_HUMAN	P12532	CKMT1A CKMT; CKMT1B CKMT	0	0	0	0	0	0	0	0	0	0	0	0	381371.7	467354.8	385600.9	0	0	0	0	0	0	0	0	0	0	0	0	0	0	0	0	0	0	0	0	0	0	72457.5	0	0	64206.4	0	0	0	0	0	0
P13645|K1C10_HUMAN	P13645	KRT10 KPP	3458216.7	1364986.9	2360255.2	1039346.2	1052534.2	1775306	18264880.6	3399631.2	20224668.3	4472611.5	5579270.9	4004379.8	1541352.5	1751719.2	1278499.1	0	893923.8	201649.3	504100.8	64504452.4	2718872.1	15495620.2	1766636.4	583017.5	25085535.7	227946680.5	31430732	11300392.2	27319565.4	15796513.9	33877019.5	5202956.1	22323213.5	7630186.8	25626878.9	26187999	5794467.4	83383190.9	6103051.5	21986011.9	4092969.9	5531774.6	2424107.8	105463553.1	8195878.8	1793518.6	17465338.4
P13647|K2C5_HUMAN	P13647	KRT5	88541.3	81952.4	219501.7	0	0	34956	2698569	138659.9	528859.9	3737523.9	338024.6	156423.4	183842.7	302240.5	0	0	0	0	0	1785139.4	106076.1	514844	0	0	1001745.3	16345043.2	1159072.9	824324.2	3183932.4	1206122.6	1955835.4	0	2785058.2	335877.5	1155421	1775977.4	384182.8	2530297.4	0	298250.1	0	200852.2	227299.8	5141039.5	835870.5	0	751045.9
P14618|KPYM_HUMAN	P14618	PKM OIP3 PK2 PK3 PKM2	0	0	0	0	0	0	0	0	0	0	0	0	2476152.9	4433647.1	4317063.5	0	2814343.1	2503506.1	0	0	0	0	0	0	0	0	0	0	0	0	0	0	0	0	0	0	0	125357.6	1110336.7	0	0	0	0	0	0	755174.3	3475829.7
P18510|IL1RA_HUMAN	P18510	IL1RN IL1F3 IL1RA	0	0	0	0	0	0	0	0	0	0	0	0	718429.2	875629.5	741242.3	174428.4	663699.2	1102719.6	0	0	0	0	0	0	0	0	0	0	0	0	0	0	0	363240.8	1184329.8	986319.6	0	0	0	3074434.6	2828405.2	3518898.5	1782087.1	2231614.6	2278125.7	216256.1	837353.8
P18669|PGAM1_HUMAN	P18669	PGAM1 PGAMA CDABP0006	0	0	0	0	0	0	0	0	0	0	0	0	1965492.2	2499399.9	1861726.6	913421.8	1336610.6	0	0	0	0	0	0	0	0	0	0	0	0	0	0	0	0	0	0	0	0	0	0	0	0	0	0	0	0	0	0
P19957|ELAF_HUMAN	P19957	PI3 WAP3 WFDC14	245784.8	0	359531.2	1162402	2067959	3004104.2	1293616.8	1167132.4	1483704.7	423823.5	527004.6	786108.2	414382.9	1680155.2	1463803.1	1386892.7	827588.4	2275194.3	0	606154	987707.1	831608.4	842176.9	721392.9	0	283683.1	0	0	450027.6	228853.9	0	0	231215.6	298864.9	804894.5	1226937.9	0	0	0	68476.1	0	0	0	0	0	0	153441.1
P20160|CAP7_HUMAN	P20160	AZU1	0	0	0	0	0	0	0	0	0	0	0	0	821070.4	1081123.3	923948.8	338222.7	1002579.4	955093.2	0	0	248766.8	187122.6	130661.8	0	0	0	0	0	0	0	0	0	0	499987.1	728833.8	781160.2	0	281381.2	356402.7	0	0	0	4496379.4	6559049.6	5581189.6	1192760.5	6203630.6
P22079|PERL_HUMAN	P22079	LPO SAPX	0	0	0	0	0	0	0	0	0	0	0	0	4054338.5	6074639.5	5447851.5	1264190.1	2434086.9	2347794.1	0	0	0	0	0	0	0	0	0	0	0	0	0	0	0	442308.3	552800	758932.8	108282.2	1051305	1236194.7	0	129621.8	0	527279.2	652227.4	572319.4	907985	3140527
P22314|UBA1_HUMAN	P22314	UBA1 A1S9T UBE1	0	0	0	0	0	0	0	0	0	0	0	0	0	469447.4	0	0	0	0	0	0	0	0	0	0	0	0	0	0	0	0	0	0	0	0	0	0	0	0	0	0	0	0	0	0	0	0	0
P23280|CAH6_HUMAN	P23280	CA6	615854.9	548415.5	1120841.5	1258887.5	482840.7	360991.8	5422586.2	6318268.3	3805091.5	4579072.4	4298307.7	3298557.4	652197202	838306497.3	718687910.8	426097347.6	773379410.9	715388772.3	2475954.1	3143447.4	3660029.9	12412948.3	6548573.1	10031815.4	38875880.3	94267991.9	106595835.5	1321702.5	10724814.1	10836190.3	1149231.3	1661899.1	2273206.7	38573131.3	33653115.7	40129882.5	14169042.6	28425230.9	57667182.9	34576737.1	38983737.7	51633670.4	16941181.5	25741413.4	29606316.5	75138725.4	184294424.6
P23526|SAHH_HUMAN	P23526	AHCY SAHH	0	0	0	0	0	0	4362666.3	0	0	0	0	0	227653.4	372151.3	338353.3	0	0	0	0	0	0	0	0	0	0	0	0	0	0	0	0	0	0	0	0	0	0	0	0	0	0	0	0	0	0	0	114401
P24158|PRTN3_HUMAN	P24158	PRTN3 MBN	0	0	0	0	0	0	0	0	0	0	0	0	0	0	0	0	1206374.5	1086367.3	0	0	0	0	0	0	0	0	0	0	0	0	0	0	0	0	0	0	0	0	0	0	0	0	0	0	0	427177.5	796259.1
P28325|CYTD_HUMAN	P28325	CST5	0	0	0	0	0	0	0	0	0	0	0	0	3222301.2	4725308.3	5359964.7	1526934.7	2632308.1	2468901.5	0	0	0	0	0	0	0	1215528.8	546175.8	0	0	0	0	0	0	609861.8	970435.5	848935.9	0	689038.1	227207.1	357675.1	431399.5	547308.1	0	321768.6	497700.3	631585.8	2672030.2
P28799|GRN_HUMAN	P28799	GRN	0	0	0	0	0	0	0	0	0	0	0	0	0	2997116.9	0	0	0	0	0	0	0	0	0	0	0	0	342111.4	0	0	0	0	0	0	0	181807.6	187472.1	0	0	0	6919578.8	4691798.3	9162651.5	0	0	444277.7	0	0
P29401|TKT_HUMAN	P29401	TKT	0	0	0	0	0	0	0	0	0	0	0	0	0	1465293.7	0	1007180.4	1713256.8	1480112.6	0	0	0	0	0	0	0	0	0	0	0	0	0	0	0	0	0	0	0	0	257707.8	134047.5	0	0	0	0	0	738569.4	1461027.7
P30086|PEBP1_HUMAN	P30086	PEBP1 PBP PEBP	0	0	0	0	0	0	0	0	0	0	0	0	1351583.1	2035190.6	1813505.4	190475.1	1261529.7	1293872.8	0	0	0	0	0	0	0	56534.2	0	0	0	0	0	0	0	0	0	0	0	121806.6	275868.7	1806195	3047293.2	3690284.2	231322.5	1364271.6	1431461.7	0	1469155.8
P30740|ILEU_HUMAN	P30740	SERPINB1 ELANH2 MNEI PI2	0	0	0	0	0	0	0	0	0	0	0	0	0	0	0	0	0	0	0	0	0	0	0	0	0	0	0	0	0	0	0	0	0	0	0	0	0	0	0	459794.1	506532.6	545776.8	455692	515707.1	554977.4	0	0
P30838|AL3A1_HUMAN	P30838	ALDH3A1 ALDH3	0	0	0	0	0	0	0	0	0	0	0	0	2422378.2	4395379.8	3798809.6	433630.7	1180299.2	530901.1	0	0	0	0	0	0	0	0	0	0	0	0	0	0	0	0	0	0	0	0	0	0	0	0	0	0	0	0	502318.4
P31146|COR1A_HUMAN	P31146	CORO1A CORO1	0	0	0	0	0	0	0	0	0	0	0	0	0	307073.8	0	109228.9	252854.5	284736.3	0	0	0	0	0	0	0	0	73667.4	0	0	0	0	0	0	0	0	0	0	0	0	0	0	0	6347	0	0	197940	501422.2
P31947|1433S_HUMAN	P31947	SFN HME1	0	0	0	0	0	0	0	0	0	0	0	0	426952	644187.5	872581.7	0	0	0	0	0	0	0	0	0	0	0	0	0	0	0	0	0	0	104690.7	0	0	0	0	0	0	0	0	0	0	0	0	0
P33908|MA1A1_HUMAN	P33908	MAN1A1	0	0	0	0	0	0	0	0	0	0	0	0	0	0	0	0	57873.9	0	0	0	0	0	0	0	0	0	0	0	0	0	0	0	0	0	0	0	0	0	0	0	0	0	0	0	0	0	0
P35527|K1C9_HUMAN	P35527	KRT9	0	1240740.3	124748.8	0	0	529335	18419887.9	0	204511.4	395019.5	2184127.7	672332.6	625290.3	2782803	975289	0	1404288.2	510505	126531.8	14077006.7	5237329.4	5560661.8	8678986.7	3712755.5	17329571.9	141118744	18705127.8	14220319.5	52600735.7	27217870.9	22066274.2	4846627.9	14068010.8	7872165	25319864.9	99363181.5	2363183.5	21882753.5	5346746.7	6271486.4	4739338.8	7503714.5	3704081.4	3874169.6	24135687.1	2325697.3	78944235.3
P35908|K22E_HUMAN	P35908	KRT2 KRT2A KRT2E	2396314.9	1223627.6	2762429.9	1045158	372725.3	336881.1	3441599.6	629046.3	13145565.6	1263728.8	1404449.7	1506964.5	1159050.2	1906944.8	662684.9	0	358246.8	67336	566645.7	24664098.4	1067040.9	4334705.8	618113.5	1147574.8	12471431.4	149829723.8	19766618.6	5781863.6	12792040	6834035.7	8593807.8	1722508	8400244.1	3580137.4	20689092.3	10189994.2	2080044.1	17874530.5	652298.9	16468094.8	1446163.4	4995944.6	1969643.6	67761744.6	3486251.1	634850.8	10084193.3
P36871|PGM1_HUMAN	P36871	PGM1	0	0	0	0	0	0	0	0	0	0	0	0	0	0	0	0	0	0	0	0	0	0	0	0	0	0	0	0	0	0	0	0	0	0	0	0	0	0	0	0	0	0	0	0	0	0	0
P37837|TALDO_HUMAN	P37837	TALDO1 TAL TALDO TALDOR	0	0	0	0	0	0	0	0	0	0	0	0	1395429.7	2635085.4	2204235.8	919380.1	1897735.7	1705394.4	0	0	0	0	0	0	0	0	0	0	0	0	0	0	0	0	61640.9	0	0	0	463824.9	0	0	0	0	211732.8	287356	0	692718.5
P40394|ADH7_HUMAN	P40394	ADH7	0	0	0	0	0	0	0	0	0	0	0	0	0	0	0	0	278735.1	0	0	0	0	0	0	0	0	0	0	0	0	0	0	0	0	0	0	0	0	0	113980.1	0	0	0	0	0	55666.4	0	0
P49189|AL9A1_HUMAN	P49189	ALDH9A1 ALDH4 ALDH7 ALDH9	0	0	0	0	0	0	0	0	0	0	0	0	1038003.7	1612520	1125132.3	0	310024	0	0	0	0	0	0	0	0	0	0	0	0	0	0	0	0	0	0	0	0	0	0	0	0	0	0	0	0	0	204832.4
P49918|CDN1C_HUMAN	P49918	CDKN1C KIP2	0	0	0	0	0	0	0	0	0	0	0	0	0	0	0	1670497.6	3010955	1939929.5	0	0	0	0	0	0	0	0	0	0	0	0	0	0	0	0	0	0	0	0	0	0	0	0	0	0	0	0	0
P50395|GDIB_HUMAN	P50395	GDI2 RABGDIB	0	0	0	0	0	0	0	0	0	0	0	0	350350.1	0	0	0	0	0	0	0	0	0	0	0	0	0	0	0	0	0	0	0	0	0	0	0	0	0	0	0	0	0	0	0	0	0	0
P52209|6PGD_HUMAN	P52209	PGD PGDH	0	0	0	0	0	0	0	0	0	0	0	0	6195146.6	11004138.2	6917076.3	2129767.8	5636340.2	3230596.1	0	0	0	0	0	0	0	103279.3	140166.6	0	0	0	0	0	0	0	0	0	0	117145.4	372467.8	0	165680.9	0	0	0	0	415994	1594929.3
P52565|GDIR1_HUMAN	P52565	ARHGDIA GDIA1	0	0	0	0	0	0	0	0	0	0	0	0	315437.1	481469.5	411489.2	0	0	0	0	0	0	0	0	0	0	0	0	0	0	0	0	0	0	0	0	0	0	0	0	0	0	0	0	0	0	0	0
P52566|GDIR2_HUMAN	P52566	ARHGDIB GDIA2 GDID4 RAP1GN1	0	0	0	0	0	0	0	0	0	0	0	0	0	272094.5	210661.2	0	211204.8	2449639.7	0	0	0	0	0	0	0	0	0	0	0	0	0	0	0	0	0	0	0	0	0	0	0	0	0	0	0	0	779949.8
P53634|CATC_HUMAN	P53634	CTSC CPPI	0	0	0	0	0	0	0	0	0	0	0	0	1364076.2	2842338.9	2416781.4	0	0	0	0	0	0	0	0	0	0	0	0	0	0	0	0	0	0	0	0	0	0	0	0	0	0	0	0	0	0	0	0
P54108|CRIS3_HUMAN	P54108	CRISP3	0	0	0	0	0	0	0	0	0	0	0	0	2161405.4	3026468.9	1336408.4	0	0	964353.6	0	0	0	0	0	0	0	0	297755.8	0	0	0	0	0	0	0	0	0	0	0	0	0	0	0	0	0	0	703945.8	1325699.7
P55786|PSA_HUMAN	P55786	NPEPPS PSA	0	0	0	0	0	0	0	0	0	0	0	0	637004	962029.5	1262682	0	170948.3	139534.7	0	0	0	0	0	0	0	0	0	0	0	0	0	0	0	0	0	0	0	0	0	0	0	34227.8	0	0	0	0	0
P58499|FAM3B_HUMAN	P58499	FAM3B C21orf11 C21orf76 PRED44 UNQ320/PRO365	0	0	0	0	0	0	0	0	0	0	0	0	0	0	0	0	0	0	0	0	0	0	0	0	0	0	0	0	0	0	0	0	0	0	0	0	0	0	0	0	0	0	0	0	0	0	0
P59998|ARPC4_HUMAN	P59998	ARPC4 ARC20	0	0	0	0	0	0	0	0	0	0	0	0	310858.3	550315.9	411807.3	0	0	0	0	0	0	0	0	0	0	0	0	0	0	0	0	0	0	0	0	0	0	0	0	0	0	0	0	0	0	0	0
P60174|TPIS_HUMAN	P60174	TPI1 TPI	0	0	0	0	0	0	0	0	0	0	0	0	889296	2098907.1	1824664.2	0	820756.2	751214.6	0	0	0	0	0	0	0	0	0	0	0	0	0	0	0	0	0	0	0	0	0	161242.8	0	589065.1	192874.6	265609.4	277589.4	0	0
P60709|ACTB_HUMAN	P60709	ACTB	0	0	0	0	0	0	0	0	0	0	0	0	3536662.8	6291197.6	2709029.2	0	0	0	0	0	0	0	0	0	0	0	0	0	0	0	0	0	0	327826.8	0	414807.6	0	0	0	0	1442219.3	1934926.1	0	0	1301021.9	0	0
P60811|PRSA1_STRP1	P60811	prsA1 SPy_1390 M5005_Spy1133	0	0	0	0	0	0	0	0	0	0	0	0	0	0	0	0	0	0	0	0	0	0	0	0	0	0	0	0	0	0	0	0	0	0	0	0	0	0	0	0	0	0	0	0	0	0	0
P61158|ARP3_HUMAN	P61158	ACTR3 ARP3	0	0	0	0	0	0	0	0	0	0	0	0	0	1110586.1	0	0	0	150241.4	0	0	0	0	0	0	0	0	0	0	0	0	0	0	0	0	0	0	0	0	0	0	0	0	0	0	0	0	0
P61160|ARP2_HUMAN	P61160	ACTR2 ARP2	0	0	0	0	0	0	0	0	0	0	0	0	832276	1952589.8	769322.5	0	0	0	0	0	0	0	0	0	0	0	0	0	0	0	0	0	0	0	0	0	0	0	0	0	0	0	0	0	0	0	0
P61626|LYSC_HUMAN	P61626	LYZ LZM	0	0	0	0	0	0	0	0	0	0	0	0	0	588650.4	427092.8	277383.9	1230218.5	1683285.1	0	0	29533.1	0	0	0	0	99000.7	109692.8	0	0	0	0	0	0	0	0	113489.3	151366	855551.3	1366260.6	0	0	0	0	126705.8	0	2321998.7	5896568.2
P62805|H4_HUMAN	P62805	HIST1H4A H4/A H4FA; HIST1H4B H4/I H4FI; HIST1H4C H4/G H4FG; HIST1H4D H4/B H4FB; HIST1H4E H4/J H4FJ; HIST1H4F H4/C H4FC; HIST1H4H H4/H H4FH; HIST1H4I H4/M H4FM; HIST1H4J H4/E H4FE; HIST1H4K H4/D H4FD; HIST1H4L H4/K H4FK; HIST2H4A H4/N H4F2 H4FN HIST2H4; HIST2H4B H4/O H4FO; HIST4H4	0	71414.5	112230.7	388188.8	734036.2	725157.2	0	0	0	0	555162.3	170265.4	2450444.7	3599410.8	4250426.9	1535227.7	2849694.4	2752547.4	350067.3	456585.7	190168.6	128656.2	0	0	0	0	0	0	0	79221.1	1100352.9	107374.7	0	2014763.6	2785768.1	11921853.2	177319.3	614192.3	1607429.6	0	0	0	0	140697.1	0	1558792.4	3558963.4
P62937|PPIA_HUMAN	P62937	PPIA CYPA	0	0	0	0	0	0	0	0	0	0	0	0	1033416.3	1658660.3	1352380.3	223872.6	438659.5	469562.3	0	0	0	0	0	0	0	0	0	0	0	0	0	0	0	0	0	0	0	0	0	0	0	0	0	0	0	158131.1	412214.2
P63104|1433Z_HUMAN	P63104	YWHAZ	0	0	0	0	0	0	0	0	0	0	0	0	11438938.6	16764583.3	15670942.7	2952389.3	8909847.5	8927096	0	0	0	0	0	0	0	279704.5	362548	0	0	0	0	0	0	222289.7	171744.3	192939.4	0	0	0	412926.5	554088.2	859671.9	153781.2	264491.7	280789.9	185293.1	2006452.9
P67274|GCH1L_STRP1	P67274	SPy_0931 M5005_Spy0732	0	0	0	0	0	0	0	0	0	0	0	0	0	0	0	0	0	0	0	0	0	0	0	0	0	0	0	0	0	0	0	0	0	0	0	0	0	0	0	0	0	0	0	0	0	1373838593.7	3442058176.1
P68871|HBB_HUMAN	P68871	HBB	0	0	0	0	0	0	0	0	0	0	0	0	3564151.3	4592179.7	3568957.9	1261518.6	1993630.9	2039923.9	0	0	0	0	0	0	0	0	820337.6	0	0	0	0	0	0	0	101079.3	0	0	0	0	0	0	0	0	142041.8	0	1024722.4	2130988.9
P69905|HBA_HUMAN	P69905	HBA1; HBA2	0	0	0	0	0	0	0	0	0	0	0	0	945261.8	1402964.8	1051474.6	359791.6	654587.4	637731.7	0	0	0	0	0	0	0	0	222966.8	0	233032	178627.7	0	0	0	198378	123703.5	0	0	0	298195.5	198691.6	205059.6	304008.9	182655.5	199952.8	0	423402.3	764545.3
P80748|LV302_HUMAN	P80748	IGLV3-21	0	0	0	0	0	0	0	552138.6	0	0	0	321009.3	0	0	0	0	0	0	0	0	0	0	0	0	0	0	0	0	0	0	0	0	0	0	0	0	0	0	0	0	0	0	0	0	0	0	131316.7
P81605|DCD_HUMAN	P81605	DCD AIDD DSEP	0	0	0	0	0	0	0	0	0	0	0	0	0	0	0	0	0	357391.1	0	1252081.8	0	0	671932.5	1532691.1	987746.2	1643797.6	1477190.7	2210614.9	3673922.2	7909713.4	3637757.5	4328933.5	5659111.8	8703106.7	8761021.5	6074014	0	779897	1348687.4	1214777.6	2136597.4	1841094.1	760712.9	1599403	2324091.4	536358.9	2230899
Q01469|FABP5_HUMAN	Q01469	FABP5	0	0	0	0	0	0	0	0	0	0	0	0	6024430.2	10843778.7	6357653.6	1994435.7	3902325.2	3280070	0	0	0	0	0	0	0	1862961.8	1452727.1	0	683608.6	0	0	0	0	8472295.7	6736746	8926916.7	522452.2	0	2078210.1	18584941.4	22579746	28485388.2	16524680.7	21594621.2	19446934.2	1821041	4400718.7
Q02413|DSG1_HUMAN	Q02413	DSG1 CDHF4	0	0	0	0	0	0	0	0	0	0	0	0	0	472084.9	319329.7	0	89152.4	0	0	0	0	0	0	0	0	0	0	0	0	0	0	0	0	0	0	0	0	0	0	0	0	0	0	0	0	0	0
Q02487|DSC2_HUMAN	Q02487	DSC2 CDHF2 DSC3	0	0	0	0	0	0	0	0	0	0	0	0	0	950662.5	0	0	0	0	0	0	0	0	0	0	0	0	0	0	0	0	0	0	0	0	0	0	0	0	0	0	0	0	0	0	0	0	0
Q07954|LRP1_HUMAN	Q07954	LRP1 A2MR APR	0	0	0	0	0	0	0	0	0	0	0	0	0	0	0	0	0	0	0	0	0	0	0	0	0	0	0	0	0	0	0	0	0	0	0	0	0	0	0	0	0	0	0	0	26648.4	0	0
Q08188|TGM3_HUMAN	Q08188	TGM3	0	0	0	0	0	0	0	0	0	0	0	0	5536449.3	8657936.1	7690248	1583106.9	3280103.4	3066722	0	0	0	0	0	0	0	365077.8	0	0	0	0	0	0	0	0	0	0	0	806270.8	2821181.4	235399.9	146818.9	466771	0	0	0	1820885.4	6731784.6
Q08380|LG3BP_HUMAN	Q08380	LGALS3BP M2BP	0	0	0	0	0	0	0	0	0	0	0	0	90418.7	154474.3	315865.7	96011.3	431581.9	313776.4	0	0	0	0	0	0	0	0	0	0	0	0	0	0	0	0	0	0	0	207165.8	452732.9	0	0	0	0	0	0	201455.4	4262066.8
Q14697|GANAB_HUMAN	Q14697	GANAB G2AN KIAA0088	0	0	0	0	0	0	0	0	0	0	0	0	650085.5	863133.1	0	0	0	0	0	0	0	0	0	0	0	0	0	0	0	0	0	0	0	0	0	0	0	0	0	0	0	0	0	0	0	0	0
Q562R1|ACTBL_HUMAN	Q562R1	ACTBL2	0	0	0	0	0	0	0	0	0	0	0	0	0	1916001.5	1475090.7	0	0	0	0	0	0	0	0	0	0	0	0	0	0	0	0	0	0	0	0	0	0	0	0	0	0	122788.8	0	0	0	0	0
Q6P5S2|LEG1H_HUMAN	Q6P5S2	LEG1 C6orf58	0	0	0	0	0	0	0	0	0	0	0	0	516886.7	702871.2	534869.9	0	0	0	0	0	0	0	0	0	0	0	0	0	0	0	0	0	0	0	0	0	0	0	0	0	0	0	0	0	0	0	0
Q6ZV73|FGD6_HUMAN	Q6ZV73	FGD6 KIAA1362 ZFYVE24	0	0	0	0	0	0	0	0	0	0	0	0	0	0	0	0	0	0	0	0	0	0	0	0	0	0	0	0	0	0	0	0	0	822985.6	1280003.8	776190.7	0	0	0	0	0	0	0	0	0	0	0
Q7DAL7|Q7DAL7_STRP1	Q7DAL7	grab SPy_1357	0	0	0	0	0	0	0	0	0	0	0	0	0	0	0	0	0	0	0	0	0	0	0	0	0	0	0	0	0	0	0	0	0	0	0	0	0	0	0	0	0	0	0	0	0	0	0
Q7DAN2|Q7DAN2_STRP1	Q7DAN2	nga SPy_0165	0	0	0	0	0	0	0	0	0	0	0	0	0	0	0	0	0	0	0	0	0	0	0	0	118476588.2	365436182.2	401459215.5	0	0	0	0	0	0	0	0	0	0	0	0	0	0	0	501606.1	1374091.9	1363909.8	0	0
Q86YT6|MIB1_HUMAN	Q86YT6	MIB1 DIP1 KIAA1323 ZZANK2	0	0	0	0	0	0	0	0	0	0	0	0	0	0	0	0	0	0	0	0	0	0	0	0	0	0	0	0	0	0	0	0	0	0	0	0	0	0	0	0	0	0	306653.2	360003.1	516032.2	0	0
Q8N4F0|BPIB2_HUMAN	Q8N4F0	BPIFB2 BPIL1 C20orf184 LPLUNC2 UNQ2489/PRO5776	0	0	0	0	0	0	0	0	0	0	0	0	621780.3	1821571.5	1503665.1	0	336565.9	336762.7	0	0	0	0	0	0	0	0	0	0	0	0	0	0	0	0	0	0	0	0	0	0	0	0	0	0	0	0	228360.3
Q8TAX7|MUC7_HUMAN	Q8TAX7	MUC7 MG2	0	0	0	0	0	0	0	0	0	0	0	0	686427.2	595382.5	712167.4	0	507223.5	906044.4	0	0	0	0	0	0	0	0	0	0	0	0	0	0	1237583.8	949580.1	1382352.1	1345171.7	0	1724260.1	2236588.3	0	0	0	2229348.2	2818816.1	3163566.1	7407623.7	16512798.2
Q8TDL5|BPIB1_HUMAN	Q8TDL5	BPIFB1 C20orf114 LPLUNC1 UNQ706/PRO1357	0	0	0	0	0	0	0	0	0	0	0	0	515888.3	691934.3	619786	0	0	0	0	0	0	0	0	0	0	0	0	0	0	0	0	0	0	0	0	0	0	0	0	0	0	0	0	0	0	0	0
Q92876|KLK6_HUMAN	Q92876	KLK6 PRSS18 PRSS9	0	0	0	0	0	0	0	0	0	0	0	0	0	0	0	0	39638.1	0	0	0	0	0	0	0	0	0	63475	0	73433.2	175399.6	0	83836.2	196874.7	0	0	0	0	0	0	0	0	90062.5	0	0	0	0	0
Q96DA0|ZG16B_HUMAN	Q96DA0	ZG16B UNQ773/PRO1567	0	0	0	0	0	0	1491606	1949085.5	778599.7	1053491.6	752607	624255.1	59664509.5	164234991.3	142013482.6	19779846.7	63528063.8	90857599.8	383472.3	258827.7	382597.4	514238.3	168019.2	330063.1	549048.4	2829122.5	2478166.4	0	63697.5	0	0	0	0	2671292	1202256.1	2575200.9	466688.9	856596.3	4225651.2	2665609.9	1662645.7	4086425.2	784487.1	1068929.3	1205881.4	5137682.3	41346366.7
Q96DR5|BPIA2_HUMAN	Q96DR5	BPIFA2 C20orf70 SPLUNC2 UNQ510/PRO1025	0	0	0	0	0	0	0	101161.9	0	0	0	0	24188516.6	37243910.6	31458965.3	4608476.1	12554142.7	9448469.1	0	0	0	0	0	0	0	0	0	0	0	0	0	0	0	0	0	0	0	0	0	0	0	0	0	0	0	193783	1369810.3
Q96KP4|CNDP2_HUMAN	Q96KP4	CNDP2 CN2 CPGL HEL-S-13 PEPA	0	0	0	0	0	0	0	0	0	0	0	0	0	0	0	0	0	0	0	0	0	0	0	0	0	0	0	0	0	0	0	0	0	0	0	0	0	0	0	0	0	0	0	0	0	0	0
Q99459|CDC5L_HUMAN	Q99459	CDC5L KIAA0432 PCDC5RP	0	0	0	0	0	0	714083.8	1049534.9	692009.2	692567.9	656952.4	413203.8	0	0	0	0	0	0	0	0	0	0	0	0	0	0	0	0	0	0	0	0	0	0	0	0	0	0	0	0	0	0	0	0	0	0	0
Q99XU1|Q99XU1_STRP1	Q99XU1	SPy_2033	0	0	0	0	0	0	0	0	0	0	0	0	0	0	0	0	0	0	0	0	0	0	0	0	0	0	0	137283.3	383843.2	504186.8	0	0	192807.4	0	0	0	0	0	0	3283759995.7	8047454253.8	11520362626	2028781	3217908	1996372.5	0	213271.6
Q99XU7|Q99XU7_STRP1	Q99XU7	isp SPy_2025	0	0	0	0	0	0	0	0	0	0	0	0	3828348456.4	5843072685.2	4640740873	0	0	0	0	0	0	0	0	0	0	0	0	0	0	0	0	0	0	0	0	0	0	0	0	0	0	0	0	0	0	0	0
Q99XV0|Q99XV0_STRP1	Q99XV0	emm1 SPy_2018	0	0	0	0	0	0	18679116925.3	33903840704.3	24922900316.7	18873772634.5	21024813148.2	20451806088.2	33141521	9055642.2	3018370.7	571383	320917.6	293454.6	0	0	0	0	0	0	0	0	0	0	0	0	0	0	0	0	0	0	0	0	0	0	0	0	0	0	0	0	0
Q99XW1|Q99XW1_STRP1	Q99XW1	smeZ SPy_1998	0	0	0	0	0	0	0	0	0	0	0	0	0	0	0	0	0	0	0	0	0	0	0	0	4933912.1	17337176.4	17918814.7	0	0	0	0	0	0	0	0	0	0	0	0	0	0	0	0	0	0	0	0
Q99YH8|Q99YH8_STRP1	Q99YH8	SPy_1697	0	0	0	0	0	0	0	0	0	0	0	0	0	0	0	0	0	0	0	0	0	0	0	0	0	0	0	0	0	0	25594879956.6	30576766136.2	39376111758	590252	731582.5	388239.7	0	0	0	0	0	0	0	0	0	0	0
Q99YI6|Q99YI6_STRP1	Q99YI6	SPy_1686	0	0	0	0	0	0	0	0	0	0	0	0	0	0	0	0	0	0	0	0	0	0	0	0	0	0	0	0	0	0	0	0	0	0	0	0	0	0	0	0	0	0	352347329.7	607569150.8	987868531.2	11732605.6	4528297.2
Q99Z76|Q99Z76_STRP1	Q99Z76	inlA SPy_1361	0	0	0	0	0	0	0	0	0	0	0	0	66461.8	0	0	0	0	0	0	0	0	0	0	0	0	0	0	345358014.7	900326892.7	1109730241.3	0	0	0	0	0	0	0	0	0	0	0	0	0	0	0	0	0
Q99ZN4|Q99ZN4_STRP1	Q99ZN4	SPy_1154	0	0	0	0	0	0	0	0	0	0	0	0	0	0	0	0	0	26507748	2869741433	2903185929.9	2568956326.5	2414198.6	1328673.6	586389	0	0	0	0	0	0	0	0	0	0	0	0	0	0	0	0	0	0	0	0	0	0	0
Q9A0J7|Q9A0J7_STRP1	Q9A0J7	SPy_0747	0	0	0	0	0	0	0	0	0	0	0	0	0	0	0	0	0	0	0	0	0	1633368751.9	583191726.7	846737908.5	0	0	0	0	0	0	0	0	0	0	0	0	0	0	0	0	0	0	0	0	0	0	0
Q9A170|Q9A170_STRP1	Q9A170	SPy_0433	0	0	0	0	0	0	0	0	0	0	0	0	0	0	0	0	0	0	0	0	0	0	0	0	0	0	0	0	0	0	0	0	0	4066073540.9	5775259463.3	4761779737.9	2856946.8	4559616.4	2149648.9	0	177727.6	0	0	0	0	0	0
Q9BXW6|OSBL1_HUMAN	Q9BXW6	OSBPL1A ORP1 OSBP8 OSBPL1 OSBPL1B	0	0	0	0	0	0	0	0	0	0	0	0	0	0	0	0	0	0	0	0	0	0	0	0	0	0	0	0	0	0	0	0	0	0	0	0	0	0	0	0	0	0	0	0	0	0	0
Q9H299|SH3L3_HUMAN	Q9H299	SH3BGRL3 P1725	0	0	0	0	0	0	0	0	0	0	0	0	0	0	0	0	0	0	0	0	0	0	0	0	0	0	0	0	0	0	0	0	0	435730.2	329330.7	318694.2	0	0	0	2478128.2	2972183.8	3370118.7	746904	1007942.3	1078748	0	0
Q9HC84|MUC5B_HUMAN	Q9HC84	MUC5B MUC5	0	0	63899.6	0	129701.7	0	192288.7	227695.5	417470.3	481755.5	0	444032.2	294966.3	520546.4	219304.3	278561.4	847129	648791.8	182840.8	251956.4	410148.9	289943.7	118691.5	60406.4	0	0	236812.7	0	295346.6	605531.1	623685.4	715856.5	150004.5	701968.5	1209696.4	527654	0	545828.6	235905.1	427443.1	639690.5	978475.1	1087028	751018.2	1538615.5	369278.2	1165348.7
Q9NQ79|CRAC1_HUMAN	Q9NQ79	CRTAC1 ASPIC1 CEP68	0	0	0	0	0	0	0	0	0	0	0	0	0	0	0	0	0	0	0	0	0	0	0	0	0	0	0	0	0	0	0	0	0	0	0	0	0	0	0	0	0	0	0	0	0	0	0
Q9UBC9|SPRR3_HUMAN	Q9UBC9	SPRR3 SPRC	0	0	0	0	0	0	0	0	0	0	0	0	0	0	0	0	0	0	0	0	0	0	0	0	0	0	0	0	0	0	0	0	0	5574080.9	7585128.8	8846783	0	0	0	6639125.8	6674822.1	6075677.9	8320420.3	9709428.5	10367177.7	0	512205.3
Q9UGM3|DMBT1_HUMAN	Q9UGM3	DMBT1 GP340	0	0	51349.3	75860.9	0	90147.1	4035944.6	5508033.2	3829562.8	4609378.2	4150644.2	3705389.8	3941216.7	12988729.4	9334747	964119.8	4595147.6	4306872.6	86612.2	221045.1	239721	0	0	84594.2	157657.2	858110.5	460650.6	105619.2	999213.1	1037574.9	0	100598.8	125589.1	778667.3	790874.6	780901	921263	3083152.1	5118631.5	0	0	0	61788.8	85142.3	0	2042022.5	11544011.9
Q9Y6R7|FCGBP_HUMAN	Q9Y6R7	FCGBP	0	0	0	0	0	0	0	0	0	0	0	0	0	810326.4	356133.6	0	0	0	0	0	0	0	0	0	0	0	0	0	0	0	0	0	0	0	0	0	0	0	0	0	0	0	0	0	0	0	0
RTpeptides	RTpeptides		146958402.3	154999265.7	218549735.7	210123908.4	197264358.2	237368714.9	86475224.4	100218124.1	121967944.3	125627330	126449598.5	203012976.4	178400830.9	227717969.7	169964790.6	141736893.6	190007945.3	126827644.1	172843507.3	146247111.1	162374306	137854561.2	186251217	188797197.1	137164224.5	399025417.6	438335633.4	191811486.3	401440888.7	463552924.5	141524758	174805996.4	160729994.2	352269962.1	513947435	334738414.8	182255581.7	291847065	269482386.5	144023359.7	210602121.7	201391639.6	172282784.8	174106091	170459613.3	150954013.2	216428016.9
[truncated: 15 more columns]

## Sheet: Figure 1D
Happonen et al. 2019 Figure 1D
PLASMA INTERACTOME
Protein	Uniprot ID	Gene name	sfGFP	sfGFP	sfGFP	sfGFP	sfGFP	sfGFP	sfGFP	sfGFP	sfGFP	emm1	emm1	emm1	emm1	emm1	emm1	emm1	emm1	SPy_0747	SPy_0747	SPy_0747	isp	isp	isp	csrR	csrR	csrR	srtA	srtA	srtA	nga	nga	nga	inlA	inlA	inlA	SPy_1697	SPy_1697	SPy_1697	SPy_0433	SPy_0433	SPy_0433	arcB	arcB	arcB	SPy_2033	SPy_2033	SPy_2033
GFP	GFP	gfp	4619203151.3	6094522664.6	6397379225.2	6742804702.5	4970261438.5	6344911406.8	4407371176.6	6794009490.3	6001334612.4	0	0	0	0	0	0	0	0	0	0	0	0	0	0	0	0	0	0	0	0	0	0	0	0	0	0	0	0	0	0	0	0	0	0	0	0	0	0
O00187|MASP2_HUMAN	O00187	MASP2	0	0	181348.6	0	0	0	0	0	0	0	0	0	0	0	0	0	0	0	0	0	0	0	0	414301	428587	294418.7	0	0	4248	0	0	0	41120.3	0	0	0	0	0	0	0	0	0	0	0	0	0	0
O00391|QSOX1_HUMAN	O00391	QSOX1 QSCN6 UNQ2520/PRO6013	0	0	0	0	0	0	0	0	0	0	0	0	0	0	0	0	0	0	0	0	0	0	0	0	107755.7	0	0	0	0	0	0	0	0	0	0	0	0	0	0	0	0	0	0	0	0	0	0
O14791|APOL1_HUMAN	O14791	APOL1 APOL	69634.8	0	260529.9	158884.3	0	206049	0	148553.3	122324.3	152110.7	0	87944	220313.1	180261.6	232835.7	173928.4	201627.4	0	46308.7	0	428918.9	692767.8	845000.5	400068.6	341046.8	310409.6	215261.8	191031.3	138305.9	0	92808	0	11048.1	0	0	0	0	0	407006.3	792880.6	974313.9	0	0	0	230575.6	186445.3	348081.3
O14960|LECT2_HUMAN	O14960	LECT2	0	0	0	0	0	0	0	0	0	0	0	0	0	0	0	0	0	0	0	0	0	0	0	0	0	0	0	0	0	0	0	0	0	0	0	0	0	0	0	99689.3	85899.4	0	0	0	0	0	0
O43866|CD5L_HUMAN	O43866	CD5L API6 UNQ203/PRO229	3423995.6	6303145.2	7978326.3	5969111.5	4037050.9	6631742.2	3594748.3	5378962.3	2845463.4	8777169.2	11359110.2	10218209.8	9424371.9	7803324.6	8562420.7	8241198.5	7411089.3	2580007.1	4912814.9	2884217.4	5405648.8	7047952.9	9018765	5509270.1	6563736.4	5731434.4	6562695.5	5942696.8	3043535.2	6574883.7	7305254.9	6647659.2	3596110.2	9634812.8	8175464.8	3346997.5	2191207.8	2193547.1	8442088.5	16935819	13751213.2	1866417.4	4078134.8	3119988.1	11995246.2	11539669.3	13541622.9
O60437|PEPL_HUMAN	O60437	PPL KIAA0568	0	0	0	0	0	0	0	0	0	0	0	0	0	0	0	0	0	0	0	0	0	0	0	0	0	0	0	0	0	0	0	0	0	0	0	0	0	0	0	0	0	0	0	0	0	0	15677.6
O75093|SLIT1_HUMAN	O75093	SLIT1 KIAA0813 MEGF4 SLIL1	1008780.4	840532.8	0	825845	0	0	0	905589.9	990693.1	542998.8	402195.1	0	473793.3	507268	591320	589978.3	558984.4	679371.7	1368067.1	993295	856699.5	1343811.1	1450004.8	0	851554.6	800573.5	785582.5	892913.1	896568	0	0	0	0	0	0	0	676141.1	609989.2	1029364.3	1544145.5	1331065.1	1776940.8	1768779.8	1917387.3	0	0	0
O75223|GGCT_HUMAN	O75223	GGCT C7orf24 CRF21	0	67877.3	0	0	39430.5	0	0	0	0	505250.3	0	556800.9	309990.5	0	380351.3	0	0	0	0	0	0	0	0	0	97083.7	0	0	0	0	294105.5	0	0	153318.4	0	0	0	49475	0	0	0	0	0	0	0	0	0	0
O75326|SEM7A_HUMAN	O75326	SEMA7A CD108 SEMAL	0	0	0	0	0	0	0	0	0	0	0	0	0	0	0	0	0	0	0	0	0	0	0	0	0	0	0	0	0	0	0	0	0	0	0	0	0	0	1225247	1660664.3	1873793.7	0	0	0	0	0	0
O75636|FCN3_HUMAN	O75636	FCN3 FCNH HAKA1	0	0	0	0	0	0	0	0	0	0	0	0	0	0	0	0	0	0	0	0	0	0	0	739449.8	963425.1	722062.3	0	0	0	601699.5	394907	360072.2	0	0	109218.6	0	0	0	545715.7	1703629.6	1369857.4	0	211579.3	222208.2	247577.4	240851.5	222942.1
O76011|KRT34_HUMAN	O76011	KRT34 HHA4 HKA4 KRTHA4	0	0	0	0	0	0	0	0	0	0	0	0	0	0	0	0	0	0	0	0	0	0	0	0	0	0	0	0	0	0	0	0	0	0	0	0	0	0	0	0	0	0	0	0	0	0	0
O87527|O87527_STRPY	O87527	csrR covR NCTC10872_02030	900861.6	1175939.9	1068994.1	1073821.8	940495.6	976874.9	0	976304.4	0	419325.4	0	0	0	0	4075278.1	2388730.7	3222460.7	0	0	0	0	0	0	36745350458.9	53107891499.9	38361482197.8	12499973.5	9574175.9	4152839.1	2316429.2	4638798.9	3004955.3	176292.3	975590	1235648.7	0	993698.1	362987.2	62671.9	367900.8	418170.1	151181.3	1083618.7	187463.8	165329.9	0	0
O95445|APOM_HUMAN	O95445	APOM G3A NG20 HSPC336	0	0	0	0	10693.9	0	0	0	0	0	0	0	0	0	0	0	0	0	0	0	0	0	0	128019.3	175267.9	161889.4	0	0	0	130483.3	118875.7	116045.9	0	82371.1	69491.8	0	0	0	136716.7	271924.3	276208.9	0	0	0	39119.3	60321.6	70344.9
P00338|LDHA_HUMAN	P00338	LDHA PIG19	0	0	0	0	0	0	0	0	0	0	0	0	0	0	0	0	0	0	0	0	0	0	0	0	0	0	0	0	0	0	0	0	0	0	0	0	0	0	0	0	0	0	0	0	0	0	0
P00450|CERU_HUMAN	P00450	CP	0	58290.5	88368.1	0	0	0	0	0	0	151411.1	104718.8	128850	141308.6	120306.3	0	132417.9	130593.9	0	0	0	659206.1	381029.2	367096.2	956070.3	1538617.1	913597.2	0	0	0	275972.3	107443.9	98687.3	0	337966.1	344028.8	0	45661.4	0	351921.1	229404.3	496660.6	529270.3	1405906	462768.6	297722.4	98966	450847.1
P00488|F13A_HUMAN	P00488	F13A1 F13A	0	0	0	0	0	0	0	0	0	624880.5	849738.8	964042.4	896783.9	438369.8	778466.7	315865	211310.2	0	0	0	0	0	0	0	0	0	0	0	0	0	0	0	0	0	0	0	0	0	0	0	0	0	0	0	0	0	1963141.2
P00734|THRB_HUMAN	P00734	F2	0	0	0	0	0	0	0	20577.5	30971.3	0	0	0	0	0	0	0	0	0	0	0	0	0	0	0	27688.8	0	46429.1	0	0	0	0	0	0	0	0	0	0	0	0	129337.2	110877.1	0	0	0	0	0	0
P00736|C1R_HUMAN	P00736	C1R	0	47472.9	0	0	0	0	0	0	0	4730167.5	4398719.9	5829855.1	11448257.3	13296731.4	15396380.4	14359893	6167399.3	0	0	0	255893.9	376965.6	458863.3	2480099.1	3997088.3	2540884.6	0	0	0	80085.3	0	0	112990.1	1943192.7	962174.4	0	0	0	0	0	0	0	0	0	0	0	0
P00738|HPT_HUMAN	P00738	HP	939657.1	2445649.4	2348357.8	2240298.1	1378886.7	2665820.2	1124557.9	2083108	1755925.4	4222582.2	3663566.9	3079620.4	2043613.7	2414165.8	2444839.8	2529143.2	2365282.9	1371393.9	2551095.5	981934.6	8326028.3	1322707.3	1426524.1	1334553.2	1322343	702413.6	167106	649201	52396.8	6715079.1	2901760.7	3032580.5	1178073.5	2462734	5291367	543579.7	652893.2	484870.6	14085444.2	23058107.9	24066531	833650.6	1503361.2	1369294.3	3015259.8	2541738.6	4932246
P00739|HPTR_HUMAN	P00739	HPR	54224.7	0	69651.1	0	0	0	0	0	0	151237.1	121923	165116.3	223463.7	216928.7	234349.9	221929.5	191263.1	0	67055.4	0	359045.3	798584.9	609598.7	288101.5	630176.1	293252.8	185281.3	176150.1	0	0	0	0	0	0	0	0	0	0	1461114.7	1083194.4	2443441.1	0	0	0	0	0	252687.2
P00740|FA9_HUMAN	P00740	F9	264774.1	477691.5	405620.7	263553.6	537355.7	824930.6	0	700543	0	335341.4	452010.1	349600.2	579029	1147701.6	727605.4	595746.2	979280.8	59269.8	483750.5	54203	1674822.3	2032277.5	2406117.3	2525224.4	2311308.7	1726350	1068613.1	693057.1	1012405.6	0	0	0	0	0	0	0	0	0	0	0	0	0	0	0	0	0	0
P00742|FA10_HUMAN	P00742	F10	0	0	0	0	0	0	0	0	0	0	0	0	0	0	0	0	0	0	0	0	0	0	0	0	97128.8	47424.1	0	0	0	0	0	0	0	0	0	0	0	0	0	0	0	0	0	0	0	0	0
P00747|PLMN_HUMAN	P00747	PLG	2890603.4	5711257.2	6624434.9	6625162.6	6132959.7	8529958.3	3629576	7717781.6	2669770.8	4451116.1	5710284.1	5747522.7	7035572	6782087.9	7118860.2	5462833.1	5046646.4	3259875.8	6144747.4	3548895.6	4860656.6	5588985.2	5603485.1	107412535	135038305.2	101973113.3	5322037.8	4638961.7	3697799.4	46750771.7	37936999.8	26082398.5	5522181.1	15302887.2	12186664.7	1499716.7	271723.3	653769.4	6320696.7	12975256.5	11374098.3	1166695.8	32909851.6	18402608.2	2400527.9	2824447.2	4481581.2
P00748|FA12_HUMAN	P00748	F12	521487.1	572546	310668.5	671314.8	536547.4	589734.7	17008	587714.9	581858.4	170164.1	163090.8	226074.9	194697.6	491948.3	424022.1	509016.9	237094.8	563943.5	755636.1	544501.1	98543.6	726172	736294	433283.1	664562.1	181569.5	255084.8	645141.6	240661.8	2538740.9	1255195.5	111916.5	247758.4	1505250.4	1786230.8	360675.5	0	0	427281.6	3366243.6	1846551.7	0	0	226446.1	0	0	0
P00751|CFAB_HUMAN	P00751	CFB BF BFD	582269.6	731008.3	1157468.5	768129.8	314241.3	886919.5	461224.2	642320.6	111911.8	1128814.3	655125.5	917913.9	1252262.4	852039.4	982352.4	1256903.7	934735.2	512469	2513411.2	679119.9	704282.4	527685.9	1196622.7	1623336.4	1259483	1499922.1	525818.8	492883.6	664352.4	9564062.6	6411018	7011517.7	4733144.9	12598900.6	9922994.3	279150	0	256674	2081463.6	3798808	3563557.9	118003.9	1172711.6	953144.9	489780.8	510566.8	459572.4
P01008|ANT3_HUMAN	P01008	SERPINC1 AT3 PRO0309	0	0	0	0	0	0	0	0	0	0	0	77047.1	101584.3	70146.2	112886.1	75881	62523.1	0	0	0	86781.6	0	0	0	0	50505.7	0	0	0	0	0	0	0	0	0	0	0	0	0	32107.9	0	0	0	0	0	0	0
P01009|A1AT_HUMAN	P01009	SERPINA1 AAT PI PRO0684 PRO2209	299756	366652.8	622016.7	140306.2	175060.5	492920.3	185128.1	552796.3	403196.7	4158282.7	4787046.4	3445773	9728399.1	4954022.2	4150749.8	4416530.9	3881778.5	153634	205187.6	131874.4	6172087.2	7813979	5382414.6	1889685.2	2045163.3	2106596.9	80098.6	203947.2	337575.1	3744187.9	1034347.3	953999	489933.6	1076954.5	1050151.5	250928.3	483144.9	273028.1	14810986.4	20659456.9	23825948.3	111919	599050.2	0	52170558.7	45666602.8	78729527.4
P01011|AACT_HUMAN	P01011	SERPINA3 AACT GIG24 GIG25	0	0	0	0	0	0	0	0	0	0	0	40149.8	0	0	0	23065.1	0	0	0	0	0	0	0	0	0	0	484256.7	314913.3	524116.5	0	0	0	0	0	0	0	0	0	0	139358.1	155799	0	0	0	0	18448.6	38810.7
P01019|ANGT_HUMAN	P01019	AGT SERPINA8	0	0	0	0	0	0	0	0	0	0	0	0	379293.8	307222.1	0	0	281273.3	0	0	0	0	0	0	0	0	0	0	0	0	0	0	0	0	0	0	0	0	0	0	0	0	0	0	0	0	0	0
P01023|A2MG_HUMAN	P01023	A2M CPAMD5 FWP007	12335268.1	21309613.7	27785848.5	15098971	12598672.6	15626092.7	12051182.8	18127903.1	12277883.3	54384703.5	64499912.5	70332963.4	60641756.5	58910804.8	56586043.9	61425388.7	55865567.8	15965621	25135025.8	14013286.7	112721393	117840460.6	115253189.8	23968174	28508677.6	24323286.8	20452059.2	19695289.2	10323294.1	47025735.2	35996783.1	31733561.7	16782776.8	32792119.9	39181246.7	10618317.5	11436772.3	8929142.4	36787724.9	65217511.7	68087426.8	11221944.6	31775913.7	21345483.5	9766219.2	11123363.3	14773079.2
P01024|CO3_HUMAN	P01024	C3 CPAMD1	46424634	49338644.2	61536966.3	74216245.2	68705162	96983909.6	62992943.6	93122773.1	70206497	41333472	23524844	54107097.1	119239828.6	105293674	132965721.5	104010998.8	102939968	8754081.2	15096067.9	11300967.5	361615607.1	311289342.1	556561573.6	220559687.8	270664443.1	216396094.2	81931333.3	97900595	76171388.2	113797857.7	113640506.7	84024143.5	87799189.6	294885763.5	197073887.5	540754.4	250777.5	415188.5	37520370.7	73750683.2	81743557.5	2131386.4	16749839.4	8233334.4	4259552.3	3819715.9	9232313
P01031|CO5_HUMAN	P01031	C5 CPAMD4	0	0	0	0	0	0	0	0	0	0	0	0	0	113450	0	0	0	0	0	0	3744226	3518619.1	4059023.6	1207304.2	1341500.5	849131.7	0	0	0	0	123563.5	0	50232.1	63903.6	0	0	0	0	0	0	0	0	0	0	0	0	0
P01034|CYTC_HUMAN	P01034	CST3	0	982196.9	364411.7	0	0	0	0	0	0	334544.1	288624.2	415859.7	450655.7	125662.6	97294.6	465914.7	405965.1	430576.5	1594789.8	754787.5	0	458346.8	405252	111303.5	764782.4	628146.1	75565.2	0	0	2589219.3	2094229.6	1613319.8	1370957	2460720.3	2408830	0	369020.5	285021	502708.3	903024.6	929200.4	0	923304.2	1040242.4	0	218526.8	0
P01040|CYTA_HUMAN	P01040	CSTA STF1 STFA	0	0	0	0	0	0	0	0	0	0	0	0	0	0	0	0	0	0	0	0	0	0	0	0	0	0	0	0	0	0	0	0	0	0	0	0	0	0	0	0	0	0	0	0	0	0	0
P01042|KNG1_HUMAN	P01042	KNG1 BDK KNG	0	0	1854979.2	0	0	0	0	0	0	316803.3	70410.1	216383.7	271808.7	164472.3	206710.6	256111.9	295450.9	0	0	0	167065.7	0	117618.8	2326284.5	4786002.4	2534906.1	0	141043.8	34173.8	1894955.9	437571.4	345085.8	69161.8	442975.9	353968.6	481367.3	501289.6	0	512983.2	1998574.2	1772488.6	0	91444.9	0	0	61492	0
P01344|IGF2_HUMAN	P01344	IGF2 PP1446	0	0	0	0	0	0	0	0	0	0	0	0	0	0	0	0	0	0	0	0	0	0	0	0	0	0	0	0	0	0	0	0	0	0	0	0	0	0	0	0	0	0	0	0	0	0	0
P01591|IGJ_HUMAN	P01591	JCHAIN IGCJ IGJ	5179263.5	7025861	8899908.9	7068752.1	4723085.3	7114216.6	4713224	6143891.4	3602281.7	12379577	11388768.4	12563291.9	11394145.3	10125387.6	9581615	6619845.8	9604941.6	1915364.6	6738030.7	4244832.5	10474436.9	10372618.3	9771738.4	6189834.3	5542373.6	5216780.9	4221445.3	6768592.7	4429690.2	13648690.3	10726616.1	10975420.6	8281730.9	15138536.2	10063868.8	2063467.4	2666032.3	2397812.3	8809541.8	14707967.9	12529923.3	3993183.7	9177744.2	7533799.8	5621927.3	5627793	6555136.4
P01596|KV104_HUMAN	KV104_HUMAN	IGKV1-5	0	0	0	0	0	0	0	0	0	0	0	0	0	0	0	0	0	0	588211.3	0	303568.3	270065.6	406376.9	0	0	0	0	0	0	506918.9	441590.3	465272.8	894896.8	2118779.3	1806548.7	0	83986.7	0	0	745340.3	782541.6	0	0	0	0	0	0
P01597|KV105_HUMAN_UNMAPPED			1186231.1	1094920.5	720473.8	0	0	965252.3	809075.7	1333592.3	1553625	3396517.3	2811099.1	2186394	1456416.7	1577954.1	1442081.3	1617479.6	1458206.5	175865.4	0	0	1471682.3	1430193.5	1917889.7	0	142477.9	789778.8	357115	0	434883.3	1781552.9	2024000.5	1850216.8	0	0	0	0	0	0	593961.3	662539.3	705143.9	0	48258.3	0	0	60059.1	0
P01604|KV112_HUMAN	KV112_HUMAN	IGKV1-12	0	0	0	0	0	0	0	0	0	0	0	0	0	0	0	0	0	0	0	0	0	0	0	0	0	0	0	0	0	0	0	0	0	0	0	0	0	0	0	0	0	0	0	0	0	0	0
P01608|KV116_HUMAN	KV116_HUMAN	IGKV1-16	0	0	0	0	0	0	0	0	0	0	0	0	0	0	0	0	0	0	0	0	4429451.4	4279616.4	6054036.7	0	0	0	0	0	0	405062.3	431425.1	345795.2	464393.7	927425.2	784256.7	0	0	0	0	278400.6	0	0	0	0	0	0	0
P01609|KV117_HUMAN	KV117_HUMAN	IGKV1-17	0	0	0	0	0	0	0	0	0	0	0	0	0	0	0	0	0	0	0	0	398676.9	411806.9	527716.6	0	0	0	0	0	0	0	0	0	0	0	0	0	0	0	0	0	0	0	0	0	0	0	0
P01612|KV120_HUMAN	KV120_HUMAN	IGKV1-39	78188.6	115470.2	162020.9	131776.7	107023.3	148980.8	126908.1	166056	154120.6	2632177.8	1992804.1	2133112.7	1313047	1360929.2	1333103.6	1416116.2	1317639.8	0	152660.3	100733.1	1347876.3	1771055	2331662.2	465366.5	462820.9	457054.6	190239.1	189825.4	543698.5	1369855.1	1493893.4	1476916.7	751894.6	1693775.2	1655457.3	111677	129133.3	113805.6	478082.6	778411.9	860408.1	72984.5	161196.3	112594.8	0	199341	0
P01617|KV204_HUMAN	KV204_HUMAN	IGKV2D-28	247090.6	325138.4	462730.6	382494.3	296630	448195.8	393766.6	442776.5	379176.9	2833110.4	3246336.3	2776935.6	2906258.8	2856283.8	2868902.4	2465215.4	2277749.1	0	0	126249.2	619601.8	551594.3	720517.5	372849.1	400173.2	310358.1	0	222185.2	164274.9	0	544533.7	632002.2	395646.5	3656836.3	673045.6	0	238423.5	0	812435.9	1091663.2	1308358.6	0	873818.8	474594.4	850737.7	496228	1063496.8
P01621|KV303_HUMAN	KV303_HUMAN,KV304_HUMAN	IGKV3-20	0	941576.4	0	0	0	0	0	0	0	0	4809932.2	4140790.7	0	0	2428547.5	0	0	1282692	2985596	1208816.4	6147259.6	5967224.5	8219236.7	1499634.2	1406813.7	1588802.1	1151754.6	885011.3	888994	9689267.2	8117165.8	6937896.8	5531207.2	10233005.1	9965972.8	312320.3	214045.1	0	1701535.6	2511371.3	2534821.3	1559547	1944609	1666054.6	926633.5	1051277.8	1090140.4
P01622|KV304_HUMAN			0	0	0	0	0	0	0	0	0	0	0	0	0	0	0	0	0	0	0	0	0	0	0	0	0	0	0	0	0	0	0	0	0	0	352211.6	0	0	0	0	0	0	0	0	0	0	0	0
P01625|KV402_HUMAN	KV402_HUMAN	IGKV4-1	0	0	0	0	0	0	0	0	0	1143904	1022358.5	1105827.1	1021226	995425.7	923034.8	1012661.3	784514.4	0	0	0	0	0	0	128894.8	332882.9	240416.3	0	0	98721.7	398861.1	438826.2	696136.6	657418.7	979444.9	978037.7	0	0	72313.3	418722	1203453.9	1819488.4	0	233922.1	0	44191.9	0	90570.2
P01703|LV105_HUMAN	LV105_HUMAN	IGLV1-40	0	305022.7	505277	0	0	331238.7	241422.5	324873	0	6365273	4437451.6	4197653.8	2589399.7	2816820.1	2376302.3	3230827.7	2888407.7	0	802141	0	1893655	1934629.3	2569252.5	685905.3	594601	588753.4	393972.6	0	0	7552562.9	5841595.3	6577936.9	2515513.1	4858403	4902870.1	351851.8	371756.4	0	974587.9	0	0	0	0	498962.3	587669.4	548164.3	0
P01714|LV301_HUMAN	LV301_HUMAN	IGLV3-1	0	0	0	0	0	0	0	0	0	3124030.9	591193.4	733339.8	410677.6	463455.4	388574.4	419622.5	265483.9	0	0	0	0	0	116510.9	0	0	0	85653.1	0	0	976669.5	889946.1	1108650.4	232748.7	389069.6	449781.1	0	0	0	144727.1	715083.9	166870.6	0	0	0	0	0	0
P01717|LV403_HUMAN	LV403_HUMAN	IGLV4-3	0	99351	137228	148994.2	0	154114.1	0	158609.4	0	10347083.2	9325314.5	8885325.8	6189903.4	6137118.8	6274664.4	7018230.3	6050610.1	390129.4	997608.2	376238.7	2390237.9	2607998.9	3322104.6	684542.7	656758.7	637032.3	893498.4	787244.9	0	12272519.4	10086760.8	10347877.3	1567669.3	3535372.8	2740878.7	434607.6	437543.8	0	2066558.8	3162508.4	3130715.3	492664.4	1080147.4	948103.1	1208531.5	1233917.4	1163454.8
P01743|HV102_HUMAN	HV102_HUMAN	IGHV1-2	706865.4	1010577.5	1194193.9	1157745	810916	1245195.6	846695	998231.8	889940	8015679.3	8615262.2	6125403.5	5176442.1	4831625.7	5331641	5401788.7	5023296.7	456074.1	865743.9	494124	2164459.1	2139458.9	2539470.6	1351783.4	1374151.6	1348485.3	1087678	770066.7	701814.1	3438258.7	2889644.4	2404867.9	1235511.8	2728481.7	2234097	481345	398729.7	423306.4	1470825.1	2880956.4	2580737.6	378865.1	636150.1	456888.4	1757561.6	1602224.7	2003773.7
P01762|HV301_HUMAN_UNMAPPED			0	0	0	0	0	0	0	0	0	579271	483239.6	610756.9	0	492870.1	0	0	0	0	0	0	0	0	0	0	0	0	0	0	0	0	217179.3	302694	0	0	0	0	0	0	0	0	66440.5	0	0	0	0	0	0
P01764|HV303_HUMAN	P01764	IGHV3-23	0	0	0	0	0	0	221866.2	440635.8	383733.4	2471857.5	1774243.7	2150191.5	1597867.5	1594765.2	1584599.2	1770550	1513195.3	327290.9	485085.4	358401.3	1041509.6	1278401	1326111.2	650107.8	612260.5	592757.2	467214.1	478638	1521494.9	1514694.6	1204781	1230414.3	1059735.6	1854796.3	1754697.7	205262.7	218225.6	184525.8	626257.2	868399.3	876997.5	187962.8	446562.1	313675.1	0	183944	189381.3
P01767|HV306_HUMAN_UNMAPPED			0	0	0	0	0	0	0	0	0	502524.4	382152.4	427150.6	295797.7	313688.8	364632.5	330679.5	282595.6	0	0	0	0	0	0	0	0	0	0	0	0	0	0	194857.4	0	0	0	0	0	0	0	136042.1	156703.8	0	0	0	0	0	0
P01768|HV307_HUMAN_UNMAPPED			281571.9	408234.8	493283.1	410009.7	348072.1	364812.8	338065.9	375666.7	364466.5	6613908.2	5685477.9	5277241.7	3305689.5	2375922.2	3511019.4	3848312.2	3021717.1	569628.3	872352	530655.4	2110244.3	2256059.9	3363296.1	912869.5	933392.4	882581.6	1093670.9	972286.5	845760.4	4656759.9	4508846.8	4436838.9	4739018.9	7765455.8	8773574.7	0	873369	1161737.3	1342474.5	1682062.7	1369976.6	751765.8	1349420.3	906321	1270675.9	1156604.2	1136278.9
P01770|HV309_HUMAN	HV309_HUMAN	IGHV3-9	0	0	0	0	0	0	0	0	336965.7	153959.9	0	0	0	0	0	4003298.1	0	0	0	0	0	0	0	0	0	0	0	0	0	0	0	0	0	8146172.9	0	0	0	0	0	0	0	0	0	0	0	0	0
P01771|HV310_HUMAN	HV310_HUMAN	IGHV3-33	0	0	0	0	0	0	0	0	0	676374.4	576873	333495.6	243557.2	220666.5	264449.9	283892.8	262516.4	0	0	0	0	142288.2	214582.3	0	0	0	0	0	0	0	0	0	48323.9	111135.2	0	0	0	0	0	0	0	0	0	0	0	0	0
P01772|HV311_HUMAN	HV311_HUMAN	IGHV3-11	394433.5	578462.1	675285.9	559976.6	497247.8	491892.1	450659	528616.1	511947.6	9599199.9	7987701.1	7786563.6	5046688	3626872.6	5297800.9	5661182.2	4516809.2	780366.9	1179191.6	709427.7	2941189.3	3183884.1	4425403	1279247.7	1271867.9	1201527.3	1583625.6	1354146.9	1261654.7	6342874.7	5996311.5	5851009	6605774.6	10677725.4	11847026.9	795257.8	801483.4	724006.8	1825436.5	2304059.1	1891989.1	1034854.4	1845275.9	1226134.4	1756545.9	1702475.7	1659843.5
P01775|HV314_HUMAN	HV303_HUMAN,HV314_HUMAN	IGHV3-23	0	0	0	0	0	0	0	0	0	0	0	0	0	0	0	0	0	0	0	0	0	0	0	0	0	0	0	0	0	0	0	206765.2	0	0	0	0	0	0	0	0	0	0	0	0	0	0	0
P01781|HV320_HUMAN	HV320_HUMAN	IGHV3-20	318169.9	440046.4	471040.9	262092.9	247091.3	276353.8	201851.4	535858.9	356113.1	3150686.5	2210790.5	2495292.4	1830207.7	1922086	1980194.8	2096316.5	1860566.5	443301.7	714062	483488	1458950.6	1679515.1	2080150	1232421.1	1123717.2	1095428.6	487799.7	547080.1	0	3005949.4	2514322.2	2426665.1	324860.5	479234.9	355971.2	205272.8	463780.3	352552	906683.6	1177606.6	1251614.9	232841.6	422345.7	342559.5	253280.2	265324.2	261723.6
P01834|IGKC_HUMAN	P01834	IGKC	11333015.1	17228811.2	24134514.2	15485180.7	10426305.8	14912092.3	8494204.1	18475498.1	12909573	153445312.1	167795249.2	123697413.8	120212840	123554050.2	126727844.7	119554491.9	121307946.5	10876314.2	13384443.8	12706339	137139771.2	121028293.8	194688120.2	45548321.2	43113809.2	37242528	19855343.1	22622688.5	14658114.7	81575674.4	82239411.8	76100944.7	93543051.9	161923857.7	132374265.5	9304632.3	19112966.7	14428673.8	51547753.9	114234205.4	111472552.4	20460888.5	52573904.2	26340994	39798550.5	20719184.7	47016859.5
P01857|IGHG1_HUMAN	P01857	IGHG1	24390976.6	35829378.5	38489125.2	32866135.5	23506645.1	31995949.8	26844264.7	26360066.2	32557240.4	448316616.5	461718093.1	630087488.8	383020704.4	387817251.3	346357377.3	391809629.3	320098395.9	25262533.9	44654476.3	45821313.2	458002326.6	680774487.9	641716355.3	73563417	123214318	109791845.6	54351651.1	76752506.3	32675647	421652077.8	513025267.2	519857121.5	324133735.1	791173538.3	721054783.8	37691890.5	72608821.2	49429797.4	102791470.8	278468577.7	297881970.1	24640570.1	84870160.9	63004715.2	43240311.8	38640443.5	62239438.2
P01859|IGHG2_HUMAN	P01859	IGHG2	30725031.4	68110027.1	77864001.7	60146004.1	47607256.7	64547889.5	45480088.7	62229042.4	51025317.7	646046313	251522889.5	614895825.8	383436043.2	368783428.9	359628396.9	381513084.7	376450362.9	23919756	44863418.9	45824107.9	520408967.1	666472576.4	907576769.9	129044811.6	148995882.9	120676222.9	45382271	44613509	33291727.3	448300732.4	77709727.8	64806060.3	366301351	958419994.2	104501016.9	22801850.5	26030580.6	24024618.1	173241399.6	310474275.3	279899941.9	26472290	63910634.4	49329653.2	89065007.8	83888903.1	97604078.3
P01860|IGHG3_HUMAN	P01860	IGHG3	6860259.1	9989656.5	11492351.9	9620976.4	7398026.5	10904041.1	7591978.3	9597045.4	1058879.6	175463137.6	199297857	171658431.4	197047258.8	196931283.8	210335228.1	201489239.8	188392504.8	4407165.8	5325516.3	3911690.5	32126165.7	21090401.4	18508981.8	5747574	5453266.4	5280766.7	19419411.6	17448370.8	11486931.7	18253026.6	10667449.6	16121058.8	15813155.2	17607975.7	11064196	5000862.4	4651541.1	5241640.5	26050437.3	40797245.6	39210734.9	1882099.4	11041733.5	5764189.6	6514619.7	5469849	7998964.3
P01861|IGHG4_HUMAN	P01861	IGHG4	726039.2	1596751.3	824666.1	953809.6	1068367	771268.4	462115.1	1429538.5	299799.8	24648177.2	25789683.6	19403484.5	13100653.7	14598926.1	11272871.8	14224382.7	14334438.7	968876.2	976359.6	480597	31353467.8	26918511.3	42692322.3	2378661.3	4311385	2456053.6	1599898.1	1569201	1585965.4	5636433.1	5161065.6	3582477.5	11988096.3	34052697.1	22328018.5	1474214	1324406.5	938346.8	3341349.9	6717314.6	6397905.5	728682.2	1654303.7	882467.4	2096408.8	1448692.9	3016332.2
P01871|IGHM_HUMAN			14725179.8	20573575.3	27370984.3	18333734.7	15350240.2	22572494.4	17281011.9	20764168.2	16625393.3	37559010.3	41959207.3	32275504	30380268.5	30964429.5	32859457	30335645.1	21311851	15045857.8	27368719.5	18002310	23942591.8	31438351.7	33137078.8	24372998.4	21385910.7	20999214.9	18711857.7	17532105.9	11969938.3	30439825.9	30710958.6	32502904.8	19066751	39045377.9	33779786.3	11343125.1	11990321.4	6431372.5	21557155.6	40326859.8	34691596	14710297.2	41657508.6	22929272.5	13543875.9	14909020.7	20922355.5
P01876|IGHA1_HUMAN	P01876	IGHA1	21238536	27664407.5	31630370.7	28358980.5	19686740.6	26420842.4	17038196.4	26173969	22163590.3	68722290.8	83529965.3	74763345.5	67767053.1	71486184.2	65535088.7	64868435.5	66688798.4	15733820.7	24735167.3	13869649	79885282.9	75441587.7	102702067.3	38470400.9	34628403.4	30016347.5	28613986.6	24499760.2	20169885.4	104088923.5	85894303.8	74433785.6	49245106.6	105394894.5	86369399.2	17669348.3	12736615.2	11532118.1	64707544	108733263.8	104875576.9	7309805.7	20858045.7	15598036.5	82181287.6	86559141.5	85378236.7
P01877|IGHA2_HUMAN	P01877	IGHA2	3936972.2	665549	1000930.4	616338	583003	660291.1	3183618.6	5210649.9	677985.1	1828856.7	1829270.3	1656960.3	1622881.3	1594978.2	1541775	1528637.3	1446747.1	663207.3	978972.9	2726617.2	1753620.8	1906202	1918249.8	1875532.9	1781833.2	1722260.7	6869438.2	1394939.7	5212627.9	1859940.2	1702966.6	1782802.6	1011450.5	1862336.1	1419925.3	723463	724745.9	646325.2	2149793.8	3682477.1	3065606.1	458998.6	1240425.5	1012799.4	7888190.3	2946913	7620127.5
P01880|IGHD_HUMAN	P01880	IGHD	172888	201962.7	281779.4	188989.1	0	218332.2	156454.1	216161.6	158698.2	103600.1	79911.3	126698.2	154986.9	121854.9	125497.5	124229.8	127370.3	132380.9	272983.3	177709.4	206970.5	424125.1	453688.5	549546.7	406234.5	401280.9	224599	224819.7	219352.7	285374.8	201734.8	172325.9	0	241954.4	206737.8	54623.4	0	0	231640.9	395105.5	184162.3	0	142176.7	84260	65948.1	0	0
P02533|K1C14_HUMAN	P02533	KRT14	0	0	1313871.2	2270060.2	553459.6	95265.5	0	714157.3	162455.3	384912	1386358	141700.9	166633.7	106778.7	596760.9	231338.6	2241942.4	0	610060.7	5930440.9	93204.9	416802.1	164261.6	0	211978.7	188957.6	833685	0	453279.6	1058495.9	604108	298941.3	0	0	882095.2	0	0	0	6901209.1	315792	339413	0	150120.4	871671.6	213964.4	556930.6	140501.7
P02538|K2C6A_HUMAN	P02538	KRT6A K6A KRT6D	0	0	1383003.9	677614.8	569757.5	0	595889.8	395505.5	0	319558.6	573526.1	0	0	628143.1	0	0	1532170.3	0	203117.4	6871296.8	0	0	0	0	0	0	543495	0	414172	1236099.4	443953	486063.5	193466.9	303665.2	814970.3	274246.9	0	220441.9	5165126.9	464454.8	349877.9	287505.5	0	940725.7	399482.2	675563.5	0
P02545|LMNA_HUMAN	P02545	LMNA LMN1	0	0	0	0	0	0	0	0	0	0	0	0	0	0	0	0	0	0	0	0	0	0	0	0	0	0	0	0	36886.5	0	0	0	0	0	0	0	0	0	0	0	0	0	0	0	0	0	0
P02647|APOA1_HUMAN	P02647	APOA1	1711193	2442763.3	1535722.7	1725726.9	712502.5	3097683	1580888.8	6036179	3049757.5	7803831.6	4196988.9	5679521.3	5953165	7799990.1	5939029.2	7863223.4	5288733.7	297389.6	557230.5	378340.7	22326848	15903669	16672099.4	33494230.1	42506692.2	26598893.3	4380842.2	5596631.9	1950280	14101859.3	12836475.4	5523148	759179.4	2775605.6	2310504.3	55789	135242.6	121923	10045900.2	19166497.9	31452434	85602	2389954.3	696060.8	14356403.8	9498201.8	14630281.5
P02649|APOE_HUMAN	P02649	APOE	434854.1	505738.9	1166284.9	508361.5	380990.5	618075.9	458079.8	610451.9	641588.1	157679.9	0	898519.5	1059452.6	8100726.4	8222105.7	8875186.3	1201973.1	1329838.6	2038053.5	1448690.8	377043646.7	379020423.8	366331396.3	1069460665.5	1498647188.2	1018675846.6	3675924	4704329.7	4365021.5	60383701	74865826	20308886.7	2549983.1	9449599.1	4895853.7	918562.2	0	0	434637	4032703.7	1119612.3	3085895	13662453	7413962.2	504080.3	748805.1	760486
P02652|APOA2_HUMAN	P02652	APOA2	0	190769.3	221447.1	156525.1	0	237947	0	284647	0	326529.8	278388	563289.7	693083.6	603820.5	564685.5	526598.8	284200.9	0	0	0	324357.6	0	0	525422.3	996609.7	478225.8	148186.5	262976	127793.9	342643.5	204425	310445	0	0	0	0	0	0	2581529.6	4235621.3	5909538.8	0	185641.7	0	1069013.6	379187.9	1216586.3
P02654|APOC1_HUMAN	P02654	APOC1	0	0	0	0	0	0	0	0	0	0	0	0	0	0	0	0	0	0	0	0	0	0	0	0	0	0	0	0	0	0	0	0	0	0	0	0	0	0	0	0	0	0	0	0	0	0	0
P02656|APOC3_HUMAN	P02656	APOC3	0	0	0	0	0	0	0	0	0	0	0	0	0	0	0	0	0	0	0	0	0	0	0	272327.6	355061.8	175823	0	0	0	0	0	0	0	0	0	0	0	0	124856.6	205302.3	240455.9	0	0	0	0	0	0
P02671|FIBA_HUMAN	P02671	FGA	10075653	16575300.8	15683960.4	17909973.7	16074972.8	21673115.2	10035482	19096412.3	11297262.2	9618184870.9	14666477310.6	14008758603.7	17932549488.3	16460017073.5	16708073639.9	15194411714.1	15434504574.1	20927239.1	33183582	22193346	87162739.7	92865956.9	91464502.9	205936869.4	250626446	187163671.4	16774919.8	18138685.4	14770418.8	228630287.5	109950875.2	60279657.8	29158809.6	75297274.4	82359502.9	1710310.9	366325.5	371512.6	13779005.3	46468797.8	34944712.7	507030.6	14569373.1	10087580.4	2356968.9	1906350.6	12339219.7
P02675|FIBB_HUMAN	P02675	FGB	10491544.9	24032788.8	27975373.3	21204610.7	18481158.6	26732206.9	12521210.5	28378235.7	12609032.3	9481248801.9	14273225123.9	15849269515.3	18698040153	15821296248.6	18156659684	15389281894.5	16263790605.7	28872023	33743235	25561645.6	103195336.1	99158054.5	97690617.4	258836762.4	276498539.6	220121805.8	20108765.9	20497747.5	15615309.5	217072570.6	114268830.2	62507923.7	29788123.1	71623590.8	80061374.8	1262732.8	0	0	12664826.9	47736087.6	37481257.1	809182.1	9307036.3	7604803.5	1540081.5	1199088.5	7573672.1
P02679|FIBG_HUMAN	P02679	FGG PRO2061	4493877	6698019.5	5466994.1	4767750.7	4886439.3	5643795.4	3056355.5	7092037.9	2866079.8	5846222558.3	7092725809.8	6468322446.2	8720657935.5	8578104462.6	7331616302	9408989085.1	6921478035.6	6244809.7	8302286.1	12517130.3	46069306.2	43200443.7	38089217.7	149443767.4	193981015.6	141918416.6	4732137	9561866.2	6609684.6	71383563.6	42882990.3	16946984.7	8498028.3	27984949.1	31378399.3	477749	0	0	2352768.7	7619946.2	10238382.7	69875.3	3059952.9	1636876.5	110388.9	103200.4	1326285.3
P02741|CRP_HUMAN	P02741	CRP PTX1	608730.1	914542.8	1024406.6	772052	757577.7	1596149	837139.9	2726928	1138895.2	1582834.8	991153.2	1284448.5	2066639.6	1926744	2284870.8	1584916.6	1553083.7	654472.1	1678828.8	431321.3	338759.8	552779.9	678922.3	1610929.1	899475.3	1270385	1100306.4	1067844.2	1023184.7	0	0	0	0	169212.6	143597.9	0	0	0	377682	0	329270.9	0	0	0	0	0	0
P02745|C1QA_HUMAN	P02745	C1QA	0	0	0	0	0	0	0	0	0	7956280.7	6697966.8	1558480.4	1279960.9	5214169.7	720858.6	5719055.9	4135301.3	0	0	0	0	0	0	632948	625473.5	476105	0	0	0	0	214732.4	0	0	2291700.5	1683213.9	0	0	0	0	0	0	0	0	0	0	0	0
P02746|C1QB_HUMAN	P02746	C1QB	0	0	0	0	24270092.3	0	0	42642364.6	0	12040788.9	9836207.4	12623363.1	8389831.7	9977575.4	10481918.3	9304519.3	7975865.4	0	0	0	180511.6	0	0	1876233.6	2153863.4	1847991.7	0	0	0	892546.8	414085.3	406463.6	2341167	5217642.8	3469809.9	0	0	0	0	0	0	0	0	119210.1	0	0	0
P02747|C1QC_HUMAN	P02747	C1QC C1QG	0	0	0	0	0	56215.4	0	0	0	37917777.8	28536124.4	29216413.1	20670064.9	21851650.9	22432201.6	20957601.4	20492414.5	0	149275	0	0	291502.1	661704.5	3758718.5	3698585.6	3262911.2	0	0	104844.6	2463541.7	924702.6	1286098.9	4420523.3	11586921.8	8978623.6	0	0	0	366063.6	192888.9	861685.4	0	732127.7	686648.2	0	0	0
P02748|CO9_HUMAN	P02748	C9	0	215719.7	251513.3	339296.2	274185.1	341025	247709.1	322268.8	0	0	0	0	0	439937.4	565590.3	408282.7	482786.4	0	0	0	10904343.4	11202398.4	15428615.9	2192612.8	2219197.5	1495165	2051493.4	2570627.6	1261604.1	223142.2	306765.4	442233.4	0	559505.7	285999.6	0	0	0	0	0	0	0	0	0	0	0	0
P02749|APOH_HUMAN	P02749	APOH B2G1	204547.6	270965.5	396001.7	345858.5	201309.8	331520.9	210553.3	334978.4	0	661292.8	649765.5	490089.7	512797.5	327237.2	442665.5	372905.3	385560.2	120731.2	196766.3	126126.7	320920.2	165130.6	184609.4	200315.2	195221.9	172868.3	0	0	0	1379896	206438	247063.4	0	221748.6	202523.9	0	0	0	442062	880285.5	786644.4	0	759639.4	155552	163137.2	0	182277.5
P02750|A2GL_HUMAN	P02750	LRG1 LRG	0	0	0	0	0	0	0	0	0	0	0	0	0	0	0	0	0	0	0	0	0	0	0	0	0	0	0	0	0	0	0	0	0	0	0	0	0	0	0	0	0	0	0	0	0	0	0
P02751|FINC_HUMAN	P02751	FN1 FN	122112.1	197170.1	858123	378798.1	447888.2	621441.7	350671.8	476384.7	77372.1	53680435.4	42355678.8	69838127.7	129276026.3	117996914.3	118724394.6	120639722.5	130221901.9	0	0	0	46805708.4	59441159.7	59054104.9	50097414.9	63415151.9	44664221.2	480361	218040.3	235555.9	2319208.8	953318.5	152712.3	89460.7	1187894.2	939206.6	0	0	1921460.2	46297.5	720435.6	311608.6	0	390550.4	377363.3	0	0	36133.9
P02753|RET4_HUMAN	P02753	RBP4 PRO2222	0	0	0	0	0	0	0	0	0	0	0	0	0	0	0	0	0	0	0	0	0	0	0	0	0	0	0	0	0	0	0	0	0	0	0	0	0	0	0	0	0	0	0	0	0	0	0
P02760|AMBP_HUMAN	P02760	AMBP HCP ITIL	865968.6	1425354.5	1593164.9	1051954.1	778516.4	1367208.1	1037945.2	1885267.8	1376290.3	3098050.2	4297161.1	5055864.2	5212736.5	5208910.1	4850089.2	4790596.3	4642004.8	108812.3	435343	391605.4	3769569.1	4739611.9	5251030.2	5498384.8	6071715.3	5127861.8	3976839.8	4729372.7	1686058.9	2462927.4	2729977.4	1896370.9	1423535.3	5209023.2	3128134.1	131801.3	100638.7	96569.7	2003349.9	5831113.1	5372933.8	89860.3	1571495.6	748434.9	253089.3	324347.4	222132.1
P02763|A1AG1_HUMAN	P02763	ORM1 AGP1	0	0	0	0	0	0	0	0	0	0	0	0	0	0	0	0	0	0	0	128826.2	489431.8	43301.1	0	0	0	0	0	0	0	0	0	0	0	26545.2	0	0	0	0	0	0	0	0	0	0	0	0	0
P02765|FETUA_HUMAN	P02765	AHSG FETUA PRO2743	303352.3	362429.2	396627.8	373077.3	290587.8	404529.7	182697.6	400494.2	266525.3	733077.3	784642.4	1091312.1	829861	619600.7	633667.1	1035886.2	1028137.1	198599.8	346967.2	341180.9	1285470.8	1181578.3	956713.6	1763361.8	1825524.1	1333910.3	790600.8	772549.5	503920.3	3305105.5	2640738.6	771507	598017.1	2384119.7	2162665	0	0	0	630097.4	1494917.8	1268427	0	407953.7	340735.2	0	0	0
P02766|TTHY_HUMAN	P02766	TTR PALB	0	0	0	0	0	0	0	0	0	0	41694.1	107241.5	80460.3	91851.8	194451.5	75239.2	0	0	0	0	595017.4	439379.5	800289.4	1703453.6	2289392.3	1812204.7	0	0	0	3013352.1	2376283	1532479.9	0	230182	153808.8	0	0	0	5090912.7	13197243.5	15359621.2	0	101988.9	0	29726636.9	14586573.4	22988591.2
P02768|ALBU_HUMAN	P02768	ALB GIG20 GIG42 PRO0903 PRO1708 PRO2044 PRO2619 PRO2675 UNQ696/PRO1341	85600070.9	119816224.4	130592144.9	87968150.8	61665082.3	85154475.4	77980038.8	142382046.1	58322280.2	11368178906	11961944118.4	10723141931.4	8577449154	8192057099.5	7746368160.6	8284327202.6	8368846134.5	64199089.9	102156937.3	49407196.1	1016195904	403947118.5	393404489.2	115576814.2	120837802.2	98434773.8	70914929.2	68413323.1	56476243.7	280592564.1	170755567.2	138570290.2	109107264.9	206351767.8	305796340.9	67698033.1	35603883.6	35670144.3	217671652.2	424426407.9	410788989.3	27043855	118545135.6	83656242.7	1827357838.2	1963140839.1	2440085083.9
P02774|VTDB_HUMAN	P02774	GC	0	0	0	0	0	0	0	0	0	0	0	0	0	0	0	0	0	0	0	0	232678.4	0	0	0	0	0	0	0	0	330973.7	0	56715.4	0	0	92423.6	0	0	0	56161.1	502011	345121	0	0	0	0	0	0
P02776|PLF4_HUMAN	P02776	PF4 CXCL4 SCYB4	0	0	0	0	0	0	0	0	0	0	0	0	0	0	0	0	0	0	0	0	0	0	0	0	0	0	0	0	0	0	0	0	0	0	0	0	0	0	0	0	0	0	0	0	0	0	0
P02787|TRFE_HUMAN	P02787	TF PRO1400	1372484	1796044.6	1969431.4	1248985.2	777988.8	1027612.7	551771.4	2734361.6	1461120.8	2089563.4	1656746.6	2783523.7	3172550	2821535.1	2692517.6	2561517.5	2263111.8	1153235.5	3485865.3	1294521	20976602.7	1491200.2	2243971.5	1346037.5	2103877.8	1309541.2	1255661.4	1635904.8	2378746.6	12219924	6775942.7	6352293	3406396.1	9111460.9	14012879.2	2904536	4050738.7	2186886.7	17703456.2	30007848.8	25110610.7	3607206.1	8745364	5063147.4	36360765.4	18770297.3	24477305.4
P02790|HEMO_HUMAN	P02790	HPX	302477.6	915081.4	183861.8	123135.8	238482.3	119045.1	135557.6	1025008.3	313506.4	359150.5	157369.3	619585.5	309967.4	382147	682275.8	597750.1	0	823424.3	1230584.2	865064.1	2151072.9	798384.2	1220434	3487772.2	4038064.3	2213553.2	233320.4	892744.5	367400.6	3104561.5	2287716.8	2054237.7	619727.4	1774350.8	1873482.1	1034298.1	1387461.7	821930.6	1916223	5125824.3	4044796.7	596546.3	2565434.1	1446953.5	581863.3	450942.1	1909466.8
P03951|FA11_HUMAN	P03951	F11	0	0	0	0	0	0	0	0	0	0	0	0	0	0	0	0	0	0	0	0	0	0	0	0	0	0	0	0	0	0	0	0	0	0	0	0	0	0	0	0	0	0	0	0	0	0	0
P03952|KLKB1_HUMAN	P03952	KLKB1 KLK3	0	0	0	0	0	0	0	0	0	0	0	0	0	0	0	0	0	0	0	0	0	0	0	0	0	0	0	0	0	0	0	0	0	0	0	0	0	0	0	428182.9	240968.4	0	0	0	0	0	0
P04003|C4BPA_HUMAN	P04003	C4BPA C4BP	174780.4	558674.8	1368558.9	1108607.3	974786.2	1884839.1	870473.5	1983292.8	622864.6	6828653.6	2825321.7	7300322.1	5938389.9	7272896.3	6750365.1	5511801.6	4131219.9	379105.7	1444657.3	621430.5	22835533.2	24564452.4	37998520.5	22032263.7	27340940.4	20198388	2414937.7	3038199.1	2955672.9	24291492.8	15699315.9	9727430.3	24106575.1	70050103.9	41117927.1	0	0	0	90653.2	198763.2	481889.4	0	0	56500.9	0	759949.1	0
P04004|VTNC_HUMAN	P04004	VTN	10962980.6	13107340.9	12272131.1	9210678.4	11404702.8	15891990.5	8298471.4	13381743	12092559.1	43114038.1	58267140	42710599.6	39550242.3	40003798	35796974.6	41453668.1	27996970	6445547.9	12587014.9	7041560.4	175494113.7	183980832.1	198110118.9	731907000.1	800300095.5	627710595.2	44062950.4	42637100.8	29460120.5	716620283.7	642855828.6	441873617.7	13663123.3	29517329	26315812.2	108753.9	0	0	22050820.6	37542818.3	36803295.2	4889574.9	48246658	35698182.1	41501095.9	37297100.8	19815674.4
P04083|ANXA1_HUMAN	P04083	ANXA1 ANX1 LPC1	0	0	0	0	0	39824574.5	21093057.7	46716577.4	0	0	0	0	0	136763.3	0	0	0	0	0	0	0	0	0	0	0	0	0	15560745.9	0	0	0	0	0	0	0	0	0	11212250.9	0	0	0	0	0	0	0	0	0
P04114|APOB_HUMAN	P04114	APOB	0	664225.4	47659.9	838983.4	30121.8	931058.3	1428590.5	840474.8	0	0	15873.7	0	117625.1	95768	0	131318.6	113619.5	0	0	0	317706.2	306704	15652549.5	1283736.4	1610309.7	1561215	43507	0	0	486017.1	2240956.9	0	0	0	0	0	0	0	202352	863113.4	544366.7	0	0	0	0	0	0
P04196|HRG_HUMAN	P04196	HRG	149058.8	217373.1	652551.4	584553.7	405175.3	736009.7	221588.3	442911.1	104796.1	1354882	4626769.7	572112.5	2545486.6	302518.1	942994.1	2511349.9	1209493.2	0	0	0	7770473.4	9902089.6	9626105	574112.9	627768.8	453000.6	2034695.7	1699165.5	978819.9	569334.2	1571748.7	1353373.5	126895	1815701.8	2405163.1	348860.8	351541.1	486606.1	16428666	34555818.1	27923679.9	0	4812602.1	2002288.5	4993017	2789148.2	4505738
P04217|A1BG_HUMAN	P04217	A1BG	0	0	0	0	0	0	0	0	0	0	0	0	0	0	0	0	0	0	0	0	0	0	0	0	0	0	325998.6	492257.5	563396.7	0	0	0	0	0	0	0	0	0	0	1258892.3	1874376	0	0	0	0	0	0
P04220|MUCB_HUMAN	P01871,P04220	IGHM	3348153.5	5498723.4	3170096.5	4300843.6	3675433.9	5500438.5	4311048.8	6489632	5118948.6	2553845.2	2400699.1	5675927.5	6869034.1	7143570.4	6508646.8	5434652	4276474.6	726677.2	1348367	914794.7	5606481.1	4707507.8	3590210.1	4031615.2	6826824.9	4624069.1	5199714.7	5891557.6	4188390.8	2327492.2	2931394.1	1445416.1	1599231.8	2110240.9	1341960.1	401383.7	1674031.3	1443701.1	8698067.9	19990363.4	24395055.7	737119.2	3664312.2	4797316.6	3207990.4	1528231.8	3531318.1
P04259|K2C6B_HUMAN	P04259	KRT6B K6B KRTL1	0	0	785209	0	0	0	0	156435.6	0	0	0	0	0	0	0	0	1239280.3	0	0	3118205.5	0	0	0	0	0	0	0	0	0	624479.9	0	167288.9	0	0	327747	0	0	0	2674403.2	0	0	0	0	544478.7	0	0	0
P04264|K2C1_HUMAN	P04264	KRT1 KRTA	32174385	77542993.9	47894988.4	518445783.1	161960156.5	36393284.7	3525591.9	156558412.1	43921299.9	49692711.2	308788643.8	35235944.5	27349994.5	24215421.3	168743567.2	42386456.4	102883661	29661561.1	55079550.5	172700328.6	33388519.9	24940578.4	15499484.3	7942836.7	27208038.8	11548408.3	133023547.7	8529593	30441244.6	60280234.1	132898820.1	57270698.4	24429037.9	20058645.3	112330833.1	12360814.5	15101329.8	33546634	259828726.3	45031205.1	53396430.7	42046878.5	40522173.7	47787556.4	88526666.3	36398860.4	43818953.1
P04275|VWF_HUMAN	P04275	VWF F8VWF	0	0	54181.1	57776.7	0	60666.9	0	52691	0	20301.9	0	27580.8	112591.5	70280.9	118722.5	93828.6	104083.9	0	0	0	0	0	0	0	0	0	0	0	0	0	0	0	0	0	0	0	0	0	0	16143.9	0	0	0	0	0	0	0
P04406|G3P_HUMAN	P04406	GAPDH GAPD CDABP0047 OK/SW-cl.12	0	0	41242.4	0	326952.8	576366.5	1000993	0	0	0	0	0	0	0	0	0	0	0	0	267747.5	10947258.6	0	13651346.1	548509.7	1765359.7	1049820.5	0	0	0	0	0	0	0	29484.8	39601.6	0	0	0	67821.3	0	0	0	0	0	0	0	0
P04433|KV309_HUMAN	P04433	IGKV3-11	1451286.9	1778664.9	1950948.9	1730890.9	1456610.3	1734761.6	1196659.5	1571217.6	1354420.2	9010988.6	7808278	6351855.6	3746062.3	4110398.4	3264763	4143040.9	4432844.8	1185336.8	2234482.1	990763.5	3123810.1	2945147.1	4158860.9	1596864.5	1740376.9	0	1373810.9	0	776835.6	8376822.5	6764618.8	8750954.8	3271488.3	6194817.2	5732100.1	0	0	0	1756269.2	2724239.2	2854984.9	1303472.3	1935732.1	1684859.3	1464354.2	1144613	1399133.5
P04792|HSPB1_HUMAN	P04792	HSPB1 HSP27 HSP28	0	0	0	0	0	0	0	0	0	0	0	0	0	0	0	0	0	0	0	0	0	0	0	0	6789.5	0	0	0	0	0	0	0	0	0	0	0	0	0	0	0	0	0	0	0	10999.7	0	0
P05089|ARGI1_HUMAN	P05089	ARG1	0	0	0	348884	0	0	0	0	0	0	0	0	0	0	0	0	0	0	0	0	0	0	0	0	0	0	0	0	0	0	0	0	0	0	0	0	0	0	0	0	0	0	0	0	0	0	0
P05090|APOD_HUMAN	P05090	APOD	0	0	0	0	0	0	78624.6	0	0	0	0	0	0	0	0	0	0	0	0	0	2136721.3	1837912.3	2146990.2	396274.3	761987.8	636113.1	0	0	0	1362756.7	1015687.6	285574.6	0	0	0	0	0	0	1326799.6	2483128.5	1626743.2	0	197480.7	32400	133102.7	105541.1	256061.1
P05109|S10A8_HUMAN	P05109	S100A8 CAGA CFAG MRP8	0	0	0	0	0	0	702385	0	0	0	0	0	0	0	0	0	0	0	0	0	0	0	0	0	0	0	0	0	0	0	0	0	0	0	0	0	0	0	0	0	0	0	0	0	0	0	0
P05155|IC1_HUMAN	P05155	SERPING1 C1IN C1NH	0	0	0	0	0	0	0	0	0	0	0	0	0	0	0	0	0	0	0	0	0	0	0	0	0	0	0	0	0	0	0	0	0	0	0	0	0	0	0	701109.3	551789.9	0	0	0	0	0	0
P05156|CFAI_HUMAN	P05156	CFI IF	0	0	0	58058.1	0	0	0	0	0	0	0	0	0	0	0	0	0	0	0	0	0	0	0	0	0	0	0	0	0	0	0	0	0	0	0	0	0	0	136413.8	233888.9	297252.9	0	163018.3	0	0	0	0
P05160|F13B_HUMAN	P05160	F13B	0	0	0	0	0	0	0	0	0	1507553.6	1640393.6	1051667.1	986100.7	741651	865638.4	974339.5	796847.2	0	0	0	0	0	0	0	0	0	0	0	0	137245	0	39157.6	160102.9	0	0	0	0	0	0	142329.7	19965.5	0	0	0	0	0	0
P05452|TETN_HUMAN	P05452	CLEC3B TNA	0	0	0	0	0	0	0	0	0	0	0	0	0	0	0	0	0	0	0	0	0	0	0	0	0	0	0	0	0	0	0	0	0	0	0	0	0	0	0	0	0	0	0	0	0	0	0
P05543|THBG_HUMAN	P05543	SERPINA7 TBG	0	0	0	0	0	0	0	0	0	0	0	0	0	0	0	0	0	0	0	0	0	0	0	0	0	0	0	0	0	0	0	0	0	0	0	0	0	0	2332879.2	6177449.8	6116685.2	0	0	149269.2	1534534.4	1981389.6	2132390.3
P05546|HEP2_HUMAN	P05546	SERPIND1 HCF2	0	0	0	0	0	0	0	0	0	0	0	0	0	0	0	0	0	0	0	0	0	0	0	0	0	0	0	0	0	0	0	0	0	0	0	0	0	0	0	0	0	0	0	0	0	0	0
P06396|GELS_HUMAN	P06396	GSN	0	0	61120	84094.7	0	104564.9	80700.8	84955.8	0	0	0	1265699.8	0	0	0	0	0	0	0	0	0	0	0	134268.8	195132.6	596050.3	192380.6	0	0	0	0	0	0	0	0	0	0	0	326539.5	1009209.1	631362.2	0	0	0	0	0	84577.2
P06681|CO2_HUMAN	P06681	C2	0	0	0	0	0	0	0	0	0	0	0	0	0	0	0	0	0	0	0	0	0	0	0	0	0	0	0	0	0	0	0	0	0	0	0	0	0	0	0	0	0	0	0	0	0	0	0
P06702|S10A9_HUMAN	P06702	S100A9 CAGB CFAG MRP14	0	0	0	277045.3	2958957.8	3286573.9	697921.6	0	0	0	0	524512.7	0	0	0	0	0	0	0	0	0	0	0	0	0	0	0	0	0	0	0	0	0	0	0	0	0	0	0	0	0	0	0	0	0	0	0
P06727|APOA4_HUMAN	P06727	APOA4	0	0	431615.9	59628.4	37108.8	0	0	181147.6	0	610338.6	815804.7	2093070.5	289353.4	669068.3	1046432.6	1424726.9	286914.7	167451.8	32975.7	735264.8	14205998.1	11528550.1	25279783.3	4824985.3	8878749.5	5119399.6	354271.6	1031878	579450.1	55123769.8	51754948.2	23001238.8	693078.4	3483667.8	2185984.6	0	0	0	470306.5	1096732	1335425.7	0	132495	0	0	0	0
P06733|ENOA_HUMAN	P06733	ENO1 ENO1L1 MBPB1 MPB1	0	0	0	0	0	0	0	0	0	0	0	0	0	0	0	0	0	0	0	0	0	0	0	0	0	0	0	0	0	0	0	0	0	0	0	0	0	0	0	0	0	0	0	0	0	0	0
P07195|LDHB_HUMAN	P07195	LDHB	0	0	0	0	0	0	0	0	0	0	0	0	0	0	0	0	0	0	0	0	0	0	0	0	0	0	0	0	0	0	0	0	0	0	0	0	0	0	0	0	0	0	0	0	0	0	0
P07225|PROS_HUMAN	P07225	PROS1 PROS	0	0	0	0	0	93631.9	0	0	0	0	0	15171.5	0	539486	0	1449691.5	0	0	0	0	243498.7	1286785.5	1267798.1	651192.3	899852.7	597778	0	0	0	0	0	0	0	202526	0	0	0	0	102206.5	0	123256	0	0	0	0	0	0
P07339|CATD_HUMAN	P07339	CTSD CPSD	0	21226.6	0	187043.8	48569	0	67199.6	51809.4	0	2825338.4	2396179.4	1685193.1	1857450.2	1633509	1062315	1933864.4	989102.3	0	0	0	0	0	0	585532.2	0	0	13739.1	0	0	71535.8	1319754.2	1613582.7	0	312946.2	332025.8	0	0	474591.8	413407.3	1328403.7	47255.8	0	700528.8	423925.4	510273.8	0	675109.2
P07355|ANXA2_HUMAN	P07355	ANXA2 ANX2 ANX2L4 CAL1H LPC2D	0	0	0	0	0	0	0	0	0	0	0	0	0	0	0	0	0	0	0	0	0	0	0	0	0	0	0	0	0	0	0	0	0	0	0	0	0	0	0	0	0	0	0	0	0	0	0
P07357|CO8A_HUMAN	P07357	C8A	0	24181949.6	22174723	0	0	0	14025041.9	0	0	0	0	0	0	0	0	0	0	0	0	0	266321.9	259643.7	1238031.9	0	64372.7	0	9362793.9	0	0	0	0	0	0	0	135315.3	0	0	7618864.3	0	0	0	0	0	0	0	0	0
P07358|CO8B_HUMAN	P07358	C8B	0	0	0	0	0	0	0	261283.3	0	0	0	0	0	0	0	0	4253922.9	0	0	0	545747.9	596729.7	1011937.2	0	2840.9	0	0	0	0	0	0	0	0	0	0	0	0	0	0	0	0	0	0	0	0	0	0
P07360|CO8G_HUMAN	P07360	C8G	727993.1	1066996.3	1155630.8	842429	1445478.6	1141294.6	347609.8	1232730	1509417.6	0	0	0	0	0	0	0	0	0	0	0	1219456.8	1255951.9	774147.2	113103.2	0	93739.3	0	0	0	0	0	0	0	0	0	0	0	0	0	0	0	0	0	0	0	0	0
P07585|PGS2_HUMAN	P07585	DCN SLRR1B	0	0	0	0	0	0	0	0	0	0	0	0	0	0	0	0	0	0	0	0	0	0	0	0	0	0	0	0	0	0	0	0	0	0	0	0	0	0	0	0	0	0	0	0	0	0	0
P07996|TSP1_HUMAN	P07996	THBS1 TSP TSP1	0	0	0	0	0	26853.2	0	0	0	214012.1	174258.7	0	0	0	0	0	0	0	0	0	0	0	0	226848.6	175311.4	164117.1	0	0	0	0	0	0	0	0	0	0	0	0	0	0	0	0	0	0	0	0	0
P08319|ADH4_HUMAN	P08319	ADH4	0	0	0	0	0	0	0	0	0	0	0	0	0	0	0	0	0	0	0	0	0	0	0	0	0	0	0	0	0	0	0	0	0	0	0	0	0	0	0	0	0	0	0	0	0	0	0
P08519|APOA_HUMAN	P08519	LPA	524665.8	675369	1673248.5	162255.5	532081.7	439590.4	832118.8	467130.5	0	159452.3	143146	362193.1	770735.3	685442.3	1372702.6	633311.8	733297.1	212893.8	0	85463.8	282083.4	356895.3	418143.1	125393.2	457301.2	409933	104444.6	27374.1	109785.5	1124543.5	1155652.7	262559.2	565922.2	705691.6	695597.4	92693.4	0	0	450030.8	985210.2	813208.3	0	219789.4	152261.2	55666.8	0	0
P08603|CFAH_HUMAN	P08603	CFH HF HF1 HF2	768305.3	0	0	0	0	0	488693.4	0	0	0	110035.7	104800.4	0	162490.7	0	0	0	0	93072.4	0	0	38894.7	51002.2	4468068.7	5120148.8	4392749	17995.2	0	0	1081850.2	617020.2	213434.3	0	475076.6	322663	0	0	0	335409	1885413.2	1466143	24074	11596667.5	7102200.3	523331.6	509972.2	513840
P08697|A2AP_HUMAN	P08697	SERPINF2 AAP PLI	1136941.2	2088625.5	2306367.8	1882361.1	1391626.6	2799232.9	1317607	2134659.5	613157.9	3465030.3	1044052.9	4371800.1	6842152.1	2950873.7	6640666.5	6269691.4	6329788.9	578942.5	2119881.2	875002.6	1039505	1173993.2	1241420.9	3191486.2	1786404.3	2677285.4	1145108.9	820612.5	704122.1	6713195.5	5902416	5134733.4	3252400.5	8491213.6	7209938.6	3216573.2	3104905.1	2669842.2	8251062.7	20754756.4	17233816	469523.8	4523383.4	3676225.9	4678994	4669576.9	6109194.8
P08779|K1C16_HUMAN	P08779	KRT16 KRT16A	0	0	3885247.9	491497.7	122216	0	0	651638.1	0	0	513706.5	0	0	0	163152.4	0	2853021.1	0	0	22719065.1	0	134361	0	0	0	0	324904.8	0	992668.2	2549693.7	0	229747.5	0	0	294651.6	0	0	0	16790703.1	559555.3	217119.8	0	0	2421905.8	0	626125	0
P09211|GSTP1_HUMAN	P09211	GSTP1 FAEES3 GST3	0	0	0	0	0	0	0	0	0	0	0	0	0	0	0	0	0	0	0	0	0	0	0	0	0	0	0	0	0	0	0	0	0	0	0	0	0	0	0	0	0	0	0	0	0	0	0
P09871|C1S_HUMAN	P09871	C1S	0	0	0	87092.5	115829.6	0	0	159144.5	0	8310712.4	5604634.1	10307716.2	13131668	15434731.6	14581062.7	15562857.9	10446515.6	0	0	0	0	370391.1	57497.1	611196.4	1031658.1	383520.6	0	0	83971.2	3816.6	0	334907	1243535.9	4555868.7	2366140.2	0	0	19756.8	0	281317.8	275779.5	0	0	0	0	0	0
P0C0D0|OTCC_STRP1	P0C0D0	arcB SPy_1544 M5005_Spy1273	42267.7	0	0	0	0	0	0	0	0	0	0	354492.5	0	0	0	0	0	0	0	0	0	0	0	0	0	0	0	0	0	0	0	0	0	0	0	0	0	0	0	0	0	504882366.9	2901460645.6	1186588891.4	0	0	0
P0C0L4|CO4A_HUMAN	P0C0L4	C4A CO4 CPAMD2	0	0	0	0	0	0	0	0	0	0	0	44970.3	89144.8	84609.8	102249.2	83038.2	102548.7	0	0	0	5269461.4	4051511.9	8153114.5	1428911.9	1461274.3	1099931.9	119765.3	161130	123077.5	78114.4	130728.2	39073.4	90637.4	762025.8	143872.3	0	0	0	0	0	0	0	0	0	0	0	0
P0C0L5|CO4B_HUMAN	P0C0L5	C4B CO4 CPAMD3; C4B_2	91367.5	0	129079.9	307800.7	204635.3	258020.3	94667.9	305948	344658.6	89952.4	108503	506298.3	636643.2	517527.2	671913.5	586865.4	595942.8	0	0	0	7300204	6258007.9	11383851.6	7417888	8345600.8	4813732.6	622636.6	1009825.8	562814.4	335501.3	518747.2	316061.4	370376.3	1377613.3	654507.9	0	0	0	29281.8	299254.7	293764.1	0	0	0	0	0	0
P10124|SRGN_HUMAN	P10124	SRGN PRG PRG1	0	0	0	507689.5	0	520431	0	0	223787.9	0	0	0	0	0	0	0	0	0	0	0	0	0	0	0	0	0	0	0	0	0	0	0	0	0	0	0	0	10932.2	0	1761831.5	506328.7	0	0	0	0	0	0
P10643|CO7_HUMAN	P10643	C7	0	0	0	0	0	0	0	0	0	0	0	0	0	0	0	0	131594.4	0	0	0	2092452.1	2436481.9	3769598.7	514488.5	575271.6	444271.8	338555.8	152912.6	157420.6	494219	217944.9	0	0	280764.3	0	0	0	0	0	171415.4	0	0	0	0	0	0	0
P10909|CLUS_HUMAN	P10909	CLU APOJ CLI KUB1 AAG4	5152698.1	7070655.8	8691304.2	4475500.2	4733728.2	7683206.2	5522558.5	8765250.6	3886560.5	20488489.7	26938698.5	39633414.4	31174065.1	35096507	24809596.2	33177809.1	31281996.9	4772565.2	12996464	10116591.6	421595337.5	448318194.8	438852553.3	1933100607.6	2866853477.5	2143845415.4	16580246	18182906.1	13489900.3	301788721.2	257681534.4	137248474.1	12905741.5	37351920.5	20823380.2	1113736.3	304076.8	218513.8	5816605.2	20208767.8	18521441.3	5115545.9	35090001.5	24187318.2	1398605	1036649.9	3472264.4
P11021|GRP78_HUMAN	P11021	HSPA5 GRP78	0	0	210517.5	0	0	92962.6	77001.9	0	0	789098.2	262830.1	652912.3	584105.2	540257.8	219964.3	564282.7	677468.3	54787	14599.4	74853.7	100722.7	0	0	96929.8	0	0	104188.7	91828.4	0	521527.9	399364.7	401501	0	0	145982.3	0	0	0	0	0	0	0	1425721.3	0	0	0	0
P12259|FA5_HUMAN	P12259	F5	0	0	0	0	0	0	0	0	868896.7	0	0	0	0	0	0	0	0	0	0	0	0	0	174808.5	18655369.2	23489371	18133766.2	0	0	0	93826.4	0	0	0	0	0	0	0	0	0	0	0	0	762678.6	263762.6	0	0	0
P12830|CADH1_HUMAN	P12830	CDH1 CDHE UVO	28657.7	0	0	10591.8	0	0	122814.9	0	0	0	0	0	0	0	0	0	0	0	0	0	0	0	0	279131.8	73351	0	0	95981	0	0	0	0	0	0	0	0	0	0	0	0	0	0	0	0	0	0	0
P13639|EF2_HUMAN	P13639	EEF2 EF2	0	0	0	0	0	0	0	0	0	0	0	0	0	0	0	0	0	0	0	0	0	0	0	0	0	0	0	0	0	0	0	0	0	0	0	0	0	0	0	0	0	0	0	0	0	0	0
P13645|K1C10_HUMAN	P13645	KRT10 KPP	34938010.1	36424998	49911833	270379109.9	93456288.9	29280013.8	2745361.1	76202262.2	22115293.9	63310553.5	15909081.6	26844427.4	30341677.4	38879006.7	153728005.3	46881117.7	86951722.9	47709279.5	65338108.7	47698867.7	34852026.5	14397526.6	12275794.9	9112722.8	21050125	15719643.6	75834164.7	11520251	11806617.6	58453432	71130374.5	32937357.5	26384963.8	21904999.5	51046921.6	19500782.6	13862477.7	17873661.9	64783745.7	44799792.9	60991541.5	39764358.8	18481752.8	29318051.4	39376555.3	21516665.6	41655648.1
P13646|K1C13_HUMAN	P13646	KRT13	0	109815.1	0	0	189781.1	0	731155.9	0	0	0	0	0	0	6995556.3	0	0	0	0	0	0	0	0	0	0	0	0	558796.3	0	0	284541.5	0	0	0	175348.5	477061.6	0	0	0	0	0	0	0	0	0	619296.8	0	0
P13647|K2C5_HUMAN	P13647	KRT5	1846333.5	2454245.9	5745160.5	23800203.5	6315556	1782528.6	322756.9	4025565.1	577814.5	2324267.9	3727623.1	742083	1216988	1383630.9	11417539.6	1518785.2	10948401.5	2316603.8	5125180.7	13155284.8	2263543.5	1908856.4	1471338.1	564823.4	6757273.7	1750184.8	7349242	435390.5	2309843.3	4900666.9	6150024.1	3340014.3	2218723.5	2386260.1	5639435.9	1581584.3	328178.6	2296937.4	7999733.7	3474570.3	3634753.7	2147515.6	1341813	2648581.4	3167334.1	2334823	1490118.2
P13671|CO6_HUMAN	P13671	C6	0	0	0	0	0	0	0	0	0	0	0	0	0	0	0	0	0	0	0	0	2977934.2	2361290.6	4229749.4	0	37693.7	0	0	0	0	81141.1	0	0	0	0	0	0	0	0	0	0	0	0	0	0	0	0	0
P14618|KPYM_HUMAN	P14618	PKM OIP3 PK2 PK3 PKM2	0	0	0	256979	0	275298.5	0	247443.6	0	0	0	0	0	0	0	0	0	0	0	345751.7	0	0	0	563284.9	932964	769722.1	0	0	0	630670.1	666235.6	809599	472009.4	813653.8	999174.2	0	0	0	310804.6	0	0	479674.6	504324.9	503083	0	0	0
P14923|PLAK_HUMAN	P14923	JUP CTNNG DP3	0	0	0	0	0	0	0	0	0	0	0	0	0	0	0	0	0	0	6586.8	0	0	0	0	0	0	0	13611	0	0	0	0	0	0	0	16556.3	0	42149.3	0	0	0	0	0	0	0	0	0	0
P15169|CBPN_HUMAN	P15169	CPN1 ACBP	0	0	0	0	0	0	0	0	0	575913	465575.7	718292.3	987274.4	512203.5	768460.1	576530	787285.3	0	0	0	0	0	0	0	0	0	0	0	0	0	0	0	0	0	0	0	0	0	0	0	0	0	0	0	0	0	0
P15309|PPAP_HUMAN	P15309	ACPP	0	0	0	195518.5	0	0	0	0	0	0	0	0	0	0	0	0	0	0	0	0	0	0	0	0	0	0	0	0	0	0	0	0	0	0	0	0	0	0	0	0	0	0	0	0	0	0	0
P15924|DESP_HUMAN	P15924	DSP	0	0	0	1838924.6	331656.3	0	0	0	0	0	65064	0	0	0	665407.8	0	509787.5	0	257941.3	699116	0	0	0	0	0	0	311996.9	0	0	278874.2	0	169703.5	0	0	0	0	0	79208.5	430507.7	0	0	0	0	103329.9	22654.7	0	0
P17936|IBP3_HUMAN	P17936	IGFBP3 IBP3	0	0	0	26306.5	0	22635.3	0	0	0	0	0	0	0	0	0	0	0	0	0	0	0	0	0	315919.9	243678.6	366938.5	0	0	0	81956.7	0	42299.2	0	0	62116.7	0	0	29065.6	0	99988.1	93489.5	0	88846.5	0	0	0	0
P19013|K2C4_HUMAN	P19013	KRT4 CYK4	0	0	0	126681.3	0	0	372985.9	0	0	0	0	0	165676.6	3490034.7	0	0	0	0	0	0	0	0	0	0	0	0	178800.9	0	0	0	0	0	0	165805.1	320309.9	90988.1	0	0	0	0	0	0	0	0	307426.4	0	0
P19404|NDUV2_HUMAN	P19404	NDUFV2	0	0	0	0	0	0	0	0	0	0	0	0	0	0	0	0	0	0	0	0	0	0	0	0	0	0	0	0	0	0	0	0	0	0	0	0	0	0	1342356.7	2014663.6	2211505	0	0	0	0	0	0
P19652|A1AG2_HUMAN	P19652	ORM2 AGP2	4758760.9	9691520.5	10881556.4	8909571.5	6031740.4	9366876.3	4073938.4	10333090.1	9904370.9	0	78129.4	98737.8	152950.5	132664.3	256110.5	245673.2	0	0	0	0	0	56554	69869.8	0	0	0	0	737279.5	0	561582.3	255824	204921.7	0	0	0	1765263.8	1285756.8	0	3631587.1	6943122.5	4687671.5	0	81288.5	0	17296297.6	13232356.6	15318280.9
P19823|ITIH2_HUMAN	P19823	ITIH2 IGHEP2	0	0	0	0	0	0	16096.3	49491.2	0	0	0	50193	116393.9	62477.7	112142.4	16723.9	0	0	0	0	628231.7	493289.1	314262.1	5172811.7	7138833.4	4821338.8	911307.3	1134983.6	101194.3	313283.8	577243.1	0	0	0	0	0	0	0	117345.5	210561.3	179753.3	0	0	0	0	0	0
P19827|ITIH1_HUMAN	P19827	ITIH1 IGHEP1	0	0	0	0	0	0	549226.6	0	0	0	0	0	0	0	117758.7	0	0	0	0	0	0	0	0	560003.8	535254.9	398166.4	129158.6	136056.5	39996.6	0	0	0	0	74119.2	0	0	0	0	135893.7	259344	244642.8	0	0	0	0	0	0
P20742|PZP_HUMAN	P20742	PZP CPAMD6	0	0	0	5546341.3	5640559.3	887528.5	1199264	719160.6	672990.3	0	449225	799580.5	1262018.3	938706.2	663346.9	1069273.3	2483306.5	0	205094.9	0	5056651.1	4299113.6	0	3376461.5	3466655.1	3820766.5	2425999.9	5355847.2	0	3312646.3	382264.5	0	0	0	308127.6	0	0	0	0	0	0	0	0	192865.6	0	0	0
P20851|C4BPB_HUMAN	P20851	C4BPB	0	0	0	0	0	0	0	0	0	0	0	269377	0	211995.5	0	0	0	0	0	0	456596	219314.8	507345.7	362926.8	0	398293.1	0	0	0	454389.9	318567.5	321236.1	352446.8	1511474.3	707161.9	0	0	0	0	0	0	0	0	0	0	0	0
P20930|FILA_HUMAN	P20930	FLG	0	0	0	0	0	0	416589.7	0	0	0	0	0	0	0	0	0	0	0	0	0	0	0	0	0	0	0	0	0	0	0	0	0	0	0	0	0	0	0	0	0	0	0	0	0	0	0	0
P21810|PGS1_HUMAN	P21810	BGN SLRR1A	0	0	0	0	0	0	0	0	0	0	0	0	0	0	0	0	0	0	0	0	0	0	0	0	0	0	0	0	0	0	0	0	0	0	0	0	0	0	0	0	0	0	0	0	0	0	0
P22352|GPX3_HUMAN	P22352	GPX3 GPXP	0	0	0	0	0	0	0	0	0	0	0	0	0	0	0	0	0	0	0	0	270171.9	0	0	1305550.1	1582042.6	958137.9	0	0	0	0	133546.9	43288.5	0	0	0	0	0	0	633875.4	1990481.3	1449326.8	0	0	0	683937.8	444572.6	701853.6
P22792|CPN2_HUMAN	P22792	CPN2 ACBP	0	0	0	0	0	0	0	0	0	0	0	0	0	0	0	0	0	0	0	4432823.5	0	0	0	0	0	0	0	0	0	0	0	0	0	0	0	0	0	0	0	0	0	0	0	0	0	0	0
P23083|HV103_HUMAN	P23083	IGHV1-2	0	0	0	0	0	0	0	0	0	964104.9	766259.7	669482.8	416641.1	459453.9	652260.1	468888.7	442212.2	0	0	0	758238.7	850477	1110534.1	0	0	0	0	0	0	2291017.4	2526364	1978672	0	334114.4	303714.7	0	0	0	0	0	0	0	0	0	0	0	0
P23142|FBLN1_HUMAN	P23142	FBLN1 PP213	0	0	0	0	0	0	526366.9	0	0	0	0	0	1661541.6	0	0	560762.6	0	0	0	0	0	0	0	614193	530570.7	142053.4	0	0	0	0	0	0	0	0	0	0	262449	0	0	0	0	0	412389.6	777022.5	0	0	0
P24593|IBP5_HUMAN	P24593	IGFBP5 IBP5	0	0	0	0	0	0	0	0	0	0	0	0	0	0	0	0	0	0	0	0	0	0	0	0	0	0	0	0	0	0	0	0	0	0	0	0	0	0	0	0	0	0	0	0	0	0	34146.6
P25311|ZA2G_HUMAN	P25311	AZGP1 ZAG ZNGP1	0	65016.3	0	396385.3	71293.8	118659.7	458466.2	0	0	0	0	0	0	0	0	0	0	0	0	45734.7	0	0	0	0	139512.2	174078.4	0	61478	70651.7	123150.3	0	0	0	86974.4	0	0	0	0	0	0	117877.8	0	103500.5	0	0	0	0
P25705|ATPA_HUMAN	P25705	ATP5F1A ATP5A ATP5A1 ATP5AL2 ATPM	576319.5	880653.8	502554.3	0	876938.8	636570.5	501896.6	861787	856206	0	0	0	0	0	0	0	0	0	0	0	0	0	0	0	0	0	0	0	0	0	0	0	0	0	0	0	0	0	0	0	0	0	0	0	0	0	0
P27169|PON1_HUMAN	P27169	PON1 PON	0	0	0	0	0	143913.9	0	0	0	0	0	0	0	0	131523	0	0	0	0	0	2131229.9	2123134	2194030.4	5887594.3	7205931.1	5339913.2	114742.6	248361.1	0	1195426.9	597159.5	163049.6	0	0	0	0	0	0	0	0	0	0	0	0	0	0	0
P27482|CALL3_HUMAN	P27482	CALML3	0	0	0	0	0	192630	0	0	0	0	0	0	0	0	0	0	0	0	0	0	0	0	0	0	0	0	0	0	0	0	0	0	0	0	0	0	0	0	0	0	0	0	0	0	0	0	0
P27918|PROP_HUMAN	P27918	CFP PFC	6553052.7	9696877	9592016.6	7766686.7	6146698.8	9888644.3	5393958.7	7114751.2	3364786.2	12659357.2	13948685.2	10590007.8	12317989.8	10472304.8	11657530.3	10088413.9	9549594.6	4476553.2	8618572.2	5228525.3	13678411.3	12340731	19622789	7128736.9	8432100.7	7475656.6	5999233.8	7287823.2	6629064.7	69911386.7	43165610.4	56806628.5	41026623.3	90469241.5	62147045.2	3807053.6	3478595.2	3186239.2	6821928.1	12228498.2	10472519.6	2552810.1	5065074.5	3571176.5	4034451.5	3642957	5200203.2
P28472|GBRB3_HUMAN	P28472	GABRB3	0	0	0	0	0	0	0	0	0	0	0	0	0	0	0	0	0	0	0	0	0	0	0	0	0	0	0	0	106304.1	305059.2	241989.7	179486.5	0	255840.5	0	0	0	0	874428.3	1345322.1	1292833.3	0	0	0	542083.3	484050	592012.2
P28799|GRN_HUMAN	P28799	GRN	0	0	0	0	0	0	0	0	0	0	0	0	0	0	0	0	0	0	0	0	2289505.7	2485102.4	2408307.7	0	0	0	0	0	47434.7	189348.2	185125.1	0	0	0	0	0	0	0	0	0	0	0	0	0	4101353.6	3565450.6	4175893
P29622|KAIN_HUMAN	P29622	SERPINA4 KST PI4	0	0	0	0	0	0	0	0	0	0	0	0	0	0	0	0	0	0	0	0	0	0	0	0	0	0	0	0	0	0	0	0	0	0	59522.3	0	0	0	0	235947.7	0	0	0	0	0	0	0
P31944|CASPE_HUMAN	P31944	CASP14	0	61583	71299.6	451594.1	85390.9	0	0	53778.3	0	113223.4	0	307893.4	0	0	159210.5	48042.9	147488	60117.5	103048	56546.7	0	0	0	0	0	0	0	0	0	0	98691.4	0	0	45861	73116.7	0	0	0	0	54671.4	57864.5	60509.5	0	0	0	0	92438
P31947|1433S_HUMAN	P31947	SFN HME1	0	0	0	0	0	0	0	0	0	0	0	0	0	0	0	0	0	0	0	0	0	0	0	0	0	0	0	0	0	0	0	0	0	0	0	0	0	0	0	0	0	0	0	0	0	0	0
P33151|CADH5_HUMAN	P33151	CDH5	0	0	0	0	32516	0	0	0	0	0	0	0	0	0	0	0	0	0	0	0	0	0	0	0	456906.1	416714.2	0	0	0	606243.5	206313.5	276686.3	0	0	0	0	0	0	12031	0	0	0	0	0	0	0	0
P33908|MA1A1_HUMAN	P33908	MAN1A1	0	0	0	0	0	0	0	0	0	0	0	0	0	0	0	0	0	0	0	0	0	0	0	294867.8	427557.8	267946.8	0	0	0	0	0	0	0	0	0	0	0	0	0	0	0	0	0	0	0	0	0
P35030|TRY3_HUMAN	P35030	PRSS3 PRSS4 TRY3 TRY4	239014.3	318170	472148.4	312417.4	295421.9	445094.9	204299.6	395950.9	367216	195418.7	160773.9	333197.3	340259.4	359167	318220.7	292080.2	387560.3	319610.9	397356.4	383253.5	517309.8	648533.8	773704	605832.1	561040.7	682473.8	467979.4	486911.5	373939.3	537712.4	455046.7	507036.3	314758.7	600738.1	584886.4	0	129061	126377.7	256853.2	297627.9	331407.3	277936.1	239072	234707.1	125250.2	0	119128
P35527|K1C9_HUMAN	P35527	KRT9	22469641.3	29280005.1	29978304	324931957	66661004.8	11408404.5	30329502.4	55390760.3	22744637.2	34110450.6	349278217.9	13748675.3	23742461.4	14896370.4	127233770.6	34680152.2	91032489.7	13508374.6	53235653.7	63068155.5	23960028.1	23040205.1	21785533.4	4217202.9	14687342.1	8197717.3	45592680.1	4588455.3	14896830.5	41286102.6	48074668.6	39937622.2	11346001.6	7549633.5	29536980.2	4783286.7	4981397	9351632.2	160814098.9	15638068.3	17702066.9	20175577.8	25384411.2	19590831.6	17201358.3	4753860.4	6672982.6
P35542|SAA4_HUMAN	P35542	SAA4 CSAA	0	0	0	0	0	0	0	0	0	0	0	0	0	0	0	0	0	0	0	0	0	0	0	1396822.4	1631098.4	1023272	0	0	0	0	0	181527.3	0	0	0	0	0	0	0	0	0	0	0	0	636251.7	710687.8	873530.4
P35858|ALS_HUMAN	P35858	IGFALS ALS	0	0	0	0	0	0	0	0	0	0	0	0	0	44546	0	0	0	0	0	0	0	0	0	1167899.6	1292451.4	403853.2	0	0	0	0	0	0	0	0	0	0	0	0	0	0	0	0	0	0	0	0	0
P35908|K22E_HUMAN	P35908	KRT2 KRT2A KRT2E	24118499	20225495.7	26933150.3	163295718.2	55366535.8	20085977.8	1419790.1	33675542.8	17442729.8	30463301	6850612.9	2469983	16068857.8	27794858	89791764.3	29329611.6	38339927.8	25362715	40489294.8	23438940.5	24434629.1	12036485.3	5835726.2	6109265.7	12567337.2	8217588.1	45348025.1	6674199.3	10606365	37400279	42009954.1	21111934	16880916.6	13305062.5	34204114.1	10796887.5	9125683.7	6404754.3	18034165.9	24497015.8	44007980.8	26772602.3	15575508.5	17178732.8	21976465.8	13806181.5	23569345.9
P36955|PEDF_HUMAN	P36955	SERPINF1 PEDF PIG35	0	0	0	0	0	0	0	0	0	0	0	0	0	0	0	0	0	0	0	0	0	0	0	0	0	0	0	0	0	0	0	0	0	0	0	0	0	0	0	0	0	0	0	0	0	0	0
P43652|AFAM_HUMAN	P43652	AFM ALB2 ALBA	0	0	0	0	0	0	0	0	0	0	0	0	0	0	0	0	0	0	0	0	0	0	0	0	0	0	0	0	0	0	0	0	0	0	0	0	0	0	0	0	0	0	0	0	0	0	0
P47929|LEG7_HUMAN	P47929	LGALS7 PIG1; LGALS7B	0	0	0	0	0	0	0	0	0	0	0	0	0	0	0	0	0	0	0	0	0	0	0	0	0	0	0	0	0	0	0	0	0	0	0	0	0	0	0	0	0	0	0	0	0	0	0
P48594|SPB4_HUMAN	P48594	SERPINB4 PI11 SCCA2	0	0	0	0	0	0	0	0	0	0	0	0	0	0	0	0	0	0	0	0	0	0	0	0	0	0	0	0	0	0	0	0	0	0	0	0	0	0	0	0	0	0	0	0	0	0	0
P48740|MASP1_HUMAN	P48740	MASP1 CRARF CRARF1 PRSS5	0	0	0	0	6420.2	0	0	0	0	0	0	0	0	0	0	0	0	0	0	0	0	0	0	85053.4	360664.5	188537.9	0	0	159793.2	1063185.9	248823.3	75335	0	0	0	0	0	0	0	0	0	0	0	54507.6	0	0	0
P49908|SEPP1_HUMAN	P49908	SELENOP SELP SEPP1	0	0	0	0	0	0	0	0	0	231906.7	276876.6	261895.6	0	0	0	0	0	110712.2	157624.3	124703.9	1400956.3	1352326.3	1453060.2	5206822.8	4844473.9	5965193.6	2006054	2119465.8	2157253.2	1407832.2	1595209.3	1103960.9	0	330254.8	176657.9	0	0	0	7409651.7	12460756.4	11231615.5	373023	8029129.5	5632597	1254718.1	1220963.3	1018476.9
P55056|APOC4_HUMAN	P55056	APOC4	0	0	0	0	0	0	0	0	0	0	0	0	0	0	0	0	0	0	0	0	0	0	0	679589.9	978541.7	729531	0	0	0	0	0	0	0	0	0	0	0	0	0	0	0	0	0	0	0	0	0
P55072|TERA_HUMAN	P55072	VCP	0	0	0	286160.4	0	0	0	0	0	0	0	0	0	294574.8	0	102301.7	0	0	0	0	0	0	0	0	0	0	0	0	0	0	0	0	0	0	0	0	0	0	0	0	0	0	0	0	0	0	0
P60811|PRSA1_STRP1	P60811	prsA1 SPy_1390 M5005_Spy1133	0	0	314013.9	275860.1	0	0	110107.8	0	0	0	0	0	0	0	0	0	0	0	0	0	0	0	54507.7	0	0	0	1201917.7	0	391384.5	0	0	0	0	2831266.9	0	0	0	0	0	0	0	0	0	0	0	0	0
P61626|LYSC_HUMAN	P61626	LYZ LZM	0	0	0	0	0	0	0	0	0	0	0	0	0	0	0	0	0	0	0	0	0	0	0	0	0	0	0	0	0	119381.9	0	0	0	0	85947.1	0	0	0	0	0	0	0	315249.8	0	0	0	0
P62701|RS4X_HUMAN	P62701	RPS4X CCG2 RPS4 SCAR	0	0	0	0	0	0	0	0	0	0	0	0	0	0	0	0	0	0	0	0	0	0	0	0	0	0	0	0	0	0	0	0	0	0	0	0	0	0	0	0	0	0	0	0	0	0	0
P62805|H4_HUMAN	P62805	HIST1H4A H4/A H4FA; HIST1H4B H4/I H4FI; HIST1H4C H4/G H4FG; HIST1H4D H4/B H4FB; HIST1H4E H4/J H4FJ; HIST1H4F H4/C H4FC; HIST1H4H H4/H H4FH; HIST1H4I H4/M H4FM; HIST1H4J H4/E H4FE; HIST1H4K H4/D H4FD; HIST1H4L H4/K H4FK; HIST2H4A H4/N H4F2 H4FN HIST2H4; HIST2H4B H4/O H4FO; HIST4H4	0	0	0	0	0	0	0	0	0	0	0	0	0	0	0	0	0	0	0	0	0	0	0	0	0	0	0	0	0	0	0	0	0	0	0	0	0	0	0	0	0	0	0	0	0	0	0
P63104|1433Z_HUMAN	P63104	YWHAZ	0	0	0	0	0	0	0	926879.1	0	0	0	0	0	0	0	0	0	0	0	0	0	2340725.5	0	0	1890129.1	0	0	1755564.6	0	3005939	2940244.9	0	0	3760612.1	0	0	0	0	0	0	0	0	0	0	0	0	1641841.5
P67274|GCH1L_STRP1	P67274	SPy_0931 M5005_Spy0732	0	0	0	0	0	0	0	0	0	0	0	0	0	0	0	0	0	0	0	0	0	0	0	0	0	0	0	0	0	0	0	0	0	0	0	0	0	0	0	0	0	0	0	0	0	0	0
P68871|HBB_HUMAN	P68871	HBB	0	0	0	0	0	0	0	0	0	0	0	0	0	0	0	0	0	0	0	0	0	0	0	183414.8	195411.8	168611.2	0	0	0	0	0	0	0	0	0	0	0	0	118523.8	186804.4	210281.2	0	0	0	0	0	0
P69905|HBA_HUMAN	P69905	HBA1; HBA2	0	0	0	0	0	0	0	0	0	0	0	0	0	0	0	0	0	0	0	0	0	0	0	0	0	0	0	0	0	0	0	0	59162.7	0	122434.4	0	0	0	189888.7	261921.1	258053.2	0	0	0	0	0	0
P78317|RNF4_HUMAN	P78317	RNF4 SNURF RES4-26	0	0	0	0	0	0	0	0	0	0	0	0	0	0	0	0	0	0	0	0	0	0	0	0	0	0	0	0	0	0	0	0	0	0	0	0	0	0	0	0	0	0	0	0	0	0	0
P78385|KRT83_HUMAN	P78385	KRT83 KRTHB3	0	0	0	0	0	0	0	0	0	0	0	0	0	0	0	0	0	0	0	0	0	0	0	0	0	0	0	0	0	0	0	0	0	0	0	0	0	0	0	0	0	0	0	0	0	0	0
P78386|KRT85_HUMAN	P78386	KRT85 KRTHB5	0	0	0	0	0	0	0	0	0	0	0	0	0	0	0	0	0	0	0	0	0	0	0	0	0	0	0	0	0	0	0	0	0	0	0	0	0	0	0	0	0	0	0	0	0	0	0
P80108|PHLD_HUMAN	P80108	GPLD1 PIGPLD1	0	1477298.4	0	0	0	1960073.8	1325820.2	0	0	0	0	0	0	0	0	0	0	0	0	0	0	0	0	0	156154.5	115556.5	695199.7	0	481167.1	0	0	0	0	0	0	0	0	10213189.6	0	0	3061729.3	0	0	0	0	0	0
P80748|LV302_HUMAN	P80748	IGLV3-21	174855.6	1290395.8	1374293.1	946354.5	198414.2	1164774.4	804117.8	1324395.8	730070.8	3407110.6	15077753.9	2810415.2	8869494	6554611.8	3517134.6	8212057.2	7517211.8	766283.2	0	0	2781694.5	2248110.1	2982787.3	948287.8	2002382.7	755401.2	1310268.9	1139500.9	1005652.3	1053058.4	955946.3	5896304.6	5157566.2	10388625.7	8777113.4	0	0	0	791049.7	8118611.7	8128865.3	0	1118481.2	0	3144841.4	2977741.8	3217164.2
P81605|DCD_HUMAN	P81605	DCD AIDD DSEP	2226683.6	1456038.3	2257369.8	7127470.8	1971965.1	2449517.2	26361445.4	2292094.6	0	1248540.1	763941.4	1793971.4	1842858.2	1346227.2	2549530.3	4412658.7	4561783.1	1734291.3	2470704.8	469485.5	2736133	908013.1	0	930075.3	236346.9	1311473.5	3086447.5	4760997.6	711890.3	7166523.8	1116253	1437436.4	3737131	800499.7	1023210.5	1497249.4	2276249.8	1010772.3	2661410.8	1317298.4	2103148.7	2774909.4	9758404.8	2070143.1	0	0	255260.2
Q01469|FABP5_HUMAN	Q01469	FABP5	0	0	0	160637.5	0	997344	1144571.4	0	101990.4	0	875605.1	0	0	0	0	0	0	0	0	1328193.4	0	0	0	0	0	0	0	0	1354993.3	0	0	0	0	0	0	0	0	0	1526225.3	0	0	0	166383.7	0	0	0	0
Q02413|DSG1_HUMAN	Q02413	DSG1 CDHF4	0	0	0	968840.1	0	0	0	0	0	95703.1	195154.4	0	0	62488811.3	176696.1	0	136442.6	0	0	306733.4	0	0	0	0	0	0	0	0	0	0	0	0	0	0	0	0	0	0	0	0	0	0	0	0	0	0	0
Q03591|FHR1_HUMAN	Q03591	CFHR1 CFHL CFHL1 CFHL1P CFHR1P FHR1 HFL1 HFL2	0	0	0	0	0	0	0	0	0	0	0	0	0	0	0	0	0	0	0	0	0	0	0	0	0	0	0	0	0	0	0	0	0	0	0	0	0	0	0	0	0	0	192995.7	0	0	0	0
Q04695|K1C17_HUMAN	Q04695	KRT17	51233	11156907.9	448325.2	200462.9	0	0	47263.1	320338.3	15822509.9	0	80179.8	0	0	0	0	0	953280.3	0	0	2960571	0	0	0	0	0	0	100648.5	0	0	706780.3	0	0	12905.6	0	0	0	0	0	3206154.4	0	105675.7	0	0	857297.7	725605.3	83087	0
Q04756|HGFA_HUMAN	Q04756	HGFAC	0	0	0	0	0	0	0	0	0	0	0	0	0	0	0	0	0	0	0	0	0	0	0	0	0	0	0	0	0	0	0	0	0	0	0	0	0	0	2569987	5970788.3	5747609.9	0	0	0	123790.8	625860.2	119384.9
Q06033|ITIH3_HUMAN	Q06033	ITIH3	0	0	0	0	0	0	0	0	0	0	0	0	0	0	0	0	0	0	0	0	0	0	0	0	0	0	29965.6	38185.8	0	0	0	0	0	0	0	0	0	0	0	0	0	0	0	0	0	0	0
Q06830|PRDX1_HUMAN	Q06830	PRDX1 PAGA PAGB TDPX2	0	0	0	0	0	0	0	0	0	0	0	0	0	0	0	0	0	0	0	0	0	0	0	0	0	0	0	0	0	0	0	0	0	0	0	0	0	0	0	0	0	0	0	0	0	0	0
Q07954|LRP1_HUMAN	Q07954	LRP1 A2MR APR	0	0	0	0	0	0	0	56562.1	0	0	0	0	0	0	0	0	0	0	0	503192.8	0	0	6138436.2	0	0	0	0	0	0	0	43776.7	46007.8	0	0	0	2036529.1	1517988.2	1016185.7	0	1907699.9	0	0	0	0	0	496825.4	0
Q08188|TGM3_HUMAN	Q08188	TGM3	0	0	0	0	0	0	485392.5	0	0	49586.6	0	51790.8	0	0	0	0	0	0	0	0	0	0	0	0	0	0	0	0	0	0	0	0	0	0	0	3817.2	0	0	0	0	0	0	0	0	45823.8	0	8525.8
Q08380|LG3BP_HUMAN	Q08380	LGALS3BP M2BP	4207874.4	5099294.7	6368400.1	1171910.1	717317.2	963662.6	644202.2	485069.2	62391.9	138843.6	152163.2	0	0	0	0	992796.8	477627.6	0	0	0	0	1308408.5	1030795.9	0	108274.9	120734.1	0	0	0	0	0	0	0	0	0	1989040.5	1974866	0	0	0	84988.7	0	266248.9	221576.9	4237963.6	0	0
Q08554|DSC1_HUMAN	Q08554	DSC1 CDHF1	0	0	0	514903.5	46157.7	0	0	94148.7	0	3074315	483108.1	1342843.3	0	1322348.1	353733.9	1559288.8	1502948.1	0	187912.2	230508.4	0	0	0	0	0	15035.9	135270.4	0	0	41851.9	114580.6	8658.7	0	0	122510.9	0	0	0	348807.1	0	0	0	0	0	0	0	0
Q08830|FGL1_HUMAN	Q08830	FGL1 HFREP1	958106.3	0	1987467.8	0	0	0	0	0	58959.1	995705.2	2989228.9	3661290.6	1162321.3	1428353.8	1032754.2	1177060.1	1893745.5	0	0	0	0	0	0	0	0	0	0	0	0	0	0	0	0	0	0	0	0	0	0	0	0	0	0	0	0	0	0
Q09666|AHNK_HUMAN	Q09666	AHNAK PM227	0	0	0	0	0	0	0	0	0	0	0	0	0	0	0	0	0	0	0	0	0	0	0	0	0	0	0	0	0	0	0	0	0	0	0	0	0	0	0	0	0	0	0	0	0	0	0
Q12805|FBLN3_HUMAN	Q12805	EFEMP1 FBLN3 FBNL	0	0	0	0	0	0	0	0	0	0	0	0	0	0	0	0	0	0	0	0	0	0	0	705033.8	979435	344747.5	157578	640852.4	0	0	0	0	0	0	0	0	0	0	0	0	0	0	0	0	0	0	0
Q13103|SPP24_HUMAN	Q13103	SPP2 SPP24	0	0	0	0	0	0	0	0	0	59012.1	0	0	0	0	0	0	0	0	0	0	967204.7	1315125.3	1408362.9	0	0	0	2224533.6	2062404.6	1485289.1	2767112.9	3305076.8	1249370	0	0	0	0	0	0	0	0	0	0	0	0	0	0	0
Q13201|MMRN1_HUMAN	Q13201	MMRN1 ECM EMILIN4 GPIA* MMRN	0	0	0	0	0	0	0	0	0	0	0	0	0	0	0	0	0	0	0	0	0	0	0	0	0	0	0	0	0	0	0	0	0	0	0	0	0	0	0	0	0	0	0	0	0	0	0
Q13232|NDK3_HUMAN	Q13232	NME3	0	0	0	0	0	0	0	0	0	0	0	0	0	0	0	382180.8	0	0	0	0	0	0	0	0	0	0	0	0	0	0	0	0	0	0	0	0	0	0	0	0	0	0	0	0	0	0	0
Q13361|MFAP5_HUMAN	Q13361	MFAP5 MAGP2	0	0	0	0	0	0	0	0	0	0	0	0	0	0	0	0	0	0	0	0	0	0	0	0	0	0	0	0	0	0	0	0	0	0	0	0	0	0	0	0	0	0	0	0	0	0	0
Q13835|PKP1_HUMAN	Q13835	PKP1	0	0	0	51598.5	0	0	0	0	0	0	0	0	0	0	0	0	0	0	0	0	0	0	0	0	0	0	0	0	0	0	0	0	0	0	0	0	0	0	0	0	0	0	0	0	0	0	0
Q14525|KT33B_HUMAN	Q14525	KRT33B HHA3-II HKA3B KRTHA3B	0	0	0	0	0	0	0	0	0	0	0	0	113766.8	0	0	0	0	0	0	0	0	0	0	0	0	0	0	0	0	0	0	0	0	0	0	0	0	0	0	0	0	0	0	0	0	0	0
Q14624|ITIH4_HUMAN	Q14624	ITIH4 IHRP ITIHL1 PK120 PRO1851	14481986.9	19165610.2	18330041.3	17231476.1	15138817.3	20195297.5	8475451	19232544.8	12464439.6	14105134.5	8948543.1	18439444.2	35590336.8	30096760.2	36233062.4	29974045	27521916	10134613.7	22062223.6	13674046.7	16671235.9	20728179.9	21541692.8	60816834.3	73480388.6	57417125	16620987	21772805.8	14928395.7	51800897.5	46203534.7	40317048.7	23332333.2	52904963.1	50533881.1	15347171.4	13682865.6	13001118.3	55673344.7	84747387.6	102913413.3	962815	28279667.1	18500978.9	3582630.3	3951772.1	2784988.7
Q14697|GANAB_HUMAN	Q14697	GANAB G2AN KIAA0088	0	0	0	0	0	0	0	0	0	0	0	0	0	0	0	0	0	0	0	0	0	0	0	0	0	0	0	0	0	0	0	0	0	0	0	0	0	0	0	0	0	0	0	0	0	0	0
Q15323|K1H1_HUMAN	Q15323	KRT31 HHA1 HKA1 KRTHA1	0	0	0	0	0	0	0	85464.3	0	0	0	0	0	0	0	0	0	0	0	0	0	0	0	0	0	0	0	0	0	0	0	0	0	0	0	0	0	0	0	0	0	0	0	0	0	0	0
Q15485|FCN2_HUMAN	Q15485	FCN2 FCNL	0	0	0	0	0	0	0	0	0	0	221320.8	428521.1	402965.8	87545.9	71867	0	0	0	0	145728.4	0	0	517931.5	761183.3	766078.8	519737.9	340398.2	333483.8	257783.2	0	0	0	0	0	0	0	0	0	0	175733.7	0	0	0	0	0	0	0
Q15582|BGH3_HUMAN	Q15582	TGFBI BIGH3	0	0	0	0	0	0	0	0	0	0	595780.3	0	74365.6	1077236.8	821943.8	0	903282.6	0	0	0	0	0	0	0	0	0	0	0	0	0	0	0	0	0	0	0	0	0	0	0	0	0	0	0	0	0	0
Q15848|ADIPO_HUMAN	Q15848	ADIPOQ ACDC ACRP30 APM1 GBP28	0	0	0	0	0	0	0	0	0	0	0	0	0	0	0	0	0	0	0	0	0	0	0	0	0	0	0	0	0	0	0	0	0	0	0	0	0	0	0	0	0	0	0	0	0	53818.1	48472.9
Q16610|ECM1_HUMAN	Q16610	ECM1	0	0	119177.7	0	0	0	0	0	0	390984.2	368124.3	327842	234806.9	258588.7	0	200169.9	98950	0	167321.3	0	0	0	0	68167.4	106361.2	87575.6	0	0	0	721331.9	616189	522842.5	150710.6	715616	740063.7	0	0	0	277774.9	758348.1	812192.2	0	606624.1	541752.8	0	120801.1	0
Q59EK9|RUN3A_HUMAN	Q59EK9	RUNDC3A RAP2IP RPIP8	0	0	0	0	0	0	0	0	0	0	0	0	0	0	0	0	0	0	0	0	0	0	0	110937.9	183843.8	117412.7	0	0	0	0	0	0	0	0	0	0	0	0	0	0	0	0	0	0	0	0	0
Q5T749|KPRP_HUMAN	Q5T749	KPRP C1orf45	0	0	0	0	0	0	0	122354.5	0	0	0	0	0	0	0	0	0	0	0	0	0	0	0	0	0	0	0	0	0	0	39510.1	0	0	0	0	0	0	0	381630.7	0	0	0	0	0	0	0	35551.7
Q6KB66|K2C80_HUMAN	Q6KB66	KRT80 KB20	0	0	0	129648.6	0	0	0	0	0	0	0	0	0	0	0	0	0	0	0	0	0	0	0	0	0	0	0	0	0	0	0	0	0	0	0	0	0	0	0	0	0	0	0	0	0	0	0
Q6P3W2|DJC24_HUMAN	Q6P3W2	DNAJC24 DPH4 ZCSL3	0	0	0	0	0	0	0	0	0	12302.5	74120.9	0	193860.5	199293.7	186471.7	168335.2	193145.9	0	90145.7	0	0	0	0	0	9608396.2	0	0	0	0	5748374.3	8528258.9	4133860.2	0	0	0	0	0	0	0	0	0	0	0	0	0	385778.3	0
Q6Q788|APOA5_HUMAN	Q6Q788	APOA5 RAP3 UNQ411/PRO773	0	0	0	0	0	0	0	0	0	0	0	0	0	0	0	0	0	0	0	0	306269.7	363688.9	395663.7	581656.2	799865.6	553499.3	0	0	0	0	0	0	0	0	0	0	0	0	0	0	0	0	0	0	0	0	0
Q6UX71|PXDC2_HUMAN	Q6UX71	PLXDC2 TEM7R UNQ2514/PRO6003	408187	476221.5	614736.9	556103.2	367863.4	314357.9	265014.3	621101.4	0	211966.6	0	0	0	304023.1	362848.9	602197.5	595524.8	0	0	0	0	0	0	5599103.6	5340017.4	3887937.2	326126.5	113556.3	98539.9	315499.3	0	94878.4	187208.6	331626.6	0	0	0	0	262031.8	1406435.4	1180132.4	0	0	124578.2	0	0	0
Q6ZN30|BNC2_HUMAN	Q6ZN30	BNC2	1577937.1	1734994.1	2272337.1	492046.4	650309.2	0	586292.7	1628309.5	0	1913551.4	2653420.5	6985685	6930452.9	3015716.8	2597911.6	2950919.5	3125396.9	570621.4	1897702.6	1731817.9	33865032.4	25878188.2	19713374.3	127110646.2	35190820.9	104171111.7	3672963.1	1411120	2211973.3	47111764.5	57710478.1	35022779.5	2389873.7	11340601.8	2957551.1	0	0	0	2360207	5716003.6	4346784	1225846.3	10578010.8	5119801	0	0	583760.4
Q7DAL7|Q7DAL7_STRP1	Q7DAL7	grab SPy_1357	0	0	0	0	0	0	0	0	0	0	0	0	0	0	0	0	0	0	0	0	943599.4	0	0	0	0	0	0	0	0	0	0	0	0	0	0	0	0	0	0	0	0	0	0	0	0	0	0
Q7DAN2|Q7DAN2_STRP1	Q7DAN2	nga SPy_0165	0	0	0	0	0	0	256622.1	0	0	0	0	0	0	0	0	0	0	0	0	0	0	0	0	10747103	0	0	0	0	0	1396913199.9	1776043222.8	871617388.8	67918.8	0	0	0	0	0	0	0	0	0	0	0	0	0	0
Q7Z794|K2C1B_HUMAN	Q7Z794	KRT77 KRT1B	0	0	0	166857.7	19655.9	0	0	0	4837351.8	0	0	0	0	0	0	0	0	0	115658.1	0	0	0	0	0	0	0	0	0	0	0	0	0	0	0	0	0	0	0	0	0	0	0	0	51872.6	0	0	0
Q86SJ6|DSG4_HUMAN	Q86SJ6	DSG4 CDHF13	0	0	0	0	0	0	0	0	0	0	0	0	0	0	0	0	0	0	0	0	0	0	0	0	0	0	0	0	0	0	0	0	0	0	0	0	0	0	0	0	0	0	0	0	0	0	0
Q86UD1|OAF_HUMAN	Q86UD1	OAF NS5ATP13TP2	0	0	0	0	0	0	0	0	0	0	0	0	0	0	0	0	0	0	0	0	0	0	0	390266.1	251107.6	556317.5	0	0	0	89129.9	59764.2	0	0	0	0	0	0	0	0	0	0	0	0	0	0	0	0
Q86UX7|URP2_HUMAN	Q86UX7	FERMT3 KIND3 MIG2B URP2	0	0	0	0	0	0	0	0	0	0	0	0	0	0	0	0	0	0	0	0	0	0	0	151677.9	584201.6	301624.2	0	0	0	0	0	0	0	0	0	0	0	0	0	0	0	0	0	0	0	0	0
Q86Y46|K2C73_HUMAN	Q86Y46	KRT73 K6IRS3 KB36 KRT6IRS3	0	0	0	0	0	0	0	0	0	0	0	0	0	0	0	0	0	0	0	0	0	0	0	0	0	0	0	0	0	0	0	0	0	0	0	0	0	0	0	0	0	0	0	0	0	0	0
Q86YZ3|HORN_HUMAN	Q86YZ3	HRNR S100A18	42906.2	125269.2	128324.2	1000511.1	142957.5	0	0	121613.9	0	0	192215.7	0	0	0	395283.8	133031.1	307910.2	0	0	0	0	0	0	0	163973	0	180972.5	0	0	0	333758.2	0	98635.3	102350.8	0	105404.7	0	108038.2	0	108733.9	0	0	0	0	225546.6	0	0
Q8IUC1|KR111_HUMAN	Q8IUC1	KRTAP11-1 KAP11.1 KRTAP11.1	0	0	0	0	0	0	0	0	0	0	0	0	0	0	0	0	0	0	0	0	0	0	0	0	0	0	0	0	0	0	0	0	0	0	0	0	0	0	0	0	0	0	0	0	0	0	0
Q8IZD9|DOCK3_HUMAN	Q8IZD9	DOCK3 KIAA0299 MOCA	0	0	0	0	0	0	0	0	0	0	0	0	0	0	0	0	0	0	0	0	0	0	0	0	767190	773954.1	0	0	0	0	0	0	0	0	0	0	0	0	0	0	0	0	0	0	0	0	0
Q8N1N4|K2C78_HUMAN	Q8N1N4	KRT78 K5B KB40	0	0	0	0	11847.4	0	0	0	0	0	0	0	0	0	29470.5	0	0	0	0	0	0	0	0	0	0	0	0	0	0	0	0	0	0	0	0	0	0	0	0	0	0	0	0	0	0	0	0
Q8NI99|ANGL6_HUMAN	Q8NI99	ANGPTL6 AGF ARP5 UNQ152/PRO178	0	0	0	0	0	0	0	0	0	0	0	0	0	0	0	0	0	0	0	0	0	0	0	158616	460584.8	244862.3	0	0	0	0	0	0	0	0	0	0	0	0	0	0	0	0	0	0	0	0	0
Q8TF66|LRC15_HUMAN	Q8TF66	LRRC15 LIB	0	0	0	0	0	0	0	0	0	0	0	0	0	0	0	0	0	0	0	0	0	0	0	0	0	0	0	0	0	0	0	0	0	0	0	0	0	0	0	0	0	0	0	0	0	0	0
Q8WVV4|POF1B_HUMAN	Q8WVV4	POF1B	0	0	0	0	0	0	0	0	0	0	0	0	0	286276.1	0	0	0	0	0	0	0	0	0	0	0	0	0	0	0	0	0	0	0	0	19335.9	0	0	0	0	0	0	0	0	0	0	0	0
Q8WWA0|ITLN1_HUMAN	Q8WWA0	ITLN1 INTL ITLN LFR UNQ640/PRO1270	0	0	0	0	0	0	127954	0	0	0	0	0	0	0	0	0	0	0	0	0	0	0	0	0	0	0	0	0	0	0	113202.7	230239.7	0	596387.1	349862.7	0	0	0	20747.4	374311	0	201740.5	233947.7	29606.6	0	0	0
Q8WWQ8|STAB2_HUMAN	Q8WWQ8	STAB2 FEEL2 FELL FEX2 HARE	0	0	0	0	0	0	0	0	0	0	0	0	0	0	0	0	0	0	0	0	0	0	0	102222.5	130374.5	0	0	0	0	0	0	0	0	0	0	0	0	0	0	0	0	0	0	0	0	0	0
Q8WZ42|TITIN_HUMAN	Q8WZ42	TTN	0	0	102357.7	0	0	0	0	0	106151.5	0	0	0	0	0	0	0	0	0	0	0	0	0	0	233440.2	178267.8	162927.7	0	0	0	151264.3	152484.5	0	0	251085.5	37372.5	0	0	0	0	0	168250.8	0	0	0	0	0	43338.7
Q92764|KRT35_HUMAN	Q92764	KRT35 HHA5 HKA5 KRTHA5	0	0	0	0	0	0	0	0	0	0	0	0	0	0	0	0	0	0	0	0	0	0	0	0	0	0	0	0	0	0	0	0	0	0	0	0	0	0	0	0	0	0	0	0	0	0	0
Q92954|PRG4_HUMAN	Q92954	PRG4 MSF SZP	0	0	0	0	0	0	0	224490.7	0	0	0	0	0	0	0	0	0	0	0	0	0	0	0	254293.1	323621.7	212843.7	0	0	0	0	0	0	0	0	0	0	0	0	0	10884.1	0	0	0	0	0	0	0
Q96IY4|CBPB2_HUMAN	Q96IY4	CPB2	0	0	0	0	0	0	0	0	0	0	0	0	0	0	0	0	0	0	0	0	0	0	0	0	0	0	0	0	0	0	0	0	0	0	0	0	0	0	0	0	0	0	0	0	0	0	0
Q96P63|SPB12_HUMAN	Q96P63	SERPINB12	0	0	0	0	0	0	0	0	0	0	0	0	0	0	0	0	0	0	0	0	0	0	0	0	0	0	0	0	0	0	0	0	0	0	0	0	0	0	0	0	0	0	0	0	0	0	0
Q96PD5|PGRP2_HUMAN	Q96PD5	PGLYRP2 PGLYRPL PGRPL UNQ3103/PRO10102	0	0	0	0	0	0	0	0	0	0	0	0	0	0	0	0	0	0	0	0	0	573321	383982.3	173215.6	277106.8	85908.9	0	0	0	0	0	0	0	0	0	0	0	0	0	96281.5	0	0	0	0	82421	0	183579.9
Q99459|CDC5L_HUMAN	Q99459	CDC5L KIAA0432 PCDC5RP	0	0	0	0	0	0	0	0	0	1704128.2	1516321.1	1275408.1	913044.4	0	937482.5	977181.7	0	0	754325	316995.4	0	0	0	0	0	0	0	0	0	1698057.6	1327903.3	1212653.7	1119402.5	2091626.6	1783642.7	0	0	0	658912.6	0	0	546216	746244.6	616930.1	0	0	0
Q99XU1|Q99XU1_STRP1	Q99XU1	SPy_2033	0	0	0	0	0	0	0	0	0	0	110279.9	0	0	0	0	0	0	0	0	0	0	0	0	0	0	0	0	0	0	115000.2	104269	99344.1	1180539.3	2476287.5	2544278.6	128413.5	158681.6	143285.9	0	0	0	0	0	0	3964614671	11053169421.7	3708361112.1
Q99XU7|Q99XU7_STRP1	Q99XU7	isp SPy_2025	0	0	0	0	0	0	0	0	0	0	0	0	0	0	0	0	0	0	0	0	18477770641.9	24544835057.6	26896102167.1	0	0	0	0	0	0	0	0	0	0	1403354.8	0	0	0	0	0	0	0	0	0	0	0	0	0
Q99XV0|Q99XV0_STRP1	Q99XV0	emm1 SPy_2018	0	533073.9	0	0	0	0	244423.7	0	0	540271481.3	437822443.1	371705429.2	237966814.3	269062797.2	257411373.6	275646725	260535546.8	94104.4	116222.4	0	0	0	0	0	0	0	0	0	0	0	0	65027.2	40878.8	114950.6	0	0	0	0	0	0	0	102921.5	101969.1	122368.4	0	0	0
Q99XW1|Q99XW1_STRP1	Q99XW1	smeZ SPy_1998	0	0	294201.1	0	0	0	0	0	0	0	0	0	0	0	0	0	0	0	0	0	0	0	0	0	0	0	0	0	0	136577153	114373058.3	120859086.7	0	0	0	0	0	0	0	0	0	0	0	0	0	0	508369.3
Q99YH8|Q99YH8_STRP1	Q99YH8	SPy_1697	0	0	0	0	0	0	0	0	0	0	0	0	0	0	0	0	0	0	0	0	0	0	0	0	0	0	0	0	0	289590.6	250559.2	58680.4	224936.2	461486	329811.4	20288460478.3	26332711715.5	23312276542	5951793.8	4496851.4	2490717	1307371	2539779.4	960740.9	0	226947.4	0
Q99YI6|Q99YI6_STRP1	Q99YI6	SPy_1686	0	0	0	0	0	0	0	0	0	0	0	0	0	0	0	0	0	0	0	0	0	0	0	0	0	0	0	0	0	0	0	0	0	0	0	0	0	0	0	0	0	0	0	0	0	0	0
Q99Z76|Q99Z76_STRP1	Q99Z76	inlA SPy_1361	0	0	0	0	0	0	0	0	0	0	0	0	0	0	0	0	0	0	0	0	0	0	0	0	0	0	0	0	0	0	0	0	2834238507.9	6198878328.4	5083777829	0	0	0	0	0	0	0	0	0	0	0	0
Q99ZN4|Q99ZN4_STRP1	Q99ZN4	SPy_1154	0	0	0	351258.3	0	0	0	0	0	0	0	0	0	0	0	0	0	0	0	0	16081496	0	0	0	0	0	9067968598.1	13067923247.5	6073147988	23012360.9	8200182.4	4392082.8	409394.2	185028.7	0	0	0	0	0	0	0	0	0	0	1594104.9	0	0
Q9A0J7|Q9A0J7_STRP1	Q9A0J7	SPy_0747	0	0	0	0	0	0	0	0	0	0	0	0	0	0	0	0	0	2446208549.1	2421021042	5204446283.9	0	105381.9	1285148.2	0	0	0	0	0	0	0	0	0	0	0	0	0	0	0	8867193.3	0	4963816	0	0	0	0	0	0
Q9A170|Q9A170_STRP1	Q9A170	SPy_0433	0	0	0	0	0	0	0	0	0	0	0	0	0	0	0	0	0	0	0	0	0	0	0	0	0	0	0	0	0	0	0	0	0	0	0	0	0	0	12310284933.7	17384429552.1	16727858863.5	14671600.3	15235061.9	5867920.9	776066.4	103593.7	432032.5
Q9BQ50|TREX2_HUMAN	Q9BQ50	TREX2	0	0	0	0	0	0	0	0	0	0	854690.1	0	182344.6	0	0	0	0	0	0	0	0	0	0	1217914	0	0	0	0	0	0	0	0	0	0	0	0	0	0	0	0	0	0	0	0	0	0	0
Q9BWP8|COL11_HUMAN	Q9BWP8	COLEC11 UNQ596/PRO1182	0	0	0	0	0	0	560172.9	0	0	0	0	0	0	0	0	0	0	0	0	0	62498.5	0	48321.4	697669.4	527150.8	579555.6	0	0	0	122616.7	182678.9	0	0	0	0	0	0	0	0	0	0	0	0	0	0	0	0
Q9BXR6|FHR5_HUMAN	Q9BXR6	CFHR5 CFHL5 FHR5	0	0	0	5410918.2	0	0	0	0	0	0	0	0	0	0	0	0	0	450658.2	0	0	101189.8	0	129936.4	19135661.5	21465974.7	16218369.1	0	0	0	0	0	0	0	844295.7	122002.1	0	0	0	0	0	0	0	5231436.4	3797221.3	0	0	0
Q9NPH3|IL1AP_HUMAN	Q9NPH3	IL1RAP C3orf13 IL1R3	0	0	0	0	0	0	0	0	0	0	0	0	0	0	0	0	0	0	0	0	0	0	0	0	0	0	0	0	0	0	0	0	0	0	0	0	0	0	0	294622.4	308207.3	0	0	0	0	0	0
Q9NQ79|CRAC1_HUMAN	Q9NQ79	CRTAC1 ASPIC1 CEP68	0	0	194089.7	0	0	0	0	0	0	59652.1	0	0	0	0	0	0	0	0	0	0	48718.9	1714523.7	2210467.1	1231828.7	2245218.3	1022980.4	0	0	0	1051259.1	1257153	526078.9	0	957806.7	617023.3	0	0	0	230247.4	874045.6	584469.7	690655.3	9672730.9	6023987.7	12180155.4	12226429.4	15914492.6
Q9NSB4|KRT82_HUMAN	Q9NSB4	KRT82 KRTHB2	0	0	0	0	0	0	0	0	0	0	0	0	0	0	0	0	0	0	0	0	0	0	0	0	0	0	0	0	0	0	0	0	0	0	0	0	0	0	0	0	0	0	0	0	0	0	0
Q9NZT1|CALL5_HUMAN	Q9NZT1	CALML5 CLSP	0	0	0	1554072.9	878385.1	332339.6	886325.9	0	0	180302	2480752.2	0	0	0	158780.7	0	252132.7	69818.2	133524.3	977062.1	0	0	0	0	0	118721.7	163366.2	0	944301	273109.3	283388.5	161269.9	0	0	0	0	0	881457.9	1766151.1	0	0	155726	0	0	0	0	0
Q9UGM5|FETUB_HUMAN	Q9UGM5	FETUB	0	0	0	0	42648.9	0	0	0	31876.6	0	0	0	22960.5	0	0	0	0	0	0	0	0	0	0	199503.4	189272.7	72941	65865.3	68893.7	72983.1	130037	102599.5	89608.6	161378.4	409543.6	279062.6	0	0	0	0	0	0	0	0	0	0	0	0
Q9UKZ9|PCOC2_HUMAN	Q9UKZ9	PCOLCE2 PCPE2 UNQ250/PRO287	0	0	0	0	0	0	0	0	0	0	0	0	0	0	0	0	0	0	0	0	0	0	0	0	0	0	0	0	0	0	0	0	0	0	0	0	0	0	0	0	0	0	0	0	0	0	0
Q9Y4C1|KDM3A_HUMAN	Q9Y4C1	KDM3A JHDM2A JMJD1 JMJD1A KIAA0742 TSGA	0	0	0	0	0	0	0	0	0	0	0	0	0	0	0	0	0	0	0	0	0	0	0	0	2084475.1	1777822.8	0	0	0	0	0	0	0	0	0	0	0	0	0	0	0	0	0	0	0	0	0
Q9Y6Z7|COL10_HUMAN	Q9Y6Z7	COLEC10 CLL1 UNQ366/PRO702	0	0	0	0	0	0	0	0	0	0	0	0	0	0	0	0	0	0	0	0	0	0	0	0	0	0	0	0	0	0	0	0	0	0	0	0	0	0	0	0	0	0	0	0	0	0	0
RTpeptides			431866947.8	385774156.4	414751868.5	385381547.5	495417347.2	469491223.9	315205051.3	403374869.3	384663170.3	300342267	221260524.8	222285407.6	303036030.6	303399009.4	257971150.1	316401337.2	329467677.8	358459887	664040115.9	495649412.7	411486597.6	621957759.9	733857523.1	477679491.2	447334672.9	419210128.1	353208754.6	414749781.2	374343532.5	740463993.1	724517252.7	753902491.4	546774379.9	912633403.3	972641384.5	350139748.3	334536088.3	281595589	405106292.7	496794651.6	523859518.7	593334699.5	856659828	525584841	263218709.8	342828274.9	352929625.5
SALIVA INTERACTOME
Protein	Uniprot ID	Gene names	sfGFP	sfGFP	sfGFP	sfGFP	sfGFP	sfGFP	emm1	emm1	emm1	emm1	emm1	emm1	isp	isp	isp	csrR	csrR	csrR	srtA	srtA	srtA	SPy_0747	SPy_0747	SPy_0747	nga	nga	nga	inlA	inlA	inlA	SPy_1697	SPy_1697	SPy_1697	SPy_0433	SPy_0433	SPy_0433	arcB	arcB	arcB	SPy_2033	SPy_2033	SPy_2033	SPy_1686	SPy_1686	SPy_1686	SPy_0931	SPy_0931
B9A064|IGLL5_HUMAN	B9A064	IGLL5	0	0	0	0	0	0	7057725.8	7685192.8	8121448.4	7386316.3	6320876.5	5434935.3	0	0	0	0	806757.3	974488.7	0	0	0	0	0	0	0	0	0	0	198939.6	0	0	0	0	430677.7	613860.1	0	0	0	0	0	0	518598.8	0	363954.3	428559.5	0	1049881.8
GFP	GFP	GFP	1896253086.5	2090887134.6	2539353125.6	3518215420.5	2588567691.1	3200015974.9	0	0	0	0	0	0	0	0	0	0	0	0	0	0	0	0	0	0	0	0	0	0	0	0	0	0	0	0	0	0	0	0	0	0	0	0	0	0	0	0	0
O14578|CTRO_HUMAN	O14578	CIT CRIK KIAA0949 STK21	0	0	0	0	0	0	0	0	0	0	0	0	0	0	0	0	0	0	0	0	0	0	0	0	0	0	0	0	0	0	0	0	0	4523436.8	0	0	0	0	0	0	0	0	0	0	0	0	0
O14773|TPP1_HUMAN	O14773	TPP1 CLN2 GIG1 UNQ267/PRO304	0	0	0	0	0	0	0	0	0	0	0	0	0	214986.9	180850.6	0	0	0	0	0	0	0	0	0	0	0	0	0	0	0	0	0	0	0	0	0	0	0	0	0	0	0	0	0	0	0	0
O15145|ARPC3_HUMAN	O15145	ARPC3 ARC21	0	0	0	0	0	0	0	0	0	0	0	0	235558.8	0	247304.2	0	0	0	0	0	0	0	0	0	0	0	0	0	0	0	0	0	0	0	0	0	0	0	0	0	0	0	0	0	0	0	0
O43707|ACTN4_HUMAN	O43707	ACTN4	0	0	0	0	0	0	0	0	0	0	0	0	0	0	0	0	0	0	0	0	0	0	0	0	0	0	0	0	0	0	0	0	0	0	0	0	0	0	0	0	132330.8	0	0	0	0	0	0
O75083|WDR1_HUMAN	O75083	WDR1	0	0	0	0	0	0	0	0	0	0	0	0	601066.2	821165.6	588318.6	0	230483.5	202659.7	0	0	0	0	0	0	0	0	0	0	0	0	0	0	0	0	0	0	0	0	0	0	0	0	0	0	0	0	0
O75173|ATS4_HUMAN	O75173	ADAMTS4 KIAA0688 UNQ769/PRO1563	0	0	0	0	0	0	0	0	0	0	0	0	0	0	0	0	0	0	0	0	0	0	0	0	0	0	0	0	0	0	0	0	0	0	0	0	0	0	0	0	0	0	0	0	0	0	0
O75390|CISY_HUMAN	O75390	CS	0	0	0	0	0	0	0	0	0	0	0	0	0	0	0	59281.2	161860.2	0	0	0	0	0	0	0	0	0	0	0	0	0	0	0	0	0	0	0	0	0	0	0	0	0	0	0	0	0	146906.6
O75888|TNF13_HUMAN	O75888	TNFSF13 APRIL TALL2 ZTNF2 UNQ383/PRO715	0	0	0	0	0	0	0	0	0	0	0	0	0	0	0	0	90152.7	0	0	0	0	0	0	0	0	0	0	0	0	0	0	0	22952.4	0	0	0	0	0	57167.6	0	0	0	0	0	0	164845.2	304923.9
O87527|O87527_STRPY	O87527	csrR covR NCTC10872_02030	0	0	0	0	0	0	0	0	0	0	0	0	0	0	0	2107622781	4564442856.6	3969533658.4	643393.5	0	0	0	0	0	0	0	0	0	0	0	0	0	0	0	0	0	0	0	0	0	0	0	0	0	0	0	0
O95834|EMAL2_HUMAN	O95834	EML2 EMAP2 EMAPL2	0	0	0	0	0	0	0	0	0	0	0	0	0	196740.3	0	0	0	0	0	0	0	0	0	0	0	0	0	0	0	0	0	0	0	0	0	0	0	0	0	0	0	0	0	0	0	0	0
P00338|LDHA_HUMAN	P00338	LDHA PIG19	0	0	0	0	0	0	0	0	0	0	0	0	3100787.5	3813588.4	3973327.6	354178.5	826106.3	874970.3	0	0	0	0	0	0	0	0	0	0	0	0	0	0	0	0	0	0	0	0	131674.2	0	0	0	0	0	0	0	496081.1
P00450|CERU_HUMAN	P00450	CP	0	0	0	0	0	0	0	0	0	0	0	0	0	0	0	0	97586.4	83567.2	0	0	0	0	0	0	0	0	0	0	0	71537.2	0	46636.6	256816.9	346969.4	708739.8	478097.9	0	103470.6	108890.5	0	0	0	0	0	0	0	1113881.5
P00558|PGK1_HUMAN	P00558	PGK1 PGKA MIG10 OK/SW-cl.110	0	0	0	0	0	27015.3	0	0	0	0	0	29598.1	0	1023516.7	164497.5	397424.8	1094996.5	1681705.7	0	0	0	0	0	0	0	0	0	0	0	0	0	0	0	0	0	0	0	104305.4	285643.4	0	101213	122671.5	0	0	0	570812.8	3243191.2
P00747|PLMN_HUMAN	P00747	PLG	0	0	0	0	0	0	0	0	0	0	0	0	0	0	0	0	0	0	0	0	0	0	0	0	0	0	0	0	0	0	0	0	0	0	0	0	0	0	0	0	0	0	0	0	0	0	174869.1
P01009|A1AT_HUMAN	P01009	SERPINA1 AAT PI PRO0684 PRO2209	0	0	0	0	0	0	0	0	0	0	0	0	0	0	0	0	85618.4	94046.5	0	0	0	0	0	0	0	0	0	0	0	0	0	0	0	0	0	0	0	0	0	0	0	0	0	0	0	0	101865.5
P01023|A2MG_HUMAN	P01023	A2M CPAMD5 FWP007	0	0	0	0	0	0	0	0	0	0	0	0	0	0	0	0	0	0	0	0	0	0	0	0	0	0	0	0	0	0	0	0	0	0	0	0	0	0	0	0	0	0	0	0	0	0	0
P01024|CO3_HUMAN	P01024	C3 CPAMD1	0	0	0	0	0	0	0	0	102247.2	0	0	0	0	0	0	0	0	0	0	0	0	0	0	0	0	0	0	0	0	0	0	0	0	0	0	0	0	0	0	0	0	0	0	0	0	0	0
P01033|TIMP1_HUMAN	P01033	TIMP1 CLGI TIMP	0	0	0	0	0	0	0	0	0	0	0	0	0	0	0	0	0	61760.6	0	0	0	0	0	0	0	0	0	0	0	0	0	0	0	0	0	0	0	0	0	0	0	0	0	0	0	0	0
P01034|CYTC_HUMAN	P01034	CST3	0	0	0	0	0	0	0	0	0	0	0	171355.8	0	791223.2	0	0	0	0	0	0	238433.4	191208.1	183497.1	227855.3	319853.9	570379.1	636621.6	0	514571.1	435526.9	0	0	0	0	0	0	0	310333.4	315108.5	0	0	0	0	0	0	0	0
P01036|CYTS_HUMAN	P01036	CST4	2939063.7	2215414.6	2748244.8	4129237.4	3086237.8	2899075.8	1167465.7	1224108.5	2978165.1	2077017.4	2444225.7	2664938.7	4840547.5	6766663.8	5374305.6	4709399.4	6610869.1	6925241.3	4084427.9	5262517.5	5584235.3	4393945.2	4174368	5527336.2	815345.1	2338215	2279611.6	725816.9	2570412.4	2112387	1349314	2117446.6	1102064.6	3871819.7	2321194.2	3436837.6	410431.7	881907.3	1497382.8	590218.7	858330.2	1249532	1374067.5	1907581.7	1743624.4	704271.2	2724207.5
P01037|CYTN_HUMAN	P01037	CST1	1405386.9	1159045	1463401.3	1708926	1322667	1203014.7	0	0	725876.8	0	0	809662.5	2538282	2987024.6	2572573.4	2174154.4	3062263.9	396227.5	1345647.7	1771752	1977864.6	1457585.1	1240176	1630580	0	614636	968350	0	630792.5	925063.4	208385.4	173732.8	0	1078924.4	819628.1	790803.2	0	0	599063.3	237055.8	422093	475664.4	0	569125.9	0	367253.3	902707.7
P01591|IGJ_HUMAN	P01591	JCHAIN IGCJ IGJ	0	0	247638.9	246477.8	295580.1	207682.7	4194968.4	5575172.8	3837294.6	4431824.3	4368593.4	4033945	1731000.5	3260073.9	2196070.4	1837724.1	3028247.7	3925595.9	0	355703	606872.6	835382.5	0	139724.9	0	1099348.6	1323329.9	0	1094426.7	1203435.8	460633.4	500279.5	983806.4	1792254.6	4130789	3441244.9	0	856891.6	1606117.4	2331412.4	3104265.2	3797981.4	917338	1699209.7	1680159.6	1713755.9	5112556.1
P01611|KV119_HUMAN	P01611	IGKV1D-12	0	0	0	0	0	0	156983.7	466423	271426.3	231432.2	105479.4	104138.4	0	0	0	0	0	0	0	0	0	0	0	0	0	0	0	0	0	0	0	0	0	0	0	0	0	0	0	0	0	0	0	0	0	0	0
P01617|KV204_HUMAN	P01617	IGKV2D-28	0	0	0	0	0	0	388606.9	551448.4	742587.8	706117.2	457982.3	288071.1	0	0	0	0	0	0	0	0	0	0	0	0	0	0	0	0	0	0	0	0	0	0	0	0	0	0	0	0	0	0	0	0	0	0	0
P01701|LV103_HUMAN	P01701	IGLV1-51	0	0	0	0	0	0	0	0	857110.2	0	0	842796.5	0	0	0	0	0	0	0	0	0	0	0	0	0	0	0	0	0	0	0	0	0	0	0	0	0	0	0	0	0	0	0	0	0	0	443569.3
P01714|LV301_HUMAN	P01714	IGLV3-19	0	0	0	0	0	0	0	0	0	0	57015.1	0	0	0	0	0	0	0	0	0	0	0	0	0	0	0	0	0	0	0	0	0	0	0	0	0	0	0	0	0	0	0	0	0	0	0	0
P01717|LV403_HUMAN	P01717	IGLV3-25	0	0	0	0	0	0	433426.2	962154.5	1020532.3	500258.6	781681.7	263376.5	0	0	0	0	0	0	0	0	0	0	0	0	0	0	0	0	0	0	0	0	0	0	0	0	0	0	0	0	0	0	0	0	0	0	0
P01764|HV303_HUMAN	P01764	IGHV3-23	0	0	0	0	0	114069.6	3237062.3	6113888.6	3850090.9	3297765.3	2214061.3	0	193810.3	291616.9	181306.2	0	210300.3	0	0	0	67505.5	0	0	46835.8	0	0	0	0	0	0	0	0	0	0	0	87791.2	0	0	128910.9	0	0	0	0	0	0	0	189545.3
P01768|HV307_HUMAN_UNMAPPED	P01768	IGHV3-30	0	0	0	0	0	0	0	0	0	0	585060.1	0	0	0	0	0	348432	0	0	0	0	0	0	0	0	0	0	0	0	0	0	0	0	0	0	0	0	0	0	0	0	0	0	0	0	0	0
P01772|HV311_HUMAN	P01772	IGHV3-33	0	0	0	0	0	0	221754.7	233495.1	953861.8	747488	1002241.7	1061303.1	401115.7	682471.9	571078.2	289678.7	625441	551227.9	55529.5	96402.3	112163.1	0	91040.3	115689.8	0	302352.8	264803.3	0	245166.6	287932.3	95588.7	100393.4	152765.3	0	0	0	133633.4	223084.3	265167.2	99043.3	132572.6	125810.5	270948.1	319984.3	299702.2	331731.7	730534.1
P01781|HV320_HUMAN	P01781	IGHV3-7	0	0	0	0	0	0	0	476129.3	327252.3	0	243320.8	0	0	0	0	0	0	70057.4	0	0	0	0	0	0	0	0	0	0	0	0	0	0	0	0	0	0	0	0	0	0	0	0	0	0	0	0	0
P01833|PIGR_HUMAN	P01833	PIGR	0	81789.7	120853.2	121896.1	337432.2	362043.4	9785732.9	11105583.6	7889209.2	8802279.5	8837463	6857940	6745148.8	10724127.8	9541219.5	3397994.6	12763626.1	11920570.1	218520.9	157325.3	204661.4	208554.9	98258.9	306110.1	111176	1119161.5	1170909.5	0	231563.1	576075.8	482502.8	510016.7	683955.6	2886575.3	4572299.4	4024202.8	198006.2	777231.7	2215148.6	253162.4	176681.7	1231588.9	1185922.3	886220	1418822.8	2305288.6	7870390.5
P01834|IGKC_HUMAN	P01834	IGKC	0	0	0	0	96145.1	0	121040349.6	190515242.7	125597536.4	113032802.6	85677623.4	46768895.6	1587676.6	3428339	2920682	526983.6	3374293.8	1159933.5	0	0	0	0	0	0	0	0	223371.9	0	0	224165.2	225805.6	261398.2	0	793692.1	1079790.2	1559726.6	0	158338.2	287703.7	0	118401	86125.4	293169.3	391449.8	462916.2	0	2370510.5
P01857|IGHG1_HUMAN	P01857	IGHG1	0	0	0	0	0	0	447968717.9	906801392.6	771427661.3	452284389.2	397896323.6	355852691.3	3664380.2	6895119.3	3892523	2027961.6	2973663	3447139.4	0	0	0	0	0	0	594078.7	1243493.8	1840661.2	708064.2	2089595	2368747.3	0	0	0	2599474.7	2125979.9	3833540	0	577051	643829.8	0	811474.3	0	565434.7	915221.3	690187.9	550123.9	924093.2
P01859|IGHG2_HUMAN	P01859	IGHG2	0	0	0	0	0	0	79437507.4	157087601.8	148641757.6	129531190.6	335268504.6	222009507.2	1734021.3	2294159.5	2129943.4	2231936.3	3765231.8	3888351	0	0	667429	417470.4	0	0	1161795.1	2756942.9	3493550.1	1378364.5	3832186.3	4031205.9	0	0	0	4912315.5	6479871.8	5651612.4	752903.1	1033965	1306558.4	1166879.7	2410200.8	1538769.5	1374821.1	2210684.4	2605158.1	1573899	2618103.6
P01860|IGHG3_HUMAN	P01860	IGHG3	0	0	0	0	0	0	1338982.7	1307646.8	1085981.9	1062541.2	1096451.4	935636.5	0	0	0	0	0	0	0	0	0	0	0	0	0	0	0	0	0	0	0	0	0	0	0	0	0	0	0	0	0	0	0	0	0	0	0
P01861|IGHG4_HUMAN	P01861	IGHG4	0	0	0	0	0	0	48069921.7	65330636.9	66307328.9	63385815.3	51981911.2	39247032	0	0	0	0	0	0	0	0	0	0	0	0	0	0	0	0	0	0	0	0	0	0	0	0	0	0	0	0	0	0	0	0	0	0	0
P01871|IGHM_HUMAN	P01871	IGHM	0	0	0	0	0	0	362428.1	0	301166.9	0	296644	232677.8	0	214821	0	0	0	0	0	0	0	0	0	0	0	46174.6	0	0	0	0	0	0	0	0	0	0	0	0	0	0	0	0	0	0	0	0	165379.4
P01876|IGHA1_HUMAN	P01876	IGHA1	987301.2	1043699.1	1196992.7	2258602.2	1529236.6	1547527.2	19328168.9	10041007.3	18694135.7	21636958.9	11255610.6	20283939.7	11065716.8	14854297.3	11575006.3	5494102.3	13059615.9	8561566.4	1661532.8	1688138.5	2223751.2	1350670.4	1500278.6	1798750.2	959876.1	3388433.1	3120914.9	903700.3	2428143.7	3479615.5	1492186	1950961.8	1205973.7	4930393.6	8657280.2	7736176.9	1926263	3165685.7	4359577.6	4131713.4	8857459.3	7612899.9	4001970.9	5625914.6	4568510.7	5484173.5	14339156.9
P01877|IGHA2_HUMAN	P01877	IGHA2	271796.5	364189.4	379371	455973.4	501675.8	469008.1	5457145.7	5736340.2	5462599.3	6291124.3	5917390.7	4931674.8	4187917.6	5545971.2	3928005.8	2191238.3	4169142.4	3753431.3	561238.1	676942.6	702178.5	0	446747.8	647421.3	0	580126.9	670392.9	0	460502.9	581733.2	385814.8	350558.6	372906.2	1357201.1	1666164	1750138.3	678253	1372814.7	1524203.9	444351.7	447459.6	772057	876741.4	1123499	1041629	1092970	2894882.4
P02533|K1C14_HUMAN	P02533	KRT14	0	0	0	0	0	0	0	0	0	0	0	0	22454.1	0	0	0	0	0	0	0	0	0	0	0	0	2806628.6	0	0	329818.3	0	0	0	0	0	0	304002.8	0	181996	0	0	0	0	0	198141.5	0	0	110982.3
P02647|APOA1_HUMAN	P02647	APOA1	0	0	0	0	0	0	0	0	0	0	0	0	0	1049330.6	843025	0	0	0	0	0	0	0	0	0	0	0	0	0	0	0	0	0	0	0	0	0	0	0	0	0	0	0	0	0	0	812394.5	2628201.4
P02649|APOE_HUMAN	P02649	APOE	0	0	0	0	0	0	0	0	0	0	0	0	0	0	0	0	0	0	0	0	0	0	0	0	0	0	0	0	0	0	0	0	0	0	0	0	0	0	0	0	0	0	0	0	0	0	162925.2
P02671|FIBA_HUMAN	P02671	FGA	0	0	0	0	0	0	12440525.6	15159845.2	9087984.2	9040445.8	11683096.4	7647077.1	0	0	0	0	0	0	0	0	0	0	0	0	0	0	0	0	0	0	0	0	0	0	0	0	0	0	0	0	0	0	0	0	0	0	0
P02675|FIBB_HUMAN	P02675	FGB	0	0	0	0	0	0	58344334.6	56629578	43007204.8	50512089.4	45858258.5	44900670.1	0	0	0	0	0	0	0	0	0	0	0	0	0	0	0	0	0	0	0	0	0	0	0	0	0	0	0	0	0	0	0	0	0	0	0
P02679|FIBG_HUMAN	P02679	FGG PRO2061	0	0	0	0	0	0	54180976.3	60150111.3	27379429.2	30786584.3	26641140.2	21935828.5	0	0	0	0	0	0	0	0	0	0	0	0	0	0	0	0	0	0	0	0	0	0	0	0	0	0	0	0	0	0	0	0	0	0	0
P02765|FETUA_HUMAN	P02765	AHSG FETUA PRO2743	0	0	0	0	0	0	0	0	0	0	0	0	0	0	0	0	0	0	0	0	0	0	0	0	0	0	0	0	0	0	0	0	0	0	0	0	0	0	0	0	0	0	0	0	0	0	0
P02768|ALBU_HUMAN	P02768	ALB GIG20 GIG42 PRO0903 PRO1708 PRO2044 PRO2619 PRO2675 UNQ696/PRO1341	0	0	73840.4	86201.6	459464.6	203180.1	19545145393.5	25580469111.2	19595551816.1	19820133410.1	18450132916.7	11644867656.3	2681343	5518032.1	3891507.5	554444.3	1324774.3	1105498.2	0	65045.5	218752	0	0	90744.4	83142.4	462829.3	810645.6	0	678813.2	188104.9	330876.6	604628.8	1028843.2	1802775	1978027.7	3661393.4	0	2817610.7	391588.5	8715438.2	15451828.3	17557384.4	1246546.4	747280.8	1342450.4	0	661510
P02774|VTDB_HUMAN	P02774	GC	0	0	0	0	0	0	0	0	0	0	0	0	175282.8	1632417.5	172222.7	0	185362.9	164663.8	0	0	0	0	0	5950.6	212934.9	1515618	1495009.2	0	0	0	0	0	0	7314527.9	7845447	8115466	0	0	0	1548079.5	2609800.6	3346302.3	1141680	1909270.3	2135202.8	0	105591.3
P02788|TRFL_HUMAN	P02788	LTF GIG12 LF	0	0	0	0	0	0	0	0	0	0	0	0	0	0	0	0	106251.1	0	0	0	0	0	0	0	0	438069.3	127994	0	965241.1	1070522.5	0	0	0	0	0	0	137969.1	651929.8	995572.7	0	0	0	3566007.7	4841080.3	5080142.5	4224157	4761003
P02814|SMR3B_HUMAN	P02814	SMR3B PBII PRL3 PROL3	726070.4	0	859483.5	1605838.2	1112973.4	591757.8	0	0	398805.1	0	439420.9	0	525658.4	916719.2	842571.1	686179.3	1102573.1	688485.3	0	0	0	0	0	0	0	0	631110.6	0	3843746.8	1037614.1	1104188.6	1635719.7	0	636891.3	859265.2	0	0	0	450118.6	704687.7	734460.1	921140.2	0	0	481175	0	0
P03973|SLPI_HUMAN	P03973	SLPI WAP4 WFDC4	0	0	0	0	0	0	0	0	0	0	0	0	73911.8	135590.8	0	0	135745.5	98566.6	0	0	0	0	0	0	0	0	0	0	0	0	0	0	0	0	127556.3	113188.3	189829.3	230366.5	301431	0	0	0	0	93114.9	0	370981.4	773355.7
P04003|C4BPA_HUMAN	P04003	C4BPA C4BP	0	0	0	0	0	0	0	0	0	0	0	0	0	0	0	0	0	0	0	0	0	0	0	0	0	0	0	0	0	0	0	0	0	0	0	0	0	0	0	0	0	0	0	0	0	0	47748
P04004|VTNC_HUMAN	P04004	VTN	0	0	0	0	0	0	0	0	0	0	0	0	0	0	0	0	135532	0	0	0	0	0	0	0	0	0	0	0	0	0	0	0	0	0	0	0	0	0	0	0	0	0	0	0	0	0	0
P04075|ALDOA_HUMAN	P04075	ALDOA ALDA	0	0	0	0	0	0	0	0	0	57883.2	0	0	1897251.5	3341686.5	2709465.8	470146.2	1855774.9	1232260.6	0	0	0	0	0	0	0	216427.6	115279.2	0	0	0	0	0	0	483515.9	611041.1	1449684.5	0	58505.6	425745.9	3485805.6	3373567.2	4415849.9	4115389.7	5312330.3	6205425.1	246776.8	2467095.3
P04080|CYTB_HUMAN	P04080	CSTB CST6 STFB	0	0	0	0	0	0	0	0	132639	103637.1	226669.9	112504.4	2232230.3	3566998.6	2606998.4	433006.2	892250.7	772167.7	154012.9	1041111.4	123794.7	0	0	0	0	0	91044.1	0	0	0	0	0	0	1018080.6	882810.8	761177	0	0	0	3689625.3	4061232	3653632.4	4100865.1	6990088.8	5877710.3	155282.9	975865.9
P04220|MUCB_HUMAN	P04220	IGHM	0	0	0	0	0	0	0	221195.6	0	0	0	0	0	0	0	0	0	0	0	0	0	0	0	0	0	0	0	0	0	0	0	0	0	0	0	0	0	0	0	0	0	0	0	0	0	0	0
P04264|K2C1_HUMAN	P04264	KRT1 KRTA	1713996.1	1890596.2	2370059.2	861040.3	141059.1	814389.7	13173990.3	1781093.7	6044075.7	2565764.8	4429673.5	3288918.3	3558699.3	3662915.3	546538.5	0	1401341.5	108418	584795.5	34993105.3	2415420.1	8405458.1	4129731.8	1918429	11736093.3	157781664.8	18016719.4	11116242.1	31852972.2	15883777.8	32451577.5	1857622.9	25127576.3	4787786.8	19310106.2	62566461.1	4316845.4	52539142.8	2835972.4	9242915.1	2319813.4	4363864.9	2939215.7	40070269.7	13705331.1	2372791.6	43738722.1
P04406|G3P_HUMAN	P04406	GAPDH GAPD CDABP0047 OK/SW-cl.12	0	0	0	0	0	0	0	0	0	0	0	0	757760.4	2939353.7	4192243.6	0	1628418.3	0	0	0	0	0	0	0	0	0	0	0	47345.6	54261.4	0	0	0	0	0	0	0	0	105722.6	0	0	66953.9	0	0	0	603308.9	3230285.2
P04433|KV309_HUMAN	P04433	IGKV3-11	0	0	0	0	0	0	4294514.2	5944055	4244808.9	4137796.5	3257321.8	2103877.9	177129.7	267857.4	0	0	0	0	0	0	0	0	0	0	0	0	0	0	0	0	0	0	0	0	0	0	0	0	0	0	0	0	0	0	0	0	0
P04745|AMY1_HUMAN	P04745	AMY1A AMY1; AMY1B AMY1; AMY1C AMY1	120007.6	91172.9	134304.3	132272	150774.9	168420	169189.6	256224.7	292658.8	203811.2	228164.9	163183.9	409787.6	634182.3	319237.5	0	657848.7	282315.5	152913.6	196357.9	180989.1	148250.7	107321.7	153995.9	0	151788.4	230350.7	0	230512.1	336601.7	441971	529227.3	844311.1	1419648.4	1989394	2057879.3	0	0	215177.6	709584	853022.4	662527.3	822614.1	1222808.6	1184995	0	383384.8
P04792|HSPB1_HUMAN	P04792	HSPB1 HSP27 HSP28	0	0	0	0	0	0	3918.9	0	0	0	0	0	2657176.2	4845979.8	3675836.9	234882.3	866027.8	227552.2	0	0	0	0	0	0	0	137016	168337.1	0	0	0	0	0	0	0	0	0	0	0	0	0	0	0	0	0	0	0	307155.2
P05109|S10A8_HUMAN	P05109	S100A8 CAGA CFAG MRP8	0	0	0	0	0	0	0	0	0	0	0	0	469915.2	701983.6	574260.4	442166.3	472317.4	932033	14623.3	21766.3	0	0	0	0	0	280658.6	0	0	0	149821.1	0	0	0	0	0	0	0	0	0	108879.8	0	0	468046.5	451106.7	0	0	562418.9
P05164|PERM_HUMAN	P05164	MPO	0	0	0	0	0	0	0	0	8208551.9	0	0	0	102226	311280.4	140387.8	416129.2	1109362.6	1059374.5	0	0	0	0	0	0	0	0	0	95946	1603714.2	1624642.8	237001.1	783257.2	1268208.5	8510524.6	9831900.6	10725507.2	134890.3	1107854.1	1816768.7	0	0	0	33654.4	128779.9	209319.1	1245164.5	6316421.6
P06396|GELS_HUMAN	P06396	GSN	0	0	0	0	0	0	0	0	0	0	0	0	0	912971.7	0	142477.5	387618.3	260949.8	0	0	0	0	0	0	0	122237.2	0	0	0	0	0	0	0	0	0	0	0	0	0	321393	392562.3	493609	392946.5	441772.2	509425.2	0	0
P06702|S10A9_HUMAN	P06702	S100A9 CAGB CFAG MRP14	0	0	0	0	0	0	0	0	0	0	0	0	252876.2	0	262212	0	204268.1	0	0	0	0	0	0	0	0	0	179272.4	0	0	88997.9	0	0	0	847518.3	834318	1032493.9	0	0	417993.7	268986.2	351780.2	2388082.6	406086.5	494521.5	747865	279537.6	542685.7
P06703|S10A6_HUMAN	P06703	S100A6 CACY	0	0	0	0	0	0	0	0	0	0	0	0	0	0	0	0	0	1363957.5	0	0	201134.6	0	0	0	0	707720	697515.4	0	433491.8	0	0	0	0	0	1013988.9	0	0	0	444914.5	771912.6	816340.2	0	637014.7	590564	716872	4444968.3	8147262.6
P06727|APOA4_HUMAN	P06727	APOA4	0	0	0	0	0	0	0	0	0	7823813.4	7678013.7	5024159.5	0	0	0	0	0	0	0	0	0	0	0	0	0	0	0	0	0	0	0	0	0	0	0	0	0	0	0	0	0	0	0	0	0	0	0
P06733|ENOA_HUMAN	P06733	ENO1 ENO1L1 MBPB1 MPB1	0	0	0	0	0	0	0	0	0	0	0	0	13199572.5	19382514.1	16429681.9	3442791	5802481.8	5615237.9	0	0	0	0	0	0	0	280839.2	860564.6	0	0	0	0	0	0	407411.3	0	0	992399.3	1407115	2958488.3	671061	1487682.7	1545984.1	974974.3	1285243	1500103.4	5965488.2	13891298.2
P06737|PYGL_HUMAN	P06737	PYGL	0	0	0	0	0	0	0	0	0	0	0	0	0	0	0	0	288133.5	283031	0	0	0	0	0	0	0	0	0	0	0	0	0	0	0	0	0	0	0	0	0	0	0	0	0	0	0	0	0
P06744|G6PI_HUMAN	P06744	GPI	0	0	0	0	0	0	0	0	0	0	0	0	1159496.2	1780813.4	1684504.8	0	130841.9	372187.5	0	0	0	0	0	0	0	0	0	0	0	0	0	0	0	0	0	0	0	0	0	0	0	0	0	0	0	0	62013.4
P07225|PROS_HUMAN	P07225	PROS1 PROS	0	0	0	0	0	0	0	0	0	0	0	0	0	0	0	0	0	0	0	0	0	0	0	0	0	0	0	0	0	0	0	0	0	0	0	0	0	0	0	0	0	0	0	0	0	0	0
P07711|CATL1_HUMAN	P07711	CTSL CTSL1	0	0	0	0	0	0	0	0	0	0	0	0	0	0	75469.6	0	0	0	0	0	0	0	0	0	0	0	0	0	0	0	0	0	0	0	0	0	0	0	0	0	0	0	0	0	0	0	0
P07737|PROF1_HUMAN	P07737	PFN1	0	0	0	0	0	0	0	0	0	0	0	0	3570729.8	5288672.5	3586396	559208.8	1579163.7	1546920.1	0	0	0	0	0	0	0	336280.3	506543.1	0	0	0	0	0	0	202543.8	0	0	0	0	554039.9	0	285306.3	387507.9	567803.8	616238.2	548333.7	826358.7	2216027.6
P08246|ELNE_HUMAN	P08246	ELANE ELA2	0	0	0	0	0	0	0	0	0	0	0	0	1176917.1	1373047.7	1149540.3	0	0	0	0	0	0	0	0	0	0	0	0	0	0	0	0	0	0	0	0	0	0	0	913159.1	0	0	0	0	0	0	1579369.2	3315985
P09211|GSTP1_HUMAN	P09211	GSTP1 FAEES3 GST3	0	0	0	0	0	0	0	0	0	0	0	0	4143138.3	7293647.2	6340242.8	691870.1	1430222.4	1125981.5	0	0	0	0	0	0	0	0	0	0	0	0	0	0	0	0	0	0	0	0	0	0	74769.7	531795.5	0	0	190535.6	0	521570.3
P09960|LKHA4_HUMAN	P09960	LTA4H LTA4	0	0	0	0	0	0	0	0	0	0	0	0	1001807.8	1497886.8	1367100.2	0	0	0	0	0	0	0	0	0	0	0	0	0	0	0	0	0	0	0	0	0	0	0	0	0	0	0	0	0	0	0	0
P09972|ALDOC_HUMAN	P09972	ALDOC ALDC	0	0	0	0	0	0	0	0	0	56612.6	0	0	0	258433.2	355647	0	173595.9	108567.4	0	0	0	0	0	0	0	0	34980	0	0	0	0	0	0	0	0	0	0	0	0	0	0	0	0	0	0	0	175848.2
P0C0D0|OTCC_STRP1	P0C0D0	arcB SPy_1544 M5005_Spy1273	0	0	0	0	0	0	0	0	3348702.1	477997.1	0	0	0	0	0	0	0	0	0	0	0	0	0	0	0	0	0	0	0	0	0	0	0	0	0	0	232370482.4	811606345.2	1176918996.4	0	0	0	0	0	0	0	0
P10909|CLUS_HUMAN	P10909	CLU APOJ CLI KUB1 AAG4	0	0	0	0	0	0	0	0	0	0	0	0	0	0	0	0	92956.5	0	0	0	0	0	0	0	0	0	0	0	0	0	0	0	0	0	0	0	0	0	0	0	0	0	0	0	0	0	0
P11142|HSP7C_HUMAN	P11142	HSPA8 HSC70 HSP73 HSPA10	0	0	0	0	0	0	0	0	0	0	0	0	1110546.1	2267027.7	1606930.2	595155.1	1615757.8	2497127.5	0	0	0	0	0	0	0	0	0	0	0	0	0	0	0	0	0	0	0	0	0	1049412.4	937350.9	1058220.8	817636.7	886925.2	484099.5	270572.4	2248024.4
P12273|PIP_HUMAN	P12273	PIP GCDFP15 GPIP4	14251538.7	9634159.8	15685482.7	17953367.9	14951355.7	20063461.8	13587445.7	30888165.8	18964343.3	11789538.6	22351881.3	11581769.6	136402286.1	215992578	227487620.4	78016130.6	164261422.2	126748081.8	14906956.3	20196527.6	20838914.8	14498071.3	10237113.3	14714278.4	22864930.3	73117727.6	82842903.4	3079789.1	13840553.3	14925594.9	65000166.9	87789723.7	150426005.7	61551999.2	62411312.3	53244744.7	16487800	25846505.4	51314128.1	8092489	15579290.3	17667353.5	16462715.2	16673637.2	18888914.2	74722135.3	184470335.2
P12532|KCRU_HUMAN	P12532	CKMT1A CKMT; CKMT1B CKMT	0	0	0	0	0	0	0	0	0	0	0	0	381371.7	467354.8	385600.9	0	0	0	0	0	0	0	0	0	0	0	0	0	0	0	0	0	0	0	0	0	0	72457.5	0	0	64206.4	0	0	0	0	0	0
P13645|K1C10_HUMAN	P13645	KRT10 KPP	3458216.7	1364986.9	2360255.2	1039346.2	1052534.2	1775306	18264880.6	3399631.2	20224668.3	4472611.5	5579270.9	4004379.8	1541352.5	1751719.2	1278499.1	0	893923.8	201649.3	504100.8	64504452.4	2718872.1	15495620.2	1766636.4	583017.5	25085535.7	227946680.5	31430732	11300392.2	27319565.4	15796513.9	33877019.5	5202956.1	22323213.5	7630186.8	25626878.9	26187999	5794467.4	83383190.9	6103051.5	21986011.9	4092969.9	5531774.6	2424107.8	105463553.1	8195878.8	1793518.6	17465338.4
P13647|K2C5_HUMAN	P13647	KRT5	88541.3	81952.4	219501.7	0	0	34956	2698569	138659.9	528859.9	3737523.9	338024.6	156423.4	183842.7	302240.5	0	0	0	0	0	1785139.4	106076.1	514844	0	0	1001745.3	16345043.2	1159072.9	824324.2	3183932.4	1206122.6	1955835.4	0	2785058.2	335877.5	1155421	1775977.4	384182.8	2530297.4	0	298250.1	0	200852.2	227299.8	5141039.5	835870.5	0	751045.9
P14618|KPYM_HUMAN	P14618	PKM OIP3 PK2 PK3 PKM2	0	0	0	0	0	0	0	0	0	0	0	0	2476152.9	4433647.1	4317063.5	0	2814343.1	2503506.1	0	0	0	0	0	0	0	0	0	0	0	0	0	0	0	0	0	0	0	125357.6	1110336.7	0	0	0	0	0	0	755174.3	3475829.7
P18510|IL1RA_HUMAN	P18510	IL1RN IL1F3 IL1RA	0	0	0	0	0	0	0	0	0	0	0	0	718429.2	875629.5	741242.3	174428.4	663699.2	1102719.6	0	0	0	0	0	0	0	0	0	0	0	0	0	0	0	363240.8	1184329.8	986319.6	0	0	0	3074434.6	2828405.2	3518898.5	1782087.1	2231614.6	2278125.7	216256.1	837353.8
P18669|PGAM1_HUMAN	P18669	PGAM1 PGAMA CDABP0006	0	0	0	0	0	0	0	0	0	0	0	0	1965492.2	2499399.9	1861726.6	913421.8	1336610.6	0	0	0	0	0	0	0	0	0	0	0	0	0	0	0	0	0	0	0	0	0	0	0	0	0	0	0	0	0	0
P19957|ELAF_HUMAN	P19957	PI3 WAP3 WFDC14	245784.8	0	359531.2	1162402	2067959	3004104.2	1293616.8	1167132.4	1483704.7	423823.5	527004.6	786108.2	414382.9	1680155.2	1463803.1	1386892.7	827588.4	2275194.3	0	606154	987707.1	831608.4	842176.9	721392.9	0	283683.1	0	0	450027.6	228853.9	0	0	231215.6	298864.9	804894.5	1226937.9	0	0	0	68476.1	0	0	0	0	0	0	153441.1
P20160|CAP7_HUMAN	P20160	AZU1	0	0	0	0	0	0	0	0	0	0	0	0	821070.4	1081123.3	923948.8	338222.7	1002579.4	955093.2	0	0	248766.8	187122.6	130661.8	0	0	0	0	0	0	0	0	0	0	499987.1	728833.8	781160.2	0	281381.2	356402.7	0	0	0	4496379.4	6559049.6	5581189.6	1192760.5	6203630.6
P22079|PERL_HUMAN	P22079	LPO SAPX	0	0	0	0	0	0	0	0	0	0	0	0	4054338.5	6074639.5	5447851.5	1264190.1	2434086.9	2347794.1	0	0	0	0	0	0	0	0	0	0	0	0	0	0	0	442308.3	552800	758932.8	108282.2	1051305	1236194.7	0	129621.8	0	527279.2	652227.4	572319.4	907985	3140527
P22314|UBA1_HUMAN	P22314	UBA1 A1S9T UBE1	0	0	0	0	0	0	0	0	0	0	0	0	0	469447.4	0	0	0	0	0	0	0	0	0	0	0	0	0	0	0	0	0	0	0	0	0	0	0	0	0	0	0	0	0	0	0	0	0
P23280|CAH6_HUMAN	P23280	CA6	615854.9	548415.5	1120841.5	1258887.5	482840.7	360991.8	5422586.2	6318268.3	3805091.5	4579072.4	4298307.7	3298557.4	652197202	838306497.3	718687910.8	426097347.6	773379410.9	715388772.3	2475954.1	3143447.4	3660029.9	12412948.3	6548573.1	10031815.4	38875880.3	94267991.9	106595835.5	1321702.5	10724814.1	10836190.3	1149231.3	1661899.1	2273206.7	38573131.3	33653115.7	40129882.5	14169042.6	28425230.9	57667182.9	34576737.1	38983737.7	51633670.4	16941181.5	25741413.4	29606316.5	75138725.4	184294424.6
P23526|SAHH_HUMAN	P23526	AHCY SAHH	0	0	0	0	0	0	4362666.3	0	0	0	0	0	227653.4	372151.3	338353.3	0	0	0	0	0	0	0	0	0	0	0	0	0	0	0	0	0	0	0	0	0	0	0	0	0	0	0	0	0	0	0	114401
P24158|PRTN3_HUMAN	P24158	PRTN3 MBN	0	0	0	0	0	0	0	0	0	0	0	0	0	0	0	0	1206374.5	1086367.3	0	0	0	0	0	0	0	0	0	0	0	0	0	0	0	0	0	0	0	0	0	0	0	0	0	0	0	427177.5	796259.1
P28325|CYTD_HUMAN	P28325	CST5	0	0	0	0	0	0	0	0	0	0	0	0	3222301.2	4725308.3	5359964.7	1526934.7	2632308.1	2468901.5	0	0	0	0	0	0	0	1215528.8	546175.8	0	0	0	0	0	0	609861.8	970435.5	848935.9	0	689038.1	227207.1	357675.1	431399.5	547308.1	0	321768.6	497700.3	631585.8	2672030.2
P28799|GRN_HUMAN	P28799	GRN	0	0	0	0	0	0	0	0	0	0	0	0	0	2997116.9	0	0	0	0	0	0	0	0	0	0	0	0	342111.4	0	0	0	0	0	0	0	181807.6	187472.1	0	0	0	6919578.8	4691798.3	9162651.5	0	0	444277.7	0	0
P29401|TKT_HUMAN	P29401	TKT	0	0	0	0	0	0	0	0	0	0	0	0	0	1465293.7	0	1007180.4	1713256.8	1480112.6	0	0	0	0	0	0	0	0	0	0	0	0	0	0	0	0	0	0	0	0	257707.8	134047.5	0	0	0	0	0	738569.4	1461027.7
P30086|PEBP1_HUMAN	P30086	PEBP1 PBP PEBP	0	0	0	0	0	0	0	0	0	0	0	0	1351583.1	2035190.6	1813505.4	190475.1	1261529.7	1293872.8	0	0	0	0	0	0	0	56534.2	0	0	0	0	0	0	0	0	0	0	0	121806.6	275868.7	1806195	3047293.2	3690284.2	231322.5	1364271.6	1431461.7	0	1469155.8
P30740|ILEU_HUMAN	P30740	SERPINB1 ELANH2 MNEI PI2	0	0	0	0	0	0	0	0	0	0	0	0	0	0	0	0	0	0	0	0	0	0	0	0	0	0	0	0	0	0	0	0	0	0	0	0	0	0	0	459794.1	506532.6	545776.8	455692	515707.1	554977.4	0	0
P30838|AL3A1_HUMAN	P30838	ALDH3A1 ALDH3	0	0	0	0	0	0	0	0	0	0	0	0	2422378.2	4395379.8	3798809.6	433630.7	1180299.2	530901.1	0	0	0	0	0	0	0	0	0	0	0	0	0	0	0	0	0	0	0	0	0	0	0	0	0	0	0	0	502318.4
P31146|COR1A_HUMAN	P31146	CORO1A CORO1	0	0	0	0	0	0	0	0	0	0	0	0	0	307073.8	0	109228.9	252854.5	284736.3	0	0	0	0	0	0	0	0	73667.4	0	0	0	0	0	0	0	0	0	0	0	0	0	0	0	6347	0	0	197940	501422.2
P31947|1433S_HUMAN	P31947	SFN HME1	0	0	0	0	0	0	0	0	0	0	0	0	426952	644187.5	872581.7	0	0	0	0	0	0	0	0	0	0	0	0	0	0	0	0	0	0	104690.7	0	0	0	0	0	0	0	0	0	0	0	0	0
P33908|MA1A1_HUMAN	P33908	MAN1A1	0	0	0	0	0	0	0	0	0	0	0	0	0	0	0	0	57873.9	0	0	0	0	0	0	0	0	0	0	0	0	0	0	0	0	0	0	0	0	0	0	0	0	0	0	0	0	0	0
P35527|K1C9_HUMAN	P35527	KRT9	0	1240740.3	124748.8	0	0	529335	18419887.9	0	204511.4	395019.5	2184127.7	672332.6	625290.3	2782803	975289	0	1404288.2	510505	126531.8	14077006.7	5237329.4	5560661.8	8678986.7	3712755.5	17329571.9	141118744	18705127.8	14220319.5	52600735.7	27217870.9	22066274.2	4846627.9	14068010.8	7872165	25319864.9	99363181.5	2363183.5	21882753.5	5346746.7	6271486.4	4739338.8	7503714.5	3704081.4	3874169.6	24135687.1	2325697.3	78944235.3
P35908|K22E_HUMAN	P35908	KRT2 KRT2A KRT2E	2396314.9	1223627.6	2762429.9	1045158	372725.3	336881.1	3441599.6	629046.3	13145565.6	1263728.8	1404449.7	1506964.5	1159050.2	1906944.8	662684.9	0	358246.8	67336	566645.7	24664098.4	1067040.9	4334705.8	618113.5	1147574.8	12471431.4	149829723.8	19766618.6	5781863.6	12792040	6834035.7	8593807.8	1722508	8400244.1	3580137.4	20689092.3	10189994.2	2080044.1	17874530.5	652298.9	16468094.8	1446163.4	4995944.6	1969643.6	67761744.6	3486251.1	634850.8	10084193.3
P36871|PGM1_HUMAN	P36871	PGM1	0	0	0	0	0	0	0	0	0	0	0	0	0	0	0	0	0	0	0	0	0	0	0	0	0	0	0	0	0	0	0	0	0	0	0	0	0	0	0	0	0	0	0	0	0	0	0
P37837|TALDO_HUMAN	P37837	TALDO1 TAL TALDO TALDOR	0	0	0	0	0	0	0	0	0	0	0	0	1395429.7	2635085.4	2204235.8	919380.1	1897735.7	1705394.4	0	0	0	0	0	0	0	0	0	0	0	0	0	0	0	0	61640.9	0	0	0	463824.9	0	0	0	0	211732.8	287356	0	692718.5
P40394|ADH7_HUMAN	P40394	ADH7	0	0	0	0	0	0	0	0	0	0	0	0	0	0	0	0	278735.1	0	0	0	0	0	0	0	0	0	0	0	0	0	0	0	0	0	0	0	0	0	113980.1	0	0	0	0	0	55666.4	0	0
P49189|AL9A1_HUMAN	P49189	ALDH9A1 ALDH4 ALDH7 ALDH9	0	0	0	0	0	0	0	0	0	0	0	0	1038003.7	1612520	1125132.3	0	310024	0	0	0	0	0	0	0	0	0	0	0	0	0	0	0	0	0	0	0	0	0	0	0	0	0	0	0	0	0	204832.4
P49918|CDN1C_HUMAN	P49918	CDKN1C KIP2	0	0	0	0	0	0	0	0	0	0	0	0	0	0	0	1670497.6	3010955	1939929.5	0	0	0	0	0	0	0	0	0	0	0	0	0	0	0	0	0	0	0	0	0	0	0	0	0	0	0	0	0
P50395|GDIB_HUMAN	P50395	GDI2 RABGDIB	0	0	0	0	0	0	0	0	0	0	0	0	350350.1	0	0	0	0	0	0	0	0	0	0	0	0	0	0	0	0	0	0	0	0	0	0	0	0	0	0	0	0	0	0	0	0	0	0
P52209|6PGD_HUMAN	P52209	PGD PGDH	0	0	0	0	0	0	0	0	0	0	0	0	6195146.6	11004138.2	6917076.3	2129767.8	5636340.2	3230596.1	0	0	0	0	0	0	0	103279.3	140166.6	0	0	0	0	0	0	0	0	0	0	117145.4	372467.8	0	165680.9	0	0	0	0	415994	1594929.3
P52565|GDIR1_HUMAN	P52565	ARHGDIA GDIA1	0	0	0	0	0	0	0	0	0	0	0	0	315437.1	481469.5	411489.2	0	0	0	0	0	0	0	0	0	0	0	0	0	0	0	0	0	0	0	0	0	0	0	0	0	0	0	0	0	0	0	0
P52566|GDIR2_HUMAN	P52566	ARHGDIB GDIA2 GDID4 RAP1GN1	0	0	0	0	0	0	0	0	0	0	0	0	0	272094.5	210661.2	0	211204.8	2449639.7	0	0	0	0	0	0	0	0	0	0	0	0	0	0	0	0	0	0	0	0	0	0	0	0	0	0	0	0	779949.8
P53634|CATC_HUMAN	P53634	CTSC CPPI	0	0	0	0	0	0	0	0	0	0	0	0	1364076.2	2842338.9	2416781.4	0	0	0	0	0	0	0	0	0	0	0	0	0	0	0	0	0	0	0	0	0	0	0	0	0	0	0	0	0	0	0	0
P54108|CRIS3_HUMAN	P54108	CRISP3	0	0	0	0	0	0	0	0	0	0	0	0	2161405.4	3026468.9	1336408.4	0	0	964353.6	0	0	0	0	0	0	0	0	297755.8	0	0	0	0	0	0	0	0	0	0	0	0	0	0	0	0	0	0	703945.8	1325699.7
P55786|PSA_HUMAN	P55786	NPEPPS PSA	0	0	0	0	0	0	0	0	0	0	0	0	637004	962029.5	1262682	0	170948.3	139534.7	0	0	0	0	0	0	0	0	0	0	0	0	0	0	0	0	0	0	0	0	0	0	0	34227.8	0	0	0	0	0
P58499|FAM3B_HUMAN	P58499	FAM3B C21orf11 C21orf76 PRED44 UNQ320/PRO365	0	0	0	0	0	0	0	0	0	0	0	0	0	0	0	0	0	0	0	0	0	0	0	0	0	0	0	0	0	0	0	0	0	0	0	0	0	0	0	0	0	0	0	0	0	0	0
P59998|ARPC4_HUMAN	P59998	ARPC4 ARC20	0	0	0	0	0	0	0	0	0	0	0	0	310858.3	550315.9	411807.3	0	0	0	0	0	0	0	0	0	0	0	0	0	0	0	0	0	0	0	0	0	0	0	0	0	0	0	0	0	0	0	0
P60174|TPIS_HUMAN	P60174	TPI1 TPI	0	0	0	0	0	0	0	0	0	0	0	0	889296	2098907.1	1824664.2	0	820756.2	751214.6	0	0	0	0	0	0	0	0	0	0	0	0	0	0	0	0	0	0	0	0	0	161242.8	0	589065.1	192874.6	265609.4	277589.4	0	0
P60709|ACTB_HUMAN	P60709	ACTB	0	0	0	0	0	0	0	0	0	0	0	0	3536662.8	6291197.6	2709029.2	0	0	0	0	0	0	0	0	0	0	0	0	0	0	0	0	0	0	327826.8	0	414807.6	0	0	0	0	1442219.3	1934926.1	0	0	1301021.9	0	0
P60811|PRSA1_STRP1	P60811	prsA1 SPy_1390 M5005_Spy1133	0	0	0	0	0	0	0	0	0	0	0	0	0	0	0	0	0	0	0	0	0	0	0	0	0	0	0	0	0	0	0	0	0	0	0	0	0	0	0	0	0	0	0	0	0	0	0
P61158|ARP3_HUMAN	P61158	ACTR3 ARP3	0	0	0	0	0	0	0	0	0	0	0	0	0	1110586.1	0	0	0	150241.4	0	0	0	0	0	0	0	0	0	0	0	0	0	0	0	0	0	0	0	0	0	0	0	0	0	0	0	0	0
P61160|ARP2_HUMAN	P61160	ACTR2 ARP2	0	0	0	0	0	0	0	0	0	0	0	0	832276	1952589.8	769322.5	0	0	0	0	0	0	0	0	0	0	0	0	0	0	0	0	0	0	0	0	0	0	0	0	0	0	0	0	0	0	0	0
P61626|LYSC_HUMAN	P61626	LYZ LZM	0	0	0	0	0	0	0	0	0	0	0	0	0	588650.4	427092.8	277383.9	1230218.5	1683285.1	0	0	29533.1	0	0	0	0	99000.7	109692.8	0	0	0	0	0	0	0	0	113489.3	151366	855551.3	1366260.6	0	0	0	0	126705.8	0	2321998.7	5896568.2
P62805|H4_HUMAN	P62805	HIST1H4A H4/A H4FA; HIST1H4B H4/I H4FI; HIST1H4C H4/G H4FG; HIST1H4D H4/B H4FB; HIST1H4E H4/J H4FJ; HIST1H4F H4/C H4FC; HIST1H4H H4/H H4FH; HIST1H4I H4/M H4FM; HIST1H4J H4/E H4FE; HIST1H4K H4/D H4FD; HIST1H4L H4/K H4FK; HIST2H4A H4/N H4F2 H4FN HIST2H4; HIST2H4B H4/O H4FO; HIST4H4	0	71414.5	112230.7	388188.8	734036.2	725157.2	0	0	0	0	555162.3	170265.4	2450444.7	3599410.8	4250426.9	1535227.7	2849694.4	2752547.4	350067.3	456585.7	190168.6	128656.2	0	0	0	0	0	0	0	79221.1	1100352.9	107374.7	0	2014763.6	2785768.1	11921853.2	177319.3	614192.3	1607429.6	0	0	0	0	140697.1	0	1558792.4	3558963.4
P62937|PPIA_HUMAN	P62937	PPIA CYPA	0	0	0	0	0	0	0	0	0	0	0	0	1033416.3	1658660.3	1352380.3	223872.6	438659.5	469562.3	0	0	0	0	0	0	0	0	0	0	0	0	0	0	0	0	0	0	0	0	0	0	0	0	0	0	0	158131.1	412214.2
P63104|1433Z_HUMAN	P63104	YWHAZ	0	0	0	0	0	0	0	0	0	0	0	0	11438938.6	16764583.3	15670942.7	2952389.3	8909847.5	8927096	0	0	0	0	0	0	0	279704.5	362548	0	0	0	0	0	0	222289.7	171744.3	192939.4	0	0	0	412926.5	554088.2	859671.9	153781.2	264491.7	280789.9	185293.1	2006452.9
P67274|GCH1L_STRP1	P67274	SPy_0931 M5005_Spy0732	0	0	0	0	0	0	0	0	0	0	0	0	0	0	0	0	0	0	0	0	0	0	0	0	0	0	0	0	0	0	0	0	0	0	0	0	0	0	0	0	0	0	0	0	0	1373838593.7	3442058176.1
P68871|HBB_HUMAN	P68871	HBB	0	0	0	0	0	0	0	0	0	0	0	0	3564151.3	4592179.7	3568957.9	1261518.6	1993630.9	2039923.9	0	0	0	0	0	0	0	0	820337.6	0	0	0	0	0	0	0	101079.3	0	0	0	0	0	0	0	0	142041.8	0	1024722.4	2130988.9
P69905|HBA_HUMAN	P69905	HBA1; HBA2	0	0	0	0	0	0	0	0	0	0	0	0	945261.8	1402964.8	1051474.6	359791.6	654587.4	637731.7	0	0	0	0	0	0	0	0	222966.8	0	233032	178627.7	0	0	0	198378	123703.5	0	0	0	298195.5	198691.6	205059.6	304008.9	182655.5	199952.8	0	423402.3	764545.3
P80748|LV302_HUMAN	P80748	IGLV3-21	0	0	0	0	0	0	0	552138.6	0	0	0	321009.3	0	0	0	0	0	0	0	0	0	0	0	0	0	0	0	0	0	0	0	0	0	0	0	0	0	0	0	0	0	0	0	0	0	0	131316.7
P81605|DCD_HUMAN	P81605	DCD AIDD DSEP	0	0	0	0	0	0	0	0	0	0	0	0	0	0	0	0	0	357391.1	0	1252081.8	0	0	671932.5	1532691.1	987746.2	1643797.6	1477190.7	2210614.9	3673922.2	7909713.4	3637757.5	4328933.5	5659111.8	8703106.7	8761021.5	6074014	0	779897	1348687.4	1214777.6	2136597.4	1841094.1	760712.9	1599403	2324091.4	536358.9	2230899
Q01469|FABP5_HUMAN	Q01469	FABP5	0	0	0	0	0	0	0	0	0	0	0	0	6024430.2	10843778.7	6357653.6	1994435.7	3902325.2	3280070	0	0	0	0	0	0	0	1862961.8	1452727.1	0	683608.6	0	0	0	0	8472295.7	6736746	8926916.7	522452.2	0	2078210.1	18584941.4	22579746	28485388.2	16524680.7	21594621.2	19446934.2	1821041	4400718.7
Q02413|DSG1_HUMAN	Q02413	DSG1 CDHF4	0	0	0	0	0	0	0	0	0	0	0	0	0	472084.9	319329.7	0	89152.4	0	0	0	0	0	0	0	0	0	0	0	0	0	0	0	0	0	0	0	0	0	0	0	0	0	0	0	0	0	0
Q02487|DSC2_HUMAN	Q02487	DSC2 CDHF2 DSC3	0	0	0	0	0	0	0	0	0	0	0	0	0	950662.5	0	0	0	0	0	0	0	0	0	0	0	0	0	0	0	0	0	0	0	0	0	0	0	0	0	0	0	0	0	0	0	0	0
Q07954|LRP1_HUMAN	Q07954	LRP1 A2MR APR	0	0	0	0	0	0	0	0	0	0	0	0	0	0	0	0	0	0	0	0	0	0	0	0	0	0	0	0	0	0	0	0	0	0	0	0	0	0	0	0	0	0	0	0	26648.4	0	0
Q08188|TGM3_HUMAN	Q08188	TGM3	0	0	0	0	0	0	0	0	0	0	0	0	5536449.3	8657936.1	7690248	1583106.9	3280103.4	3066722	0	0	0	0	0	0	0	365077.8	0	0	0	0	0	0	0	0	0	0	0	806270.8	2821181.4	235399.9	146818.9	466771	0	0	0	1820885.4	6731784.6
Q08380|LG3BP_HUMAN	Q08380	LGALS3BP M2BP	0	0	0	0	0	0	0	0	0	0	0	0	90418.7	154474.3	315865.7	96011.3	431581.9	313776.4	0	0	0	0	0	0	0	0	0	0	0	0	0	0	0	0	0	0	0	207165.8	452732.9	0	0	0	0	0	0	201455.4	4262066.8
Q14697|GANAB_HUMAN	Q14697	GANAB G2AN KIAA0088	0	0	0	0	0	0	0	0	0	0	0	0	650085.5	863133.1	0	0	0	0	0	0	0	0	0	0	0	0	0	0	0	0	0	0	0	0	0	0	0	0	0	0	0	0	0	0	0	0	0
Q562R1|ACTBL_HUMAN	Q562R1	ACTBL2	0	0	0	0	0	0	0	0	0	0	0	0	0	1916001.5	1475090.7	0	0	0	0	0	0	0	0	0	0	0	0	0	0	0	0	0	0	0	0	0	0	0	0	0	0	122788.8	0	0	0	0	0
Q6P5S2|LEG1H_HUMAN	Q6P5S2	LEG1 C6orf58	0	0	0	0	0	0	0	0	0	0	0	0	516886.7	702871.2	534869.9	0	0	0	0	0	0	0	0	0	0	0	0	0	0	0	0	0	0	0	0	0	0	0	0	0	0	0	0	0	0	0	0
Q6ZV73|FGD6_HUMAN	Q6ZV73	FGD6 KIAA1362 ZFYVE24	0	0	0	0	0	0	0	0	0	0	0	0	0	0	0	0	0	0	0	0	0	0	0	0	0	0	0	0	0	0	0	0	0	822985.6	1280003.8	776190.7	0	0	0	0	0	0	0	0	0	0	0
Q7DAL7|Q7DAL7_STRP1	Q7DAL7	grab SPy_1357	0	0	0	0	0	0	0	0	0	0	0	0	0	0	0	0	0	0	0	0	0	0	0	0	0	0	0	0	0	0	0	0	0	0	0	0	0	0	0	0	0	0	0	0	0	0	0
Q7DAN2|Q7DAN2_STRP1	Q7DAN2	nga SPy_0165	0	0	0	0	0	0	0	0	0	0	0	0	0	0	0	0	0	0	0	0	0	0	0	0	118476588.2	365436182.2	401459215.5	0	0	0	0	0	0	0	0	0	0	0	0	0	0	0	501606.1	1374091.9	1363909.8	0	0
Q86YT6|MIB1_HUMAN	Q86YT6	MIB1 DIP1 KIAA1323 ZZANK2	0	0	0	0	0	0	0	0	0	0	0	0	0	0	0	0	0	0	0	0	0	0	0	0	0	0	0	0	0	0	0	0	0	0	0	0	0	0	0	0	0	0	306653.2	360003.1	516032.2	0	0
Q8N4F0|BPIB2_HUMAN	Q8N4F0	BPIFB2 BPIL1 C20orf184 LPLUNC2 UNQ2489/PRO5776	0	0	0	0	0	0	0	0	0	0	0	0	621780.3	1821571.5	1503665.1	0	336565.9	336762.7	0	0	0	0	0	0	0	0	0	0	0	0	0	0	0	0	0	0	0	0	0	0	0	0	0	0	0	0	228360.3
Q8TAX7|MUC7_HUMAN	Q8TAX7	MUC7 MG2	0	0	0	0	0	0	0	0	0	0	0	0	686427.2	595382.5	712167.4	0	507223.5	906044.4	0	0	0	0	0	0	0	0	0	0	0	0	0	0	1237583.8	949580.1	1382352.1	1345171.7	0	1724260.1	2236588.3	0	0	0	2229348.2	2818816.1	3163566.1	7407623.7	16512798.2
Q8TDL5|BPIB1_HUMAN	Q8TDL5	BPIFB1 C20orf114 LPLUNC1 UNQ706/PRO1357	0	0	0	0	0	0	0	0	0	0	0	0	515888.3	691934.3	619786	0	0	0	0	0	0	0	0	0	0	0	0	0	0	0	0	0	0	0	0	0	0	0	0	0	0	0	0	0	0	0	0
Q92876|KLK6_HUMAN	Q92876	KLK6 PRSS18 PRSS9	0	0	0	0	0	0	0	0	0	0	0	0	0	0	0	0	39638.1	0	0	0	0	0	0	0	0	0	63475	0	73433.2	175399.6	0	83836.2	196874.7	0	0	0	0	0	0	0	0	90062.5	0	0	0	0	0
Q96DA0|ZG16B_HUMAN	Q96DA0	ZG16B UNQ773/PRO1567	0	0	0	0	0	0	1491606	1949085.5	778599.7	1053491.6	752607	624255.1	59664509.5	164234991.3	142013482.6	19779846.7	63528063.8	90857599.8	383472.3	258827.7	382597.4	514238.3	168019.2	330063.1	549048.4	2829122.5	2478166.4	0	63697.5	0	0	0	0	2671292	1202256.1	2575200.9	466688.9	856596.3	4225651.2	2665609.9	1662645.7	4086425.2	784487.1	1068929.3	1205881.4	5137682.3	41346366.7
Q96DR5|BPIA2_HUMAN	Q96DR5	BPIFA2 C20orf70 SPLUNC2 UNQ510/PRO1025	0	0	0	0	0	0	0	101161.9	0	0	0	0	24188516.6	37243910.6	31458965.3	4608476.1	12554142.7	9448469.1	0	0	0	0	0	0	0	0	0	0	0	0	0	0	0	0	0	0	0	0	0	0	0	0	0	0	0	193783	1369810.3
Q96KP4|CNDP2_HUMAN	Q96KP4	CNDP2 CN2 CPGL HEL-S-13 PEPA	0	0	0	0	0	0	0	0	0	0	0	0	0	0	0	0	0	0	0	0	0	0	0	0	0	0	0	0	0	0	0	0	0	0	0	0	0	0	0	0	0	0	0	0	0	0	0
Q99459|CDC5L_HUMAN	Q99459	CDC5L KIAA0432 PCDC5RP	0	0	0	0	0	0	714083.8	1049534.9	692009.2	692567.9	656952.4	413203.8	0	0	0	0	0	0	0	0	0	0	0	0	0	0	0	0	0	0	0	0	0	0	0	0	0	0	0	0	0	0	0	0	0	0	0
Q99XU1|Q99XU1_STRP1	Q99XU1	SPy_2033	0	0	0	0	0	0	0	0	0	0	0	0	0	0	0	0	0	0	0	0	0	0	0	0	0	0	0	137283.3	383843.2	504186.8	0	0	192807.4	0	0	0	0	0	0	3283759995.7	8047454253.8	11520362626	2028781	3217908	1996372.5	0	213271.6
Q99XU7|Q99XU7_STRP1	Q99XU7	isp SPy_2025	0	0	0	0	0	0	0	0	0	0	0	0	3828348456.4	5843072685.2	4640740873	0	0	0	0	0	0	0	0	0	0	0	0	0	0	0	0	0	0	0	0	0	0	0	0	0	0	0	0	0	0	0	0
Q99XV0|Q99XV0_STRP1	Q99XV0	emm1 SPy_2018	0	0	0	0	0	0	18679116925.3	33903840704.3	24922900316.7	18873772634.5	21024813148.2	20451806088.2	33141521	9055642.2	3018370.7	571383	320917.6	293454.6	0	0	0	0	0	0	0	0	0	0	0	0	0	0	0	0	0	0	0	0	0	0	0	0	0	0	0	0	0
Q99XW1|Q99XW1_STRP1	Q99XW1	smeZ SPy_1998	0	0	0	0	0	0	0	0	0	0	0	0	0	0	0	0	0	0	0	0	0	0	0	0	4933912.1	17337176.4	17918814.7	0	0	0	0	0	0	0	0	0	0	0	0	0	0	0	0	0	0	0	0
Q99YH8|Q99YH8_STRP1	Q99YH8	SPy_1697	0	0	0	0	0	0	0	0	0	0	0	0	0	0	0	0	0	0	0	0	0	0	0	0	0	0	0	0	0	0	25594879956.6	30576766136.2	39376111758	590252	731582.5	388239.7	0	0	0	0	0	0	0	0	0	0	0
Q99YI6|Q99YI6_STRP1	Q99YI6	SPy_1686	0	0	0	0	0	0	0	0	0	0	0	0	0	0	0	0	0	0	0	0	0	0	0	0	0	0	0	0	0	0	0	0	0	0	0	0	0	0	0	0	0	0	352347329.7	607569150.8	987868531.2	11732605.6	4528297.2
Q99Z76|Q99Z76_STRP1	Q99Z76	inlA SPy_1361	0	0	0	0	0	0	0	0	0	0	0	0	66461.8	0	0	0	0	0	0	0	0	0	0	0	0	0	0	345358014.7	900326892.7	1109730241.3	0	0	0	0	0	0	0	0	0	0	0	0	0	0	0	0	0
Q99ZN4|Q99ZN4_STRP1	Q99ZN4	SPy_1154	0	0	0	0	0	0	0	0	0	0	0	0	0	0	0	0	0	26507748	2869741433	2903185929.9	2568956326.5	2414198.6	1328673.6	586389	0	0	0	0	0	0	0	0	0	0	0	0	0	0	0	0	0	0	0	0	0	0	0
Q9A0J7|Q9A0J7_STRP1	Q9A0J7	SPy_0747	0	0	0	0	0	0	0	0	0	0	0	0	0	0	0	0	0	0	0	0	0	1633368751.9	583191726.7	846737908.5	0	0	0	0	0	0	0	0	0	0	0	0	0	0	0	0	0	0	0	0	0	0	0
Q9A170|Q9A170_STRP1	Q9A170	SPy_0433	0	0	0	0	0	0	0	0	0	0	0	0	0	0	0	0	0	0	0	0	0	0	0	0	0	0	0	0	0	0	0	0	0	4066073540.9	5775259463.3	4761779737.9	2856946.8	4559616.4	2149648.9	0	177727.6	0	0	0	0	0	0
Q9BXW6|OSBL1_HUMAN	Q9BXW6	OSBPL1A ORP1 OSBP8 OSBPL1 OSBPL1B	0	0	0	0	0	0	0	0	0	0	0	0	0	0	0	0	0	0	0	0	0	0	0	0	0	0	0	0	0	0	0	0	0	0	0	0	0	0	0	0	0	0	0	0	0	0	0
Q9H299|SH3L3_HUMAN	Q9H299	SH3BGRL3 P1725	0	0	0	0	0	0	0	0	0	0	0	0	0	0	0	0	0	0	0	0	0	0	0	0	0	0	0	0	0	0	0	0	0	435730.2	329330.7	318694.2	0	0	0	2478128.2	2972183.8	3370118.7	746904	1007942.3	1078748	0	0
Q9HC84|MUC5B_HUMAN	Q9HC84	MUC5B MUC5	0	0	63899.6	0	129701.7	0	192288.7	227695.5	417470.3	481755.5	0	444032.2	294966.3	520546.4	219304.3	278561.4	847129	648791.8	182840.8	251956.4	410148.9	289943.7	118691.5	60406.4	0	0	236812.7	0	295346.6	605531.1	623685.4	715856.5	150004.5	701968.5	1209696.4	527654	0	545828.6	235905.1	427443.1	639690.5	978475.1	1087028	751018.2	1538615.5	369278.2	1165348.7
Q9NQ79|CRAC1_HUMAN	Q9NQ79	CRTAC1 ASPIC1 CEP68	0	0	0	0	0	0	0	0	0	0	0	0	0	0	0	0	0	0	0	0	0	0	0	0	0	0	0	0	0	0	0	0	0	0	0	0	0	0	0	0	0	0	0	0	0	0	0
Q9UBC9|SPRR3_HUMAN	Q9UBC9	SPRR3 SPRC	0	0	0	0	0	0	0	0	0	0	0	0	0	0	0	0	0	0	0	0	0	0	0	0	0	0	0	0	0	0	0	0	0	5574080.9	7585128.8	8846783	0	0	0	6639125.8	6674822.1	6075677.9	8320420.3	9709428.5	10367177.7	0	512205.3
Q9UGM3|DMBT1_HUMAN	Q9UGM3	DMBT1 GP340	0	0	51349.3	75860.9	0	90147.1	4035944.6	5508033.2	3829562.8	4609378.2	4150644.2	3705389.8	3941216.7	12988729.4	9334747	964119.8	4595147.6	4306872.6	86612.2	221045.1	239721	0	0	84594.2	157657.2	858110.5	460650.6	105619.2	999213.1	1037574.9	0	100598.8	125589.1	778667.3	790874.6	780901	921263	3083152.1	5118631.5	0	0	0	61788.8	85142.3	0	2042022.5	11544011.9
Q9Y6R7|FCGBP_HUMAN	Q9Y6R7	FCGBP	0	0	0	0	0	0	0	0	0	0	0	0	0	810326.4	356133.6	0	0	0	0	0	0	0	0	0	0	0	0	0	0	0	0	0	0	0	0	0	0	0	0	0	0	0	0	0	0	0	0
RTpeptides	RTpeptides		146958402.3	154999265.7	218549735.7	210123908.4	197264358.2	237368714.9	86475224.4	100218124.1	121967944.3	125627330	126449598.5	203012976.4	178400830.9	227717969.7	169964790.6	141736893.6	190007945.3	126827644.1	172843507.3	146247111.1	162374306	137854561.2	186251217	188797197.1	137164224.5	399025417.6	438335633.4	191811486.3	401440888.7	463552924.5	141524758	174805996.4	160729994.2	352269962.1	513947435	334738414.8	182255581.7	291847065	269482386.5	144023359.7	210602121.7	201391639.6	172282784.8	174106091	170459613.3	150954013.2	216428016.9
[truncated: 15 more columns]

## Sheet: Figure 1E
Happonen et al. 2019 Figure 1E
Protein	Uniprot acession ID	Gene name	AP1_100_saliva_1	AP1_100_saliva_2	AP1_100_saliva_3	AP1_100_plasma_2	AP1_100_plasma_3	AP1_100_saliva_2
protein			Lotta_S1606_019_q01.csv	Lotta_S1610_172_q01.csv	Lotta_S1606_021_q01.csv	Lotta_S1606_041_q01.csv	Lotta_S1606_042_q01.csv	Lotta_S1610_172_q01.csv
Q99YC4|Q99YC4_STRP1	Q99YC4	SPy_1766	99787754.4	67855427.6	130738059.1	166685966.1	137727134.6	67855427.6
Q99ZE8|Q99ZE8_STRP1	Q99ZE8	SPy_1259	99636893.1	78300796.2	141695850.2	153447984.9	134725184.7	78300796.2
P69883|CH60_STRP1	P69883	groL groEL SPy_2070 M5005_Spy1761	9955483603.1	8941534072.7	13851832902.8	16336235866.9	14646080284.5	8941534072.7
Q8N865|CG031_HUMAN	Q8N865	C7orf31	9925001.7	5631646.9	13228412.4	9826689.5	7654249.8	5631646.9
Q9A0D0|PYRR_STRP1	Q9A0D0	pyrR SPy_0830 M5005_Spy0639	99182923.9	78280910.1	178090330.5	1116638537.7	1104142303.5	78280910.1
Q9A086|Q9A086_STRP1	Q9A086	clpL SPy_0888	991815611.5	703604221.8	1306056441.8	1692562266.6	1473207820.6	703604221.8
Q9A0I9|ATPA_STRP1	Q9A0I9	atpA SPy_0758 M5005_Spy0579	989198151.7	797692798.2	1398779156.8	1366688220.1	1236845273	797692798.2
Q9A1E0|SSTT_STRP1	Q9A1E0	sstT SPy_0324 M5005_Spy0275	9889096.3	3799105.5	18040770.4	20081310.2	17752174	3799105.5
Q99YG9|Q99YG9_STRP1	Q99YG9	SPy_1710	98472516.8	49943446.5	144781226.8	109434829.4	108918068.6	49943446.5
Q9A1V6|RL30_STRP1	Q9A1V6	rpmD SPy_0071 M5005_Spy0062	982567703.1	769374302	1337537559.7	1739095200	1372698659.6	769374302
Q99YT7|Q99YT7_STRP1	Q99YT7	SPy_1543	98244602.4	20550759.4	89640826.3	105542928.4	72258456.6	20550759.4
P69882|KAD_STRP1	P69882	adk SPy_0074 M5005_Spy0065	979062853.5	689189044.7	1478177240	1615348051.5	1283479278.2	689189044.7
P30086|PEBP1_HUMAN	P30086	PEBP1 PBP PEBP	977671.5	122031.2	0	1068020.5	1031057	122031.2
Q99ZY3|Q99ZY3_STRP1	Q99ZY3	SPy_1019	97070203.1	74307076	140007769.2	170927146.7	125620389	74307076
Q9A1D9|Q9A1D9_STRP1	Q9A1D9	SPy_0326	96996146.7	52544280.3	137819646.7	167307896.1	148875628.6	52544280.3
Q9A1M3|Q9A1M3_STRP1	Q9A1M3	SPy_0190	96859700.5	57428547.2	132189852.8	108626229.1	82283871.5	57428547.2
Q9A1F3|Q9A1F3_STRP1	Q9A1F3	SPy_0307	9667632.7	5217334	12139334.4	21298999.8	13471362	5217334
P80748|LV302_HUMAN	P80748	IGLV3-21	9563203.7	28500502.7	11505212.2	213911144	134221608.1	28500502.7
Q9A0W2|Q9A0W2_STRP1	Q9A0W2	SPy_0588	95239526.1	99502010.7	152180634	256339304.6	189443099.2	99502010.7
Q9A0H5|Q9A0H5_STRP1	Q9A0H5	SPy_0775	9501071.3	6467265.5	11609675.2	7529809.6	8063965.6	6467265.5
Q99XY4|SYP_STRP1	Q99XY4	proS SPy_1962 M5005_Spy1673	949601241.4	634573261	1262842816.6	1401190065.1	1126648714.1	634573261
Q99XZ6|Q99XZ6_STRP1	Q99XZ6	SPy_1945	94923567.6	50809272.5	105523280.5	130776302.8	82545096.2	50809272.5
P68773|EFP_STRP1	P68773	efp SPy_1821 M5005_Spy1547	946264376.2	694761722.8	1258699089.1	1333255867.4	1162312775.7	694761722.8
Q99YX1|Q99YX1_STRP1	Q99YX1	SPy_1503	94601369.8	51061585.8	99178072.2	109318015	97994732.7	51061585.8
Q99YB3|Q99YB3_STRP1	Q99YB3	asnB SPy_1782	9451332.4	5620700.2	13284262	9162464	8091569.8	5620700.2
P66509|RS20_STRP1	P66509	rpsT rps20 SPy_1234 M5005_Spy0946	944307258.2	756016550.4	1039756017.1	945885611.4	1221748822.9	756016550.4
Q99YE0|ACCD_STRP1	Q99YE0	accD SPy_1744 M5005_Spy1485	94264871.9	79204388.9	123667571.8	124099851	104317714	79204388.9
P60220|SCPB_STRP1	P60220	scpB SPy_0367 M5005_Spy0309	9382292.6	7055593.9	15060485	10379997.8	8712364.6	7055593.9
P01859|IGHG2_HUMAN	P01859	IGHG2	934681983.6	724526231	1127963158.3	2612857369.2	2267163906.5	724526231
Q9Y6R7|FCGBP_HUMAN	Q9Y6R7	FCGBP	933206.4	0	0	0	0	0
Q9A0U0|Q9A0U0_STRP1	Q9A0U0	SPy_0622	9331921.8	2399432.2	13197035.1	11112583.1	2618182.1	2399432.2
Q9A1C3|YIDC2_STRP1	Q9A1C3	yidC2 SPy_0351 M5005_Spy0295	92703486.6	63027876.2	110529489.4	126617301.7	114493869.1	63027876.2
Q9A1C5|Q9A1C5_STRP1	Q9A1C5	mltG SPy_0348	92512571.9	63445365.2	123951465.6	102045931.2	100780903.2	63445365.2
P33151|CADH5_HUMAN	P33151	CDH5	9191071.5	22144782	0	8284271.6	9174272.1	22144782
Q9A123|Q9A123_STRP1	Q9A123	SPy_0508	9174244.9	0	9283648.5	0	1820517.7	0
Q99YL0|Q99YL0_STRP1	Q99YL0	pepC SPy_1651	916083058.7	700257562.2	1140768682.3	1236915546.3	1032492201.1	700257562.2
Q9A121|Q9A121_STRP1	Q9A121	gloA SPy_0511	90860755.5	39054268.7	112374566.1	148789072	111664773.8	39054268.7
Q99YI4|SYGB_STRP1	Q99YI4	glyS SPy_1688 M5005_Spy1384	907916257.9	730486719.9	1199097327.8	1213286232.9	1082591422	730486719.9
Q08554|DSC1_HUMAN	Q08554	DSC1 CDHF1	907014.1	0	1747639.2	0	900067.6	0
Q99XP2|Q99XP2_STRP1	Q99XP2	SPy_2115	905742.3	964903.4	420167.3	0	0	964903.4
Q9A0F1|Q9A0F1_STRP1	Q9A0F1	SPy_0802	90572172.7	93082853.1	108066775.5	166324238.4	133804771.3	93082853.1
Q99YF3|Q99YF3_STRP1	Q99YF3	hit SPy_1730	90570753.2	35837496.8	151959526.2	136170223	135561336.8	35837496.8
P35908|K22E_HUMAN	P35908	KRT2 KRT2A KRT2E	9048751.4	9723742.8	7128205.2	1163675.7	1315169.7	9723742.8
P05543|THBG_HUMAN	P05543	SERPINA7 TBG	904678.1	0	0	138480.2	4467019.3	0
Q9A0C5|Q9A0C5_STRP1	Q9A0C5	SPy_0836	90458637.2	61177535.9	97519513.3	179450475.7	140292094.9	61177535.9
Q99XX2|NRDIL_STRP1	Q99XX2	SPy_1984 M5005_Spy1690	9043772.1	105865268.9	14583548.1	161105384.6	176553715.5	105865268.9
Q9A1E4|Q9A1E4_STRP1	Q9A1E4	SPy_0319	9024646.9	4112859.7	12247611.3	27076092.7	28645245.7	4112859.7
Q9A093|Q9A093_STRP1	Q9A093	mvaS.2 SPy_0881	89595501.9	86616524.8	127479994.5	124950261.4	101992749.1	86616524.8
P58183|RIMM_STRP1	P58183	rimM SPy_0847 M5005_Spy0655	89320692.1	53713302	117187137.2	80368878.7	60210820.5	53713302
P65971|RBFA_STRP1	P65971	rbfA SPy_1719 M5005_Spy1408	88959114.2	80607365.5	125222040.4	105091817.1	101690060.4	80607365.5
Q99ZR1|Q99ZR1_STRP1	Q99ZR1	SPy_1122	8895087.7	4289403.9	10250793.3	10655479.7	9873312.5	4289403.9
Q9A0G0|Q9A0G0_STRP1	Q9A0G0	rgpFc SPy_0792	88691819.4	34131282.7	125255903.7	142364431.2	106406588.8	34131282.7
P0C0C2|GCH1_STRP1	P0C0C2	folE SPy_1097 M5005_Spy0821	88389189.7	44064649.9	159787207.7	153395249	180858893	44064649.9
Q99ZV2|Q99ZV2_STRP1	Q99ZV2	SPy_1059	8820232.7	10475371	10528041.9	12240238.6	10897329.2	10475371
P23280|CAH6_HUMAN	P23280	CA6	8818190.1	6568805.7	14730064.7	510880.9	0	6568805.7
Q9A1Y1|RUVB_STRP1	Q9A1Y1	ruvB SPy_0038 M5005_Spy0035	8809649.3	5017168	9376368.9	6908225.3	2831728.7	5017168
Q99YW6|Q99YW6_STRP1	Q99YW6	clpE SPy_1509	880386079.5	614474645.3	1166716024.3	1128535702.3	911965760.1	614474645.3
Q9A1L6|TGT_STRP1	Q9A1L6	tgt SPy_0203 M5005_Spy0175	87786056.6	33844624.3	99618726.7	65944966	77177308.8	33844624.3
P07711|CATL1_HUMAN	P07711	CTSL CTSL1	874196.4	0	0	0	0	0
P01714|LV301_HUMAN	P01714	IGLV3-19	8714992.5	6492714.3	11518089	92682386.3	94753877.8	6492714.3
Q9A0D7|Q9A0D7_STRP1	Q9A0D7	SPy_0818	8692460.7	4741463.9	15265604.3	13628287.8	11061111.9	4741463.9
P01871|IGHM_HUMAN	P01871	IGHM	863497.4	865559.7	570043.1	13870095	11478723.4	865559.7
Q9A1P8|PURA_STRP1	Q9A1P8	purA SPy_0160 M5005_Spy0136	863274029.7	589160953.6	1173467455.2	1298044065.9	1164802377.6	589160953.6
Q9A1L2|Q9A1L2_STRP1	Q9A1L2	SPy_0210	863075.5	0	2813760.3	1659118.7	1718381.4	0
Q99Z72|Q99Z72_STRP1	Q99Z72	SPy_1366	8588643.9	6636336	0	0	11181504.6	6636336
Q9A0E0|Q9A0E0_STRP1	Q9A0E0	SPy_0815	85328.1	93687559.9	0	0	0	93687559.9
Q9A0A4|Q9A0A4_STRP1	Q9A0A4	SPy_0867	85199234.6	74148797.6	119903175.8	106513332.2	106642072.3	74148797.6
P67140|YBEY_STRP1	P67140	ybeY SPy_0473 M5005_Spy0388	8509570.3	16910466.3	22508649.3	31350877.4	25965817.9	16910466.3
P01860|IGHG3_HUMAN	P01860	IGHG3	85094453.2	292685954.3	130647052.7	13208804040.8	12025395254.2	292685954.3
Q99XH4|SYW_STRP1	Q99XH4	trpS trsA SPy_2207 M5005_Spy1858	85040632.5	53554605.5	120047966.2	111611620.8	110290275.6	53554605.5
Q9A0W1|Q9A0W1_STRP1	Q9A0W1	SPy_0589	849796.8	102769.6	229048.5	692539.7	152844.7	102769.6
Q99YM5|KGUA_STRP1	Q99YM5	gmk SPy_1632 M5005_Spy1341	84862473.8	56074251.8	132674832.8	116952085.2	84656904.7	56074251.8
P01833|PIGR_HUMAN	P01833	PIGR	8479275.8	8556604.2	10486558.5	0	0	8556604.2
Q99YW3|SYI_STRP1	Q99YW3	ileS SPy_1513 M5005_Spy1243	847479462.7	537526593.3	1275317832	1039948993.4	897287463.3	537526593.3
Q9A1Q2|VATB_STRP1	Q9A1Q2	atpB ntpB SPy_0155 M5005_Spy0132	846559.2	0	1077097.5	1015747.9	957936.5	0
Q9A0X9|Q9A0X9_STRP1	Q9A0X9	SPy_0567	84586100.5	62564460.3	116099834.4	109872948	90083529	62564460.3
Q99YH9|Q99YH9_STRP1	Q99YH9	SPy_1695	8435578.3	4355466.1	10883285	11331105.5	8707267.2	4355466.1
P0C0F3|DPO3A_STRP1	P0C0F3	dnaE SPy_1284 M5005_Spy0990	8388481.6	3838705.5	12402731.6	13631616	11210926.5	3838705.5
P0A349|CODY_STRP1	P0A349	codY SPy_1777 M5005_Spy1512	836510471.9	606209677.5	1156257908.1	1285548923.3	1147533343.5	606209677.5
Q7DAL9|Q7DAL9_STRP1	Q7DAL9	srtR SPy_1081	8349352.5	6834205.4	4573549.7	1509511.6	18100450.9	6834205.4
Q99ZW5|Q99ZW5_STRP1	Q99ZW5	SPy_1042	833849.4	3370219.7	0	1508226.7	1202641.6	3370219.7
Q99YR7|Q99YR7_STRP1	Q99YR7	SPy_1572	83265280.5	54004747.2	107678004	88239313.9	84098367.8	54004747.2
Q99ZA9|Q99ZA9_STRP1	Q99ZA9	dltD SPy_1309	82876733.6	67277653.5	98758424.8	100369644.5	55513177.6	67277653.5
P0C0H1|HASA_STRP1	P0C0H1	hasA SPy_2200 M5005_Spy1851	827148360.5	548719844.8	1135965915.5	1094040435.7	924952231.3	548719844.8
Q99XQ0|Q99XQ0_STRP1	Q99XQ0	nrdG SPy_2105	825280.8	0	1102980.1	983773.5	795134.9	0
Q9A1B4|Q9A1B4_STRP1	Q9A1B4	SPy_0364	82224626.6	31420699.6	107016810.1	179656696.2	105930303.9	31420699.6
Q8N4F0|BPIB2_HUMAN	Q8N4F0	BPIFB2 BPIL1 C20orf184 LPLUNC2 UNQ2489/PRO5776	819905.3	5871425.6	133305.9	0	0	5871425.6
Q99XU0|Q99XU0_STRP1	Q99XU0	SPy_2034	81812695.6	72055367.9	120762400.6	147985409	116144090.1	72055367.9
Q99Z65|Q99Z65_STRP1	Q99Z65	ptsH SPy_1373	817618589.8	797503731.9	1215418071.6	1304535145.1	1192690303.2	797503731.9
P63735|CARA_STRP1	P63735	carA SPy_0833 M5005_Spy0642	8171521.2	4515832.5	3698269.8	48208580.1	45293084.3	4515832.5
Q48XM7|Q48XM7_STRP1	Q48XM7	SPy_1553	815106.5	1209691.7	1119910.1	885494.3	0	1209691.7
Q99ZV1|Q99ZV1_STRP1	Q99ZV1	SPy_1060	81483419.7	30883120.4	96835083.3	102932847.2	51429507.2	30883120.4
Q9A0G4|Q9A0G4_STRP1	Q9A0G4	rgpBc SPy_0787	8130932.7	4949952.3	12469396.3	12548305.4	3104210.5	4949952.3
Q99XW6|Q99XW6_STRP1	Q99XW6	pabB SPy_1990	8104668.5	9618253.3	14265194.5	5250841.7	3940854.2	9618253.3
Q99XY0|Q99XY0_STRP1	Q99XY0	SPy_1968	8071935.7	8305744.6	11987415.8	12341441.5	10018858.7	8305744.6
Q99Y83|Q99Y83_STRP1	Q99Y83	SPy_1827	80665293.6	65249354.4	103983133.8	99576957.4	90898563	65249354.4
Q99Y50|Q99Y50_STRP1	Q99Y50	nupC SPy_1868	806256.5	3615750.8	0	722558.3	0	3615750.8
Q99ZT1|Q99ZT1_STRP1	Q99ZT1	SPy_1094	80556814.3	49934629.4	93517727.2	115191167.7	93269726.6	49934629.4
Q99XT5|Q99XT5_STRP1	Q99XT5	gldA SPy_2047	8039013.1	4322683.9	7676509.3	16187202.4	8399936.7	4322683.9
Q9A066|Q9A066_STRP1	Q9A066	SPy_0913	8038022531.6	7695482029	10130879862.9	10043306327.4	9275410184.1	7695482029
Q9A183|Q9A183_STRP1	Q9A183	SPy_0410	8030523.5	9457346.5	16515859.5	22947083.2	19718421.1	9457346.5
P01768|HV307_HUMAN_UNMAPPED			7932080.8	10679545.9	12818469.1	78400879.2	70012701.9	10679545.9
Q99YX6|Q99YX6_STRP1	Q99YX6	hlyA1 SPy_1497	7921307.3	6396829.5	14635566.8	19227557.9	6718035.9	6396829.5
P66475|RS18_STRP1	P66475	rpsR SPy_1829 M5005_Spy1553	788768229.1	763959862.7	1024157478.6	1097036416.4	1003427026.3	763959862.7
Q9A120|Q9A120_STRP1	Q9A120	SPy_0512	78663360.2	78353372.1	102963718.7	123277386.4	127346185	78353372.1
Q9A107|Q9A107_STRP1	Q9A107	vicK SPy_0529	7836143.1	7496497	9410463.5	2201420.7	11417717.3	7496497
Q99YX8|Q99YX8_STRP1	Q99YX8	recN SPy_1495	78318873.9	48341549.4	104061661.8	110918925.6	58973938.1	48341549.4
P63959|DLTC_STRP1	P63959	dltC SPy_1310 M5005_Spy1071	782741718.2	779549107.1	1023619879	910559880.5	986387673.6	779549107.1
Q9A047|Q9A047_STRP1	Q9A047	cpsFO SPy_0933	778589281.2	578784069.9	1021574108.8	1180499924.4	1034719407.9	578784069.9
Q9A0A0|Q9A0A0_STRP1	Q9A0A0	SPy_0874	7768242.1	3825350	7188884.6	5922401.5	6063850.2	3825350
O87527|O87527_STRPY	O87527	csrR covR NCTC10872_02030	775530853.5	647165427.4	985025737.2	1680426642.8	1071319513.6	647165427.4
Q9A0B6|TRMD_STRP1	Q9A0B6	trmD SPy_0849 M5005_Spy0656	7750252.7	14617313.5	11079340.5	9592329.5	8014317.5	14617313.5
Q99Y09|Q99Y09_STRP1	Q99Y09	SPy_1927	7745721.4	773510.1	13466579.7	11503171.8	7963572.6	773510.1
P01040|CYTA_HUMAN	P01040	CSTA STF1 STFA	773651.8	323030	3247476.2	0	2864500	323030
Q9A0V7|SYK_STRP1	Q9A0V7	lysS SPy_0595 M5005_Spy0495	770895274.5	496189286.9	967645000.7	1001358158.9	892563595.6	496189286.9
Q99ZQ5|Q99ZQ5_STRP1	Q99ZQ5	pta SPy_1128	765958521.8	550038969.4	1201617170.7	1332057686.6	1209874221.3	550038969.4
Q9A0K0|Q9A0K0_STRP1	Q9A0K0	SPy_0744	7637633.7	3277981	8238522	9104698.6	5650551.2	3277981
Q99ZQ1|GUAC_STRP1	Q99ZQ1	guaC SPy_1135 M5005_Spy0857	7583417.2	1952457.7	6407158.6	229214349.2	143337145	1952457.7
P01624|KV306_HUMAN	P01624	IGKV3-15	756467.1	0	0	7923310.8	8005946.4	0
Q99ZG9|Q99ZG9_STRP1	Q99ZG9	SPy_1236	7553492.6	4208607.8	9308002.2	6452961.8	6282680.6	4208607.8
P68903|RRF_STRP1	P68903	frr rrf SPy_0463 M5005_Spy0380	754100210.2	647019040.8	1114854427.6	1389547390	1161984694.9	647019040.8
Q99ZS8|POTA_STRP1	Q99ZS8	potA SPy_1102 M5005_Spy0826	74841854.3	44809617	109634688.9	102588272.2	98514503.4	44809617
Q9A1G3|Q9A1G3_STRP1	Q9A1G3	SPy_0288	7469974.8	3360610.2	15738305.2	22434894	7300473.1	3360610.2
Q8N137|CNTRB_HUMAN	Q8N137	CNTROB LIP8 PP1221	74534438.2	99675638.5	112874651.2	148013674	93035028.3	99675638.5
P0C0G3|HPPK_STRP1	P0C0G3	folK SPy_1100 M5005_Spy0824	74184219.4	33939505.6	85919299.8	103139803.1	77674969.6	33939505.6
Q9A0E2|Q9A0E2_STRP1	Q9A0E2	gor SPy_0813	74142236.8	43615379.1	100949150.7	86647554	98618418.8	43615379.1
P66114|RL20_STRP1	P66114	rplT rl20 SPy_0806 M5005_Spy0621	739363782.7	673962556.9	1237325628.2	1439298081.1	1150828836.9	673962556.9
Q9A1A9|Q9A1A9_STRP1	Q9A1A9	SPy_0371	7374368.9	6934006.7	14724282.1	32572020.4	18382455	6934006.7
P0C0G1|DHPS_STRP1	P0C0G1	folP SPy_1098 M5005_Spy0822	73625893.7	55137196.1	99597476.3	79625777.9	59829520.4	55137196.1
Q99XH6|Q99XH6_STRP1	Q99XH6	SPy_2203	7338867.3	0	10688173.4	10089416	11247429.4	0
Q99XQ9|HUTG_STRP1	Q99XQ9	hutG SPy_2090 M5005_Spy1778	7278019.9	0	10138549.6	13196982.2	10873301.5	0
Q9UGM3|DMBT1_HUMAN	Q9UGM3	DMBT1 GP340	72405068.6	48362201	93858179.5	1521641.7	1757225.1	48362201
Q99YV6|Q99YV6_STRP1	Q99YV6	ftsA SPy_1521	722494348.6	473436312	934990801.9	863050298.2	800254226.6	473436312
P68840|RPOZ_STRP1	P68840	rpoZ SPy_1630 M5005_Spy1340	72200846.9	100076425.8	181322475.4	180625672.8	220554593.1	100076425.8
Q9A1S9|Q9A1S9_STRP1	Q9A1S9	proC SPy_0112	7215313.3	2520268.2	8123187.6	15133074.9	7844925.2	2520268.2
Q9A048|Q9A048_STRP1	Q9A048	SPy_0932	7213611.1	570459.5	10883096.5	3929944.5	2866446.9	570459.5
P63793|CLPX_STRP1	P63793	clpX SPy_0885 M5005_Spy0691	721357546.2	483895493.4	1020811460.2	883866391.7	791038363.5	483895493.4
P10124|SRGN_HUMAN	P10124	SRGN PRG PRG1	720305.3	2940965.6	39689.7	0	4029894.1	2940965.6
Q9A097|Q9A097_STRP1	Q9A097	mvaD SPy_0877	7197961.6	4605460.1	8429331.9	11550057	7501888.3	4605460.1
Q96HE7|ERO1A_HUMAN	Q96HE7	ERO1A ERO1L UNQ434/PRO865	715567.6	529465.8	851791.4	4417010	0	529465.8
Q9A0V6|Q9A0V6_STRP1	Q9A0V6	SPy_0596	7148424.3	5032920.3	17990819.1	8871991.4	7489988.5	5032920.3
P01591|IGJ_HUMAN	P01591	JCHAIN IGCJ IGJ	7137352.6	3940908.7	7148253.7	11752613.1	7029374	3940908.7
Q99XH2|Q99XH2_STRP1	Q99XH2	SPy_2210	713182891.4	530374125.3	963280303.8	1196033967.7	977531384.7	530374125.3
Q99ZR9|Q99ZR9_STRP1	Q99ZR9	SPy_1113	7116073.2	4744287	8471071.8	9519471.3	8384316	4744287
Q9A054|Q9A054_STRP1	Q9A054	recJ SPy_0926	71076748.2	20296836.8	53281541	101689309.3	55986595.3	20296836.8
P67274|GCH1L_STRP1	P67274	SPy_0931 M5005_Spy0732	70884196.7	68758413	79673373.1	132389983.6	126309016.8	68758413
P01023|A2MG_HUMAN	P01023	A2M CPAMD5 FWP007	7073325.7	1714596	0	124924199.8	5521223	1714596
Q9A1L0|Q9A1L0_STRP1	Q9A1L0	SPy_0216	69839159.8	61878429.5	103601556.2	32646351.3	23349134.5	61878429.5
Q99XZ9|SYC_STRP1	Q99XZ9	cysS SPy_1941 M5005_Spy1655	69719620.7	64910190.1	118373263.1	136797233.4	129551806.1	64910190.1
P68901|RS2_STRP1	P68901	rpsB SPy_2092 M5005_Spy1780	6968058579.6	6173826843.6	10288348678.3	9493121466.2	8693260913.8	6173826843.6
Q9A0V9|Q9A0V9_STRP1	Q9A0V9	SPy_0591	69510759.3	35447553.6	92666231.4	63991765.5	71481896.8	35447553.6
P65757|PPAC_STRP1	P65757	ppaC SPy_0380 M5005_Spy0319	694387153.6	510057932.8	870699307.2	1136168794.8	1119164466.9	510057932.8
P04220|MUCB_HUMAN	P01871	IGHM	694366.2	946493.8	152273.7	8664415.5	855371.5	946493.8
Q9A079|Q9A079_STRP1	Q9A079	cpsY SPy_0898	6913768.7	5078270.9	9148408.4	2287664.2	5660198.3	5078270.9
P00734|THRB_HUMAN	P00734	F2	6904676.1	7310923.1	0	6156692.3	0	7310923.1
P0C0C3|HSLO_STRP1	P0C0C3	hslO SPy_0123 M5005_Spy0105	68695445.1	28159751.5	68199878.6	103387971.9	54943799.7	28159751.5
P67400|UPP_STRP1	P67400	upp SPy_0392 M5005_Spy0327	686467689.1	448906943.9	980432941.3	1030571007.7	873466705.6	448906943.9
P13645|K1C10_HUMAN	P13645	KRT10 KPP	68611465.5	32060864.6	64827800.8	23036888.5	31965953.4	32060864.6
P66303|RL36_STRP1	P66303	rpmJ SPy_0076 M5005_Spy0067	684873973.2	1075999428.7	1110490993.1	1225126799.9	1084746578.8	1075999428.7
P0C095|RECA_STRP1	P0C095	recA SPy_2116 M5005_Spy1799	683841046.4	544477889.9	909477189.1	1016615964.5	845243974.5	544477889.9
P63375|PSTB1_STRP1	P63375	pstB1 pstB SPy_1241 M5005_Spy0951	68377172.3	34259195.6	107340322.5	78129924.2	78501982.7	34259195.6
P66555|RS3_STRP1	P66555	rpsC SPy_0056 M5005_Spy0050	6822726024.1	5388510457.7	8060426267.6	7665569261	6104092254.7	5388510457.7
Q99XP4|YQGF_STRP1	Q99XP4	SPy_2113 M5005_Spy1796	68214890.4	53957408	90123532.3	94607125.1	84730110.6	53957408
Q99ZJ5|Q99ZJ5_STRP1	Q99ZJ5	SPy_1206	68116771.5	34669345.1	79620677.1	85162273.1	41017233.9	34669345.1
Q99YK9|NADE_STRP1	Q99YK9	nadE SPy_1652 M5005_Spy1357	67925062.4	29061894.6	109905428.2	106867129.4	96720525.3	29061894.6
Q99XK8|RL32_STRP1	Q99XK8	rpmF SPy_2159 M5005_Spy1815	677651080.6	317849429	725113110.1	716249826.9	678568429.4	317849429
Q99ZK8|Q99ZK8_STRP1	Q99ZK8	citE SPy_1188	67731014.5	62923186.2	81538785	79208306.2	51278187.4	62923186.2
Q99YI2|Q99YI2_STRP1	Q99YI2	SPy_1691	6751298.9	5652727.4	11252201	9139283.3	11295231.2	5652727.4
Q99ZB9|Q99ZB9_STRP1	Q99ZB9	malF SPy_1295	673685.9	0	0	0	0	0
Q99YL5|Q99YL5_STRP1	Q99YL5	SPy_1644	67136172.5	32549277	92890056	77972096.6	71391691.8	32549277
Q99ZY8|Q99ZY8_STRP1	Q99ZY8	SPy_1012	67107504.4	37785913.6	88839905.7	78573496.9	58879188.6	37785913.6
Q9A0B4|Q9A0B4_STRP1	Q9A0B4	SPy_0851	6699919.1	5990028	11632899.1	13642210.2	3431547.9	5990028
Q9A0H6|Q9A0H6_STRP1	Q9A0H6	SPy_0773	6671313.8	7113098.2	18417141.3	26084966.4	23793781.9	7113098.2
P67575|SYN_STRP1	P67575	asnS SPy_0651 M5005_Spy0538	664868359.6	490573178.5	914905658.2	1053479486.1	772197500.9	490573178.5
Q99Y73|MUTS2_STRP1	Q99Y73	mutS2 SPy_1837 M5005_Spy1561	66473145.9	48089832.7	93337305.5	75544042.9	79555360.6	48089832.7
Q9A1G6|Q9A1G6_STRP1	Q9A1G6	rgpG SPy_0282	6636804.3	3435471	9106562.9	6480199	6301710.8	3435471
Q9A155|FTSK_STRP1	Q9A155	ftsK SPy_0458 M5005_Spy0372	6633624.6	4901816.6	12464287	7817073.8	7989663	4901816.6
Q99YU5|RLMN_STRP1	Q99YU5	rlmN SPy_1533 M5005_Spy1261	66184294.5	58064537.3	94167424.3	32352652.7	29640573	58064537.3
P58099|C5AP_STRP1	P58099	scpA SPy_2010 M5005_Spy1715	6613848757.8	5020692903.2	8941835087.4	8612406020.2	7630429165.3	5020692903.2
P65858|TRUB_STRP1	P65858	truB SPy_1251 M5005_Spy0961	65896975.5	39859755.2	71623443.5	86172074.6	75218847.7	39859755.2
Q99Z28|PYRDA_STRP1	Q99Z28	pyrD SPy_1432 M5005_Spy1165	65872180.7	71371119.7	91023844.2	86513099.2	91356661	71371119.7
Q9A0I0|SYFB_STRP1	Q9A0I0	pheT SPy_0769 M5005_Spy0588	654477643.8	470083267.5	998444774.6	981949535.9	865025880	470083267.5
Q99YB5|Q99YB5_STRP1	Q99YB5	SPy_1780	650389010.1	472436170.3	820106098.6	1046137567.2	1352418854.4	472436170.3
P67253|Y1201_STRP1	P67253	SPy_1201 M5005_Spy0916	6473800.7	2143693.7	9136421.7	8049138.1	3826482	2143693.7
Q99YN3|Q99YN3_STRP1	Q99YN3	SPy_1621	64672501.6	47528423.7	76371689.9	100280987	91729051	47528423.7
P32926|DSG3_HUMAN	P32926	DSG3 CDHF6	6454993.1	0	0	0	0	0
P23083|HV103_HUMAN	P23083	IGHV1-2	6451994.3	2846406.9	7023315.6	74430091.8	64064676.1	2846406.9
Q99Y88|NUSB_STRP1	Q99Y88	nusB SPy_1818 M5005_Spy1545	64374990.3	46080547.2	102667933.7	104745349.9	104512866.5	46080547.2
P01617|KV204_HUMAN	P01615	IGKV2D-28	6432056.2	1311664.1	14770447.8	38842721.7	34054042.4	1311664.1
Q99ZK7|Q99ZK7_STRP1	Q99ZK7	citF SPy_1189	64169247.9	46792498.3	89008387	93825978.9	83506591.2	46792498.3
Q9A198|Q9A198_STRP1	Q9A198	fhuD SPy_0385	6401937.5	0	3450260.7	4323421.3	7475599.7	0
Q99YF8|Q99YF8_STRP1	Q99YF8	nusA SPy_1724	639164824.5	512411943.2	874661025.4	769873333.8	729674475.2	512411943.2
Q99ZW4|Q99ZW4_STRP1	Q99ZW4	SPy_1043	63794948.4	51295688.2	66437072.1	67871302.8	61769310.2	51295688.2
Q99ZY2|Q99ZY2_STRP1	Q99ZY2	rnj SPy_1020	636355457.6	484899639.4	848860801	992586308.9	760395847.2	484899639.4
Q99ZK1|Q99ZK1_STRP1	Q99ZK1	ffh SPy_1200	634789723.1	476943380.8	900553586.3	1065269424	983610917.9	476943380.8
Q99ZS5|Q99ZS5_STRP1	Q99ZS5	potD SPy_1105	6346431.5	8213963	5464684.6	87117187	9190329.9	8213963
Q9A1H8|Q9A1H8_STRP1	Q9A1H8	rpe SPy_0264	63259893.6	34621667.2	82752740.2	93465229.3	77673451.4	34621667.2
P12273|PIP_HUMAN	P12273	PIP GCDFP15 GPIP4	6296247.7	5432530.6	13459699.8	850124.3	941699	5432530.6
Q99YE9|Q99YE9_STRP1	Q99YE9	SPy_1735	62816017.6	43210779.2	43031707.6	60923614.8	31846094	43210779.2
Q9A177|Q9A177_STRP1	Q9A177	nrdF.1 SPy_0425	6278806.6	0	0	10657828	7295671.1	0
P65925|PYRG_STRP1	P65925	pyrG SPy_1894 M5005_Spy1610 M5005_Spy1609	627816203.3	429965110.8	929829127.8	697350655.5	611508508.8	429965110.8
P60080|Y1687_STRP1	P60080	SPy_1687 M5005_Spy1383	62629499.2	67796943.6	77121583.3	116968258.9	110783573.5	67796943.6
Q9A1M4|Q9A1M4_STRP1	Q9A1M4	SPy_0189	62358113.2	18724405.1	72259269.4	58170035.5	74154429.2	18724405.1
Q9A0F0|KCY_STRP1	Q9A0F0	cmk SPy_0803 M5005_Spy0618	62134606.5	48057912	109490574.1	106235351.3	97596036.4	48057912
P02675|FIBB_HUMAN	P02675	FGB	621109193.8	481542321.7	797893648.4	32493651168.8	27507845469	481542321.7
Q99ZE1|Q99ZE1_STRP1	Q99ZE1	pcrA SPy_1267	62101567.7	68875582.3	107468139.7	96198756.7	98270235.5	68875582.3
Q99YS1|SYV_STRP1	Q99YS1	valS SPy_1568 M5005_Spy1292	620602826.9	386814780.2	875752562	914387130.2	737565482	386814780.2
Q99ZI8|Q99ZI8_STRP1	Q99ZI8	lplA SPy_1214	62021278.7	39923522.7	78247116.7	89376170.7	82557173.2	39923522.7
Q99YB4|Q99YB4_STRP1	Q99YB4	SPy_1781	61721053.8	57158891	69974869.9	100987326.9	57746457.2	57158891
Q9A0B9|Q9A0B9_STRP1	Q9A0B9	SPy_0844	61718259.8	45946229.8	80894861.8	67104178.3	57861589.5	45946229.8
Q9A0W3|Q9A0W3_STRP1	Q9A0W3	SPy_0587	61569021.3	15931851.1	28252479.9	55592777.2	1527609.3	15931851.1
P69884|CLPP_STRP1	P69884	clpP SPy_0395 M5005_Spy0328	615003870.4	436802427.7	847686689.2	916807134.4	1013662338.6	436802427.7
Q9A158|Q9A158_STRP1	Q9A158	SPy_0450	61444142.3	39214227.8	104541328	100200671.1	83158022.4	39214227.8
Q9A1C1|Q9A1C1_STRP1	Q9A1C1	SPy_0356	6141733.3	0	6414514.9	5003685.9	5055056.7	0
Q99YT4|Q99YT4_STRP1	Q99YT4	SPy_1551	61377665.3	23933995.3	85899531.1	95480517.1	72962374.5	23933995.3
Q9A1G4|Q9A1G4_STRP1	Q9A1G4	SPy_0287	61113015.1	43858278.6	159410024	106938820.2	90487271.6	43858278.6
Q99ZD5|Q99ZD5_STRP1	Q99ZD5	SPy_1276	6093062.7	3192075.5	0	12229169.6	0	3192075.5
Q99Y75|Q99Y75_STRP1	Q99Y75	trx SPy_1835	607742463.4	343698709.2	901080116.5	1165212675.5	766041732.8	343698709.2
Q9A1W2|RL5_STRP1	Q9A1W2	rplE SPy_0063 M5005_Spy0056	6063830874.2	4730900575.4	7988134265.1	8379767866.7	7237725309.8	4730900575.4
Q99ZD6|Q99ZD6_STRP1	Q99ZD6	SPy_1275	60398805.6	32951752.3	55430540.7	111120735.7	95039294.9	32951752.3
P11413|G6PD_HUMAN	P11413	G6PD	60333993.4	0	80459789	0	1931174.6	0
Q99ZW6|Q99ZW6_STRP1	Q99ZW6	hemN SPy_1040	6030787.7	2470586.4	4275329.3	6206161.4	6036989.6	2470586.4
Q99XL2|Q99XL2_STRP1	Q99XL2	SPy_2154	6017733.8	0	1370502	8823858.2	4809544.7	0
Q9A160|Q9A160_STRP1	Q9A160	pfs SPy_0447	60136076.3	61271847.2	79601084.7	84950585.5	74607056.7	61271847.2
P09960|LKHA4_HUMAN	P09960	LTA4H LTA4	6007775.1	5173667.8	10478581.2	19453193.5	17672653.4	5173667.8
Q99YJ6|Q99YJ6_STRP1	Q99YJ6	SPy_1673	6000796.9	7930743	7487718.2	7913572.8	7762785	7930743
Q9A0Z5|Q9A0Z5_STRP1	Q9A0Z5	SPy_0542	5985172.1	3842922.2	6848057.1	7561423.1	5829483.8	3842922.2
Q99ZJ0|Q99ZJ0_STRP1	Q99ZJ0	SPy_1212	5982066.3	2420142.1	8058397.4	7702518.8	8437488.9	2420142.1
Q9A050|Q9A050_STRP1	Q9A050	SPy_0930	5956673.1	3728351.7	11999615.7	2874037.8	92396101	3728351.7
Q99XU5|Q99XU5_STRP1	Q99XU5	SPy_2027	5933098.7	5521375.4	8097886.6	9981277.5	12933133.2	5521375.4
Q99Y24|Q99Y24_STRP1	Q99Y24	hsdM SPy_1906	59176544.3	39574269.7	81271956.4	70713053.5	59976058.7	39574269.7
P58499|FAM3B_HUMAN	P58499	FAM3B C21orf11 C21orf76 PRED44 UNQ320/PRO365	590026.8	685689.5	0	0	6884036.9	685689.5
P68771|DEF_STRP1	P68771	def SPy_1958 M5005_Spy1669	589677738.8	446802529.7	782779151.5	832018786.4	656141955.2	446802529.7
Q9A1M9|Q9A1M9_STRP1	Q9A1M9	opuABC SPy_0184	58819047.2	19472688.9	70142308.7	62856011.4	60963365.6	19472688.9
Q99ZU4|Q99ZU4_STRP1	Q99ZU4	gabD SPy_1067	58797537.7	34299634.9	59665658.9	65753872.8	58258477.4	34299634.9
Q9A0L5|Q9A0L5_STRP1	Q9A0L5	SPy_0720	58784798.7	57411388.9	78849139.6	69713380	74634834.3	57411388.9
Q9A0K4|Q9A0K4_STRP1	Q9A0K4	sagC SPy_0740	5862343.2	1736143	3006364.4	438641.6	416094.7	1736143
Q99YR1|Q99YR1_STRP1	Q99YR1	SPy_1581	5843923.1	4571088.8	6218289.5	6112193.1	5762209.7	4571088.8
Q9A0J2|ATP6_STRP1	Q9A0J2	atpB SPy_0755 M5005_Spy0576	579525.2	0	0	1434383.7	751004.2	0
Q99YK7|Q99YK7_STRP1	Q99YK7	aapA SPy_1654	5791744.9	16234076.7	10168258.4	7623114.9	10084956.6	16234076.7
P60965|LGT_STRP1	P60965	lgt SPy_0585 M5005_Spy0485	5774842.5	1505472.8	7105281.3	8501043	0	1505472.8
Q9A182|Q9A182_STRP1	Q9A182	exoA SPy_0412	56996878.1	66851553.4	106311684.4	96775264.7	98384829.3	66851553.4
Q99ZG7|Q99ZG7_STRP1	Q99ZG7	pepN SPy_1239	569358280.3	345673926.7	747975196.7	852887679.5	619648917.2	345673926.7
Q99Y37|Q99Y37_STRP1	Q99Y37	SPy_1884	569008984.3	555102082	883850975.1	1306045799.7	1089677050.1	555102082
P0C0B6|DNAJ_STRP1	P0C0B6	dnaJ SPy_1759 M5005_Spy1497	566594165.7	482043548.7	724681813.7	777042079	649636263.8	482043548.7
Q99XV7|Q99XV7_STRP1	Q99XV7	dppD SPy_2003	56656891.9	43489689.9	70114867.5	64217239.9	52558034.6	43489689.9
Q99ZX6|Q99ZX6_STRP1	Q99ZX6	acoC SPy_1029	566517640.1	352766536.5	1021462397.2	1122525867.5	1084580594.4	352766536.5
Q9A0B2|Q9A0B2_STRP1	Q9A0B2	SPy_0853	56599316.1	37427247.5	69891586.1	80299728.2	64021816.2	37427247.5
O75390|CISY_HUMAN	O75390	CS	565509.2	0	0	24910934.8	15671178.3	0
Q99YJ7|PROB_STRP1	Q99YJ7	proB SPy_1672 M5005_Spy1371	5637524.1	0	13522687.9	0	0	0
Q99Z76|Q99Z76_STRP1	Q99Z76	inlA SPy_1361	563396.7	140443906.7	204882378.3	241417568.7	234726928.1	140443906.7
Q99ZQ3|Q99ZQ3_STRP1	Q99ZQ3	SPy_1133	5621915.7	1265336	6728143.9	7575715.1	8277303.3	1265336
P66670|RNC_STRP1	P66670	rnc acpA SPy_0531 M5005_Spy0438	56087269.5	39171257.7	64910672.1	25210112.7	27648501.6	39171257.7
Q9A162|Q9A162_STRP1	Q9A162	SPy_0444	55794942.7	73742615.1	115509866.1	102099363.2	92376560.9	73742615.1
Q9A127|Q9A127_STRP1	Q9A127	rnr SPy_0503	55790968.2	57920143	65979722.3	49122390.6	43882781.1	57920143
Q07954|LRP1_HUMAN	Q07954	LRP1 A2MR APR	5574852.1	3566072.5	0	1519883.2	794568	3566072.5
P66567|RS4_STRP1	P66567	rpsD SPy_2178 M5005_Spy1831	5553677483.1	5312943115.1	7103740547.9	7860714603.8	7042677679.3	5312943115.1
Q9A0H0|Q9A0H0_STRP1	Q9A0H0	mscL SPy_0780	55442914.6	40429410.8	70364089.1	202024708.9	165186068.6	40429410.8
P65243|KPRS1_STRP1	P65243	prs1 prsA prsA.1 SPy_0020 M5005_Spy0018	552765157.4	390796439.6	789719642.3	879861057.8	617037281.3	390796439.6
P66751|RUVA_STRP1	P66751	ruvA SPy_2119 M5005_Spy1802	5513991.1	10155500.7	26523513.9	11753158.9	9602480.8	10155500.7
P01024|CO3_HUMAN	P01024	C3 CPAMD1	55093438.5	526329.3	17674274.5	13100713422.6	10863272596.4	526329.3
Q99ZQ0|XPT_STRP1	Q99ZQ0	xpt SPy_1136 M5005_Spy0858	54992882.1	36862038.6	81692804.6	223647643.1	241195053.4	36862038.6
Q9A099|Q9A099_STRP1	Q9A099	SPy_0875	5497833.3	4462353.1	6205400.3	13796141.9	8101998.6	4462353.1
Q9A104|Q9A104_STRP1	Q9A104	smc SPy_0532	54707821.6	36481064.1	69346777.2	37875810.7	30791963.8	36481064.1
Q9A0D6|RL21_STRP1	Q9A0D6	rplU SPy_0819 M5005_Spy0633	546657358.8	426281695.7	1410916892.4	1429167464.8	1167387146.3	426281695.7
P67452|EX7L_STRP1	P67452	xseA SPy_1500 M5005_Spy1233	54524891.3	37894400.9	76769073.1	55091565.7	40762687.1	37894400.9
Q99XS3|Q99XS3_STRP1	Q99XS3	SPy_2063	5429450.9	3193767.5	7775227.9	6407801.3	4436453.2	3193767.5
Q99Y86|Q99Y86_STRP1	Q99Y86	comEB SPy_1823	5423096.3	7004864.3	14141014.1	14558970.2	6294472	7004864.3
P67023|SYE_STRP1	P67023	gltX gluS SPy_0239 M5005_Spy0203	542264582.6	382188029.5	726366176.3	840287900.8	702130996.1	382188029.5
Q9A0S2|Q9A0S2_STRP1	Q9A0S2	SPy_0646	5419907.4	860770.4	5175183	2098696.1	1825615.7	860770.4
P01717|LV403_HUMAN	P01717	IGLV3-25	5419615.4	1548861.2	6595208.1	56694644.4	53374889.3	1548861.2
P01608|KV116_HUMAN	P01593	IGKV1D-33	5419120.8	3213119.3	7232095.3	20722931.3	17807338.7	3213119.3
Q99ZV3|Q99ZV3_STRP1	Q99ZV3	SPy_1058	541480883.2	289571416.2	758317294.8	703941123.2	577062525.6	289571416.2
Q9A1F7|Q9A1F7_STRP1	Q9A1F7	oppD SPy_0296	54018383.4	62909133.6	78873678.8	155184707.4	85224049.4	62909133.6
Q9A0G3|Q9A0G3_STRP1	Q9A0G3	rgpCc SPy_0789	5392904.1	0	7449089.3	11701697.5	6976335.8	0
Q99XL6|ARGR2_STRP1	Q99XL6	argR2 SPy_2150 M5005_Spy1807	5386937.7	4543266.3	5516525.5	8071906	9988474.4	4543266.3
Q99ZE6|Y1261_STRP1	Q99ZE6	SPy_1261 M5005_Spy0972	5370508.8	3487996.5	0	20944366.5	7387763.9	3487996.5
P02679|FIBG_HUMAN	P02679	FGG PRO2061	533141801.8	439714782.1	658549175.3	28802789869.7	23564240539.4	439714782.1
Q9A1X7|Q9A1X7_STRP1	Q9A1X7	adhA SPy_0044	531788426.1	361240194.3	765031006	849272576.5	587695927.4	361240194.3
Q9A1H1|Q9A1H1_STRP1	Q9A1H1	SPy_0276	53139508.8	24640251.8	82923350.9	70894358.1	61414662.6	24640251.8
Q99Y53|Q99Y53_STRP1	Q99Y53	SPy_1865	53056531.8	48974908.6	87526157.6	100928707.7	108993219.9	48974908.6
Q9A091|Q9A091_STRP1	Q9A091	dyr SPy_0883	52891066.7	27323966.4	39962036.5	36879016.7	33669432.5	27323966.4
P01008|ANT3_HUMAN	P01008	SERPINC1 AT3 PRO0309	5254923.3	0	3599123.5	0	4390918.1	0
P67051|TYSY_STRP1	P67051	thyA SPy_0882 M5005_Spy0688	52394869.1	47101027	67121843	60355513.2	48048301	47101027
Q9A1D4|Q9A1D4_STRP1	Q9A1D4	SPy_0334	52306103.2	46937277.9	67819305.5	64498186.8	52015939.1	46937277.9
Q99YT9|Q99YT9_STRP1	Q99YT9	arcC SPy_1541	522871666.3	413694211.8	703956873.1	721385707	597813402.2	413694211.8
Q99ZR4|Q99ZR4_STRP1	Q99ZR4	SPy_1119	5224238.7	10250465.8	16281861	0	0	10250465.8
P50395|GDIB_HUMAN	P50395	GDI2 RABGDIB	52101651.5	46227467.5	66641776.4	56109140.2	49813787.7	46227467.5
Q9A149|MSRA_STRP1	Q9A149	msrA msrA.2 SPy_0466 M5005_Spy0382	5205814.2	2675071.9	4936426	1862430.8	0	2675071.9
Q99YI3|SYGA_STRP1	Q99YI3	glyQ SPy_1689 M5005_Spy1385	520134718.7	320315385	739959111.8	709978468	607200047.5	320315385
Q99XY6|Q99XY6_STRP1	Q99XY6	SPy_1959	51955274.4	29776370.4	72664772.6	139390859.6	94932745	29776370.4
P65781|NADK_STRP1	P65781	nadK SPy_1126 M5005_Spy0848	51951489.6	40475043.4	88618383.2	58543046.8	55072572.1	40475043.4
Q99ZG3|Q99ZG3_STRP1	Q99ZG3	pstC SPy_1243	5192446.9	0	8163430.7	6687394.6	0	0
P68905|ALF_STRP1	P68905	fba SPy_1889 M5005_Spy1607	5174731500.2	3994056796.3	7350419172	6619249304.5	6213886845.1	3994056796.3
Q99YW7|Q99YW7_STRP1	Q99YW7	SPy_1508	51732052.5	25472215.5	58927122.5	90188883.1	83469022.7	25472215.5
Q9A0D8|THII_STRP1	Q9A0D8	thiI SPy_0817 M5005_Spy0631	51674836.1	40091437	74543423.7	68401273.8	46265967.9	40091437
B9A064|IGLL5_HUMAN	B9A064	IGLL5	51580653.7	0	63919185.7	308894702.4	273252843	0
P01877|IGHA2_HUMAN	P01877	IGHA2	5154172.7	4315951.1	10337376.4	156482485.5	157350728.8	4315951.1
Q9A0W0|Q9A0W0_STRP1	Q9A0W0	SPy_0590	51318077.2	33062479.7	76017420.9	70756631.2	53519563.6	33062479.7
Q99Y42|Q99Y42_STRP1	Q99Y42	rnj SPy_1876	512887836.8	366227759.5	684435207.5	704261152.7	536126304.9	366227759.5
P52209|6PGD_HUMAN	P52209	PGD PGDH	5126443.8	0	7332125.3	18657733.9	11023509.9	0
Q99Z67|Q99Z67_STRP1	Q99Z67	gapN SPy_1371	5125117383.8	3821742756.1	7210722299.1	7541723216.7	6526144655.9	3821742756.1
Q99Z41|Q99Z41_STRP1	Q99Z41	SPy_1411	5113199.6	0	9712719	10182645.6	10603747.3	0
Q9A1R1|Q9A1R1_STRP1	Q9A1R1	SPy_0144	51064710.3	37703102.7	77178282.4	83541867.1	80747894	37703102.7
P68898|HPRK_STRP1	P68898	hprK ptsK SPy_0584 M5005_Spy0484	50947460.6	11529536.8	58254032.9	74224363.1	58669056.4	11529536.8
Q14697|GANAB_HUMAN	Q14697	GANAB G2AN KIAA0088	509381.6	0	2941675.7	0	0	0
Q9A0H9|Q9A0H9_STRP1	Q9A0H9	SPy_0770	5091270.1	0	7737878.6	0	7340784.5	0
P0A4G4|MTSA_STRP1	P0A4G4	mtsA SPy_0453 M5005_Spy0368	508529627.2	358573958.1	779771202.1	914165081.6	752247872.3	358573958.1
P60434|RL2_STRP1	P60434	rplB SPy_0052 M5005_Spy0047	5058971883.6	4475946471.7	6895005901.4	6977074319.4	5708613587.5	4475946471.7
Q9A0D9|Q9A0D9_STRP1	Q9A0D9	SPy_0816	50555032.6	34307130.6	50642350.4	45879158.4	35966086.9	34307130.6
Q9A1K1|RADA_STRP1	Q9A1K1	radA sms SPy_0236 M5005_Spy0200	5034791.8	4989149.4	5623234.1	6985146.1	21861565.1	4989149.4
Q99ZU9|Q99ZU9_STRP1	Q99ZU9	SPy_1062	5026610.2	1582409	8779266.3	14124267.5	10392085.2	1582409
P04075|ALDOA_HUMAN	P04075	ALDOA ALDA	4981894.2	16793750.4	6793621.3	5801124.3	5752514.7	16793750.4
Q99YM9|Q99YM9_STRP1	Q99YM9	pppL SPy_1626	494018269.1	384078190.2	646040206.9	855340775.3	641435083.8	384078190.2
Q99ZP1|GLYA_STRP1	Q99ZP1	glyA SPy_1145 M5005_Spy0867	49349500.8	45973300.1	63720532	61504879	72475599.2	45973300.1
P67372|Y1493_STRP1	P67372	SPy_1493 M5005_Spy1226	49326474.3	48345604.8	99570601.5	117429849.3	125588597.3	48345604.8
P63590|AROD_STRP1	P63590	aroD SPy_0809 M5005_Spy0624	49238858.1	23868314.1	65189915.3	103543272.7	74845276.2	23868314.1
P65631|YIDC1_STRP1	P65631	yidC1 SPy_0247 M5005_Spy0208	49135947.9	39024184	60384721.4	61594353.9	57076944.5	39024184
P65850|TRUA_STRP1	P65850	truA SPy_1901 M5005_Spy1617	491247.5	0	0	1687951.5	0	0
Q99XU7|Q99XU7_STRP1	Q99XU7	isp SPy_2025	4907725.2	5005685.3	4125175	5445455.1	5490153.9	5005685.3
P59819|RIMP_STRP1	P59819	rimP SPy_1725 M5005_Spy1413	48917426.3	44441404.2	61724237.7	54861964.4	45736507.8	44441404.2
Q99XV2|Q99XV2_STRP1	Q99XV2	SPy_2009	488155414.1	374344147.7	849749115.2	770883700.1	730622123.3	374344147.7
Q99XI8|MNMG_STRP1	Q99XI8	mnmG gidA SPy_2185 M5005_Spy1838	48807801.4	47124196.1	83471588.3	56331481.9	54208162.2	47124196.1
Q9A087|Q9A087_STRP1	Q9A087	SPy_0887	4855944.6	5811442.3	720139.3	2362158.7	0	5811442.3
P63378|PSTB2_STRP1	P63378	pstB2 SPy_1242 M5005_Spy0952	48459355.3	35822774.4	51319642	46010273.4	47886472.1	35822774.4
P66583|RS5_STRP1	P66583	rpsE SPy_0069 M5005_Spy0061	4827827618.9	4808045405.7	7150850241.8	7750078489.1	5772214111.6	4808045405.7
Q99YK2|MRAY_STRP1	Q99YK2	mraY SPy_1662 M5005_Spy1365	4827682.7	4422808.1	4653258.1	4697098.8	4160107.3	4422808.1
Q9A118|Q9A118_STRP1	Q9A118	ccpA SPy_0514	481442097.7	260550582.5	552753069.6	936641233.5	802627491.6	260550582.5
Q99ZC4|Q99ZC4_STRP1	Q99ZC4	SPy_1290	4807186.8	5604996.4	13832056.1	15073191.3	13675882.9	5604996.4
P01876|IGHA1_HUMAN	P01876	IGHA1	48038596.8	17625465.5	42037690.9	921837101.2	899680383.6	17625465.5
Q99YJ4|Q99YJ4_STRP1	Q99YJ4	SPy_1675	480343.7	813092.6	265247.3	0	0	813092.6
Q5T5X7|BEND3_HUMAN	Q5T5X7	BEND3 KIAA1553	47968301.9	88439457.6	64813776.4	176434930.2	797086964.1	88439457.6
Q99ZD4|Q99ZD4_STRP1	Q99ZD4	SPy_1277	47951421.6	30245589.7	56723891.1	58906643.1	49449643	30245589.7
Q9A060|Q9A060_STRP1	Q9A060	SPy_0919	476324035.2	362759182.6	631791620.8	983474567.2	752081503.6	362759182.6
Q9A0J3|Q9A0J3_STRP1	Q9A0J3	atpE SPy_0754	47621172.7	39997059	59856000.9	28728469.4	29915236.4	39997059
Q99ZW9|Q99ZW9_STRP1	Q99ZW9	SPy_1037	47615606.1	56919567	51394121.4	115878524.1	82180879.6	56919567
Q9A1Q0|Q9A1Q0_STRP1	Q9A1Q0	SPy_0158	47589776.1	19040835.2	57699937.9	122674836.5	91635516.3	19040835.2
Q9A131|FPG_STRP1	Q9A131	mutM fpg SPy_0497 M5005_Spy0408	4684822.6	5401562.3	11417009.3	14667190.1	11142398.3	5401562.3
Q99Y02|Q99Y02_STRP1	Q99Y02	SPy_1938	46803441.5	24506666.2	57129472.4	56909462.7	41007985.9	24506666.2
Q9A045|Q9A045_STRP1	Q9A045	cpsFQ SPy_0936	466984295.3	347160135.5	734306530.9	673011726.4	597554928.9	347160135.5
P68887|GPDA_STRP1	P68887	gpsA SPy_0226 M5005_Spy0194 M5005_Spy0193	466759258.2	307727458.6	648691164.6	777364371.7	692349017.1	307727458.6
Q9A1J2|Q9A1J2_STRP1	Q9A1J2	SPy_0248	464963236.2	405836184.7	633246937	870015576.8	751340675.6	405836184.7
P63415|ACKA_STRP1	P63415	ackA SPy_0109 M5005_Spy0094	463807663.2	174329635.6	866730533.2	866700507.2	802698646.9	174329635.6
Q9A068|Q9A068_STRP1	Q9A068	bcaT SPy_0911	462165066.4	281764174	583588245.5	679120161.1	620189057.8	281764174
P01766|HV313_HUMAN	P01766	IGHV3-13	461954.3	472784.4	528579.4	2060979.7	1593902.7	472784.4
Q04695|K1C17_HUMAN	Q04695	KRT17	4612985.4	5672893.2	1458757.3	2147646	11844827.9	5672893.2
Q9A0B5|FENR_STRP1	Q9A0B5	SPy_0850 M5005_Spy0657	4586960.4	0	5927785.7	1542380.2	1364448.1	0
Q99ZW8|GLMM_STRP1	Q99ZW8	glmM SPy_1038 M5005_Spy0763	458346868.7	336000398	664634043.8	555675699.9	480247550	336000398
P51800|CLCKA_HUMAN	P51800	CLCNKA	4572948.3	0	5479220.3	2375629.7	2987361.7	0
Q9A0U8|Q9A0U8_STRP1	Q9A0U8	pepF SPy_0606	455901205.6	296655745.6	589207826.1	617898277.3	495157696.6	296655745.6
P66424|RS14_STRP1	P66424	rpsN rpsN.2 rpsN2 rs14 SPy_1871 M5005_Spy1590	4558411.9	2155703.2	17359766	14043700.6	29252293.7	2155703.2
Q9A0J0|ATPD_STRP1	Q9A0J0	atpH SPy_0757 M5005_Spy0578	45491919.8	32132786.5	29940090.1	54177944.8	42234058.3	32132786.5
Q9A0X2|Q9A0X2_STRP1	Q9A0X2	SPy_0575	4549090.4	5753559.4	5317296.2	7195479.4	5464654.4	5753559.4
P68890|GATC_STRP1	P68890	gatC SPy_1772 M5005_Spy1508	45386863.3	50641644.4	70828317.4	54496572	39264897.9	50641644.4
Q99YW0|Q99YW0_STRP1	Q99YW0	SPy_1516	4520482.3	3327895	8603288.5	5014108.9	4227272.2	3327895
Q99XG8|Q99XG8_STRP1	Q99XG8	spoJ SPy_2217	45167264.4	20806707.1	48850103.5	58665922.5	36688333.1	20806707.1
Q8NI99|ANGL6_HUMAN	Q8NI99	ANGPTL6 AGF ARP5 UNQ152/PRO178	450775.7	448633.6	0	0	0	448633.6
Q99ZE4|Q99ZE4_STRP1	Q99ZE4	SPy_1263	44909191.5	32649981.9	67046017.8	98957757.6	71356983.4	32649981.9
Q99XV6|Q99XV6_STRP1	Q99XV6	dppE SPy_2004	44871082.3	41704402.5	61786962.8	61161710.9	52664157	41704402.5
Q9A0C1|Q9A0C1_STRP1	Q9A0C1	SPy_0841	44601378.1	53127870.7	61287823	58491821.6	53291234.5	53127870.7
Q9A204|Q9A204_STRP1	Q9A204	SPy_0009	44509220.3	38967820.4	51510026.3	39388519.3	37048958.2	38967820.4
P66176|RL29_STRP1	P66176	rpmC SPy_0059 M5005_Spy0052	443349948.2	526059265.4	761514432.3	1095566426.8	859078252.7	526059265.4
Q9A0A7|Q9A0A7_STRP1	Q9A0A7	SPy_0864	43664360.9	37556112.1	52376654.1	92539655.2	77179637.5	37556112.1
Q99YF2|Q99YF2_STRP1	Q99YF2	SPy_1731	43360997.3	30869282.3	70932599.3	85894971.4	65753058.7	30869282.3
Q99XW8|PRMA_STRP1	Q99XW8	prmA SPy_1988 M5005_Spy1695	43313985.7	29402287.3	66435662.9	117112954.1	95460999.7	29402287.3
P23142|FBLN1_HUMAN	P23142	FBLN1 PP213	431085.7	0	4314139.3	0	1243485.5	0
P65666|PANE_STRP1	P65666	apbA SPy_0852 M5005_Spy0659	430915525.4	305858162.3	634906623.2	589828360.5	436036620	305858162.3
Q99YX7|Q99YX7_STRP1	Q99YX7	argR SPy_1496	42994142.2	22567620.3	60044799.4	65677065.2	49476777.7	22567620.3
P60187|MECA_STRP1	P60187	mecA SPy_0281 M5005_Spy0239	42846936.7	39235053.3	68162906.5	79141462.7	38422493.6	39235053.3
P07339|CATD_HUMAN	P07339	CTSD CPSD	425329.3	2367279.6	4798410	41748147.8	2532415.9	2367279.6
Q99YX0|Q99YX0_STRP1	Q99YX0	phr SPy_1505	42513124.2	25546200.9	41977140.2	55307283.1	43485115.4	25546200.9
Q9A185|Q9A185_STRP1	Q9A185	SPy_0407	4226370.5	226132.7	2675299.4	4533787.3	629409	226132.7
P0C0C8|LUXS_STRP1	P0C0C8	luxS SPy_1642 M5005_Spy1349	42080517.8	38855724.6	47313899.8	59948626.6	55741006.1	38855724.6
P19957|ELAF_HUMAN	P19957	PI3 WAP3 WFDC14	41817271.7	28377094.3	59211170.4	67069766.3	63541059.8	28377094.3
Q99XL0|SYD_STRP1	Q99XL0	aspS SPy_2156 M5005_Spy1813	417917976.8	298426488.3	560643114.5	621380865.3	517834214.2	298426488.3
Q99YR4|Q99YR4_STRP1	Q99YR4	SPy_1576	41776817.2	24699126.7	55296690.9	54304891.3	56129121.3	24699126.7
Q02487|DSC2_HUMAN	Q02487	DSC2 CDHF2 DSC3	41761.7	0	393216.7	51026	13318.9	0
Q7DAN3|Q7DAN3_STRP1	Q7DAN3	SPy_0122	41757304.5	15962438.5	62757844.3	51577755.8	38188493	15962438.5
Q99Z64|Q99Z64_STRP1	Q99Z64	nrdH SPy_1374	41666646.6	18256778.8	37558100.5	63128889.8	54910984.3	18256778.8
P07358|CO8B_HUMAN	P07358	C8B	416155.3	0	625722.7	173742489.2	153860399.4	0
Q9A0F9|Q9A0F9_STRP1	Q9A0F9	SPy_0793	41539226.9	35919352.1	46293429.5	47671853.5	35514095.1	35919352.1
P0C0I9|HASC1_STRP1	P0C0I9	hasC1 hasC SPy_2202 M5005_Spy1853	415350685.1	249159842.1	538111165.9	695948054.4	546728568.9	249159842.1
Q9A0K8|Q9A0K8_STRP1	Q9A0K8	SPy_0729	4136956.7	8343049.2	4490208.9	20307279.2	19048176	8343049.2
P19823|ITIH2_HUMAN	P19823	ITIH2 IGHEP2	4136947.4	792526.5	0	3438430.9	713250	792526.5
P01611|KV119_HUMAN	P01611	IGKV1D-12	4135064.1	1594779.7	5121040.9	39500777.7	35890919.1	1594779.7
P01762|HV301_HUMAN_UNMAPPED	P01762	IGHV3-11	4119876.5	0	0	36151627.4	23572096	0
Q99YC0|GATA_STRP1	Q99YC0	gatA SPy_1771 M5005_Spy1507	411849712.7	290954948.3	513461062.1	554104087.2	464340242.7	290954948.3
Q99ZX0|Q99ZX0_STRP1	Q99ZX0	dacA SPy_1036	41176788.3	26930366.2	55091870.1	64321698.6	52068217	26930366.2
Q99XT3|Q99XT3_STRP1	Q99XT3	pflD SPy_2049	4109133.4	3189557.9	1066968.8	1430464.1	4520465	3189557.9
P01011|AACT_HUMAN	P01011	SERPINA3 AACT GIG24 GIG25	4107939.4	3389598.6	10496986.2	4948112.7	2959660.1	3389598.6
Q99Z29|GPMA_STRP1	Q99Z29	gpmA SPy_1429 M5005_Spy1164	4099676736.5	3064284382	5336598257.8	6457271161.7	4856181866.2	3064284382
Q99ZI9|FTHS1_STRP1	Q99ZI9	fhs1 fhs fhs.1 SPy_1213 M5005_Spy0927	40994560.7	35567559.7	42465823.3	125753359.1	76564736.8	35567559.7
Q9A0T9|Q9A0T9_STRP1	Q9A0T9	pacL SPy_0623	409514053.4	314947004.8	510748233.6	507193033	467202007.7	314947004.8
Q99YK3|Q99YK3_STRP1	Q99YK3	cshB SPy_1659	409419135.8	265458316.5	536610945.5	483665421.4	418778701.5	265458316.5
Q9A0D1|Q9A0D1_STRP1	Q9A0D1	SPy_0827	40924580.4	23677644.8	47286058.4	31026462.9	37503043.4	23677644.8
Q99YC7|HRCA_STRP1	Q99YC7	hrcA SPy_1763 M5005_Spy1500	4087442.2	9748169.8	10885412.4	7583223.2	1482931.3	9748169.8
P55786|PSA_HUMAN	P55786	NPEPPS PSA	4078041.8	0	4425960.4	5025743.3	4070968.2	0
Q99ZU2|Q99ZU2_STRP1	Q99ZU2	SPy_1069	406786536.4	296533377.4	563909062.4	505365312.9	474071756.8	296533377.4
P68900|RL10_STRP1	P68900	rplJ SPy_1072 M5005_Spy0795	4063096174.2	2585649115.1	5077799646.6	6387227461	4269585231.2	2585649115.1
Q99Y71|Q99Y71_STRP1	Q99Y71	SPy_1840	4061934.3	0	5988199.7	6343254.6	4310539.9	0
Q99XI9|Q99XI9_STRP1	Q99XI9	SPy_2184	40559393.2	43657039.4	49058536.1	43629427.5	36585641.7	43657039.4
Q7DAL1|Q7DAL1_STRP1	Q7DAL1	sic SPy_2016	40552875.8	44163720.6	54095185	18290381.6	29730151.4	44163720.6
Q99ZE0|Q99ZE0_STRP1	Q99ZE0	SPy_1270	4049864.7	0	5843049.8	0	0	0
Q9A0A5|CCA_STRP1	Q9A0A5	cca SPy_0866 M5005_Spy0673	4044808.6	3298310.4	2637143.8	0	3555556.7	3298310.4
Q99ZX3|Q99ZX3_STRP1	Q99ZX3	SPy_1033	403614429.8	257991831.5	521051965.3	651002171.5	497061561.9	257991831.5
P07360|CO8G_HUMAN	P07360	C8G	402578.3	0	423859	363495485.5	194367476.3	0
Q99ZD3|GLMS_STRP1	Q99ZD3	glmS SPy_1280 M5005_Spy0986	4019492227.9	3263212664.8	5399639431.3	5606060503.1	4478697438.2	3263212664.8
Q9A106|Q9A106_STRP1	Q9A106	vicX SPy_0530	4002057.9	3419177.7	8828358.4	7434411	4584411.5	3419177.7
Q99YC1|GATB_STRP1	Q99YC1	gatB SPy_1770 M5005_Spy1506	398884162.5	275719561.1	537662149.1	598766972.5	492834155.5	275719561.1
Q99YU7|Q99YU7_STRP1	Q99YU7	dpr SPy_1531	3977105344.2	1427627408	6549150568.6	8265920857	5160071525.2	1427627408
Q99ZZ0|Q99ZZ0_STRP1	Q99ZZ0	mutX SPy_1010	39762831.5	21550421.2	61253291.7	55483411.5	55218262.9	21550421.2
P0C0D0|OTCC_STRP1	P0C0D0	arcB SPy_1544 M5005_Spy1273	3972982703.9	2860897740.1	5564440288.7	6624181993.1	5882879196	2860897740.1
P66084|RL19_STRP1	P66084	rplS rpl19 SPy_0724 M5005_Spy0551	3964522442.8	3512385795.5	5206797768.4	6189140309.7	4558930935.1	3512385795.5
Q9A125|Q9A125_STRP1	Q9A125	SPy_0505	3963140.1	1322700	7466803.5	3680796.2	4526983.3	1322700
Q9A0C4|Q9A0C4_STRP1	Q9A0C4	SPy_0837	39548575.5	10969245.9	47669477.2	48937631.6	39932149.2	10969245.9
Q99ZI5|Q99ZI5_STRP1	Q99ZI5	SPy_1217	39546101.2	22393590.8	50585439.9	70944975.2	59438682.2	22393590.8
Q9A1U2|Q9A1U2_STRP1	Q9A1U2	pbp1b SPy_0097	39534320.2	38983440.8	41245389.9	33706328.4	40840462.8	38983440.8
Q99ZG8|Q99ZG8_STRP1	Q99ZG8	SPy_1237	39511292.4	22884882.3	54368442.1	51344328.3	52681297.7	22884882.3
Q99XP1|CINA_STRP1	Q99XP1	cinA SPy_2117 M5005_Spy1800	39445030.5	17656516.4	48547118.8	40792677.4	36777978.6	17656516.4
P01767|HV306_HUMAN_UNMAPPED	P01767	IGHV3-53	3909917.6	1635627.4	5593857.7	34196963.7	25742258.2	1635627.4
Q99ZK5|Q99ZK5_STRP1	Q99ZK5	citC SPy_1192	38990114.7	45458427.4	71057001	74735103.1	54036945.6	45458427.4
Q99YD4|Q99YD4_STRP1	Q99YD4	fabK SPy_1751	389463151.6	314132601.7	597520463.2	565029308.3	514763827.2	314132601.7
P0C0H3|DBH_STRP1	P0C0H3	hup hlpA SPy_1489 M5005_Spy1223	3883225882.7	1891874299.8	3694726097	5399313621.2	2603824379.4	1891874299.8
Q8WWQ8|STAB2_HUMAN	Q8WWQ8	STAB2 FEEL2 FELL FEX2 HARE	3879122.5	6083020.1	4185933.1	14866529.2	11989992.1	6083020.1
Q9A0X7|Q9A0X7_STRP1	Q9A0X7	ftsY SPy_0569	387006990.9	285100149.1	492973025.8	549473478.9	473076303.2	285100149.1
P01861|IGHG4_HUMAN	P01861	IGHG4	385089251.7	211317775.9	416947684.8	659934865.5	639786184.1	211317775.9
Q9A163|GLMU_STRP1	Q9A163	glmU SPy_0443 M5005_Spy0362	384721251.4	279336516.4	532109308.4	514489674	460708254.9	279336516.4
Q7DAL5|Q7DAL5_STRP1	Q7DAL5	holA SPy_1407	3846042.2	2762945.8	7102816.8	4185220.9	4856816.4	2762945.8
Q99XG9|Q99XG9_STRP1	Q99XG9	htrA SPy_2216	384220587.7	281999687.6	526613325.4	591250211.7	529639387.6	281999687.6
Q99Z30|Q99Z30_STRP1	Q99Z30	SPy_1427	38403831.7	39446161.5	48412748	49274972.5	48768100.5	39446161.5
Q9A196|MURE_STRP1	Q9A196	murE SPy_0388 M5005_Spy0325	38287318.9	20911539.2	59810555.3	22765987.6	21728091.9	20911539.2
Q99YH8|Q99YH8_STRP1	Q99YH8	SPy_1697	38249314.5	28526581.4	71766348.4	76770118.1	26277530	28526581.4
Q99YM2|Q99YM2_STRP1	Q99YM2	atoB SPy_1637	38163304.3	27257907.8	49486089.8	60840132	36743516.9	27257907.8
Q99XS4|Q99XS4_STRP1	Q99XS4	SPy_2060	3809681.9	10164134.6	4898056.5	3311407	3365176.9	10164134.6
Q7Z794|K2C1B_HUMAN	Q7Z794	KRT77 KRT1B	37915544.4	3274979.8	289307.3	87183.7	4572655.5	3274979.8
Q99XS2|Q99XS2_STRP1	Q99XS2	SPy_2065	37720222.5	11770334.4	38300938.5	41529422.8	31500098.7	11770334.4
Q9A167|Q9A167_STRP1	Q9A167	SPy_0439	37639025.4	21077295.2	45578763.2	51177393.8	59345217.5	21077295.2
O75874|IDHC_HUMAN	O75874	IDH1 PICD	3758779.1	0	0	1621973.9	3036418.6	0
Q99Z81|Q99Z81_STRP1	Q99Z81	map SPy_1354	374609170.1	181118859.9	457392810.9	413167775.7	361543330.8	181118859.9
Q92876|KLK6_HUMAN	Q92876	KLK6 PRSS18 PRSS9	3728795.2	4686549.9	0	0	0	4686549.9
Q9A0F7|Q9A0F7_STRP1	Q9A0F7	SPy_0796	3704365.5	0	4758510.1	4813797.8	4167593.6	0
Q99YD5|Q99YD5_STRP1	Q99YD5	fabD SPy_1750	369832783.1	195113501.6	457002747.7	514388444.2	355897694.7	195113501.6
P04003|C4BPA_HUMAN	P04003	C4BPA C4BP	369793.1	0	0	10184130995.7	9118896211.2	0
Q9A0K9|EZRA_STRP1	Q9A0K9	ezrA SPy_0728 M5005_Spy0554	368965978.5	289874337.4	501933296.4	529227761.1	501135490	289874337.4
Q99ZU0|MNME_STRP1	Q99ZU0	mnmE thdF trmE SPy_1071 M5005_Spy0794	36855355.3	29539702.4	62705113.4	69664573.5	77155651.4	29539702.4
P08603|CFAH_HUMAN	P08603	CFH HF HF1 HF2	3683017.4	12559393.1	5417146.4	1153323510.5	1140570004.7	12559393.1
P67188|Y316_STRP1	P67188	SPy_0316 M5005_Spy0269	368270251.8	292404879.1	426170656.8	483729105.1	448160536	292404879.1
Q99Y43|Y1875_STRP1	Q99Y43	SPy_1875 M5005_Spy1594	36787499.9	41955165.7	42614955.3	34004347.3	0	41955165.7
Q99ZN3|Q99ZN3_STRP1	Q99ZN3	SPy_1155	36722668.7	20363365	51018791.6	55840690.8	37426137	20363365
Q9A1S5|Q9A1S5_STRP1	Q9A1S5	SPy_0121	3669071.9	3970877.1	4657014.3	4916999.6	3816411.1	3970877.1
Q9A209|Q9A209_STRP1	Q9A209	dnaN SPy_0003	366605923.4	213111648.4	491250880	523090379.1	424565233.2	213111648.4
Q99Y85|Q99Y85_STRP1	Q99Y85	pepP SPy_1824	3644776.3	4568001.6	3577472.2	3224830.3	9891221.1	4568001.6
Q9A1D8|Q9A1D8_STRP1	Q9A1D8	ntpJ SPy_0327	3643906.9	1580447.5	6132245.4	5892858	4373383.3	1580447.5
Q9A1I1|Q9A1I1_STRP1	Q9A1I1	rnmV SPy_0261	3643707.6	0	5029567.8	0	6697282.5	0
Q99XR9|Q99XR9_STRP1	Q99XR9	clpC SPy_2073	363497414.7	312813825.4	545462099.5	510381369.2	379120297.1	312813825.4
P67504|TRMB_STRP1	P67504	trmB SPy_1726 M5005_Spy1468	36302609.5	43570138.6	70396995.1	43718203.8	36131791.6	43570138.6
P01621|KV303_HUMAN			36186151.8	30710798	43051013.3	302751534.3	304642655.6	30710798
Q48WA5|RL332_STRP1	Q48WA5	rpmG2 SPy_2058.1 M5005_Spy1752	36115531.8	37445991.5	50833344.2	54393590.7	54530159.9	37445991.5
P04430|KV122_HUMAN	P04430	IGKV1-16	36115156.9	11686344.2	52307716.5	169126688.3	262024030.7	11686344.2
Q99Y11|Q99Y11_STRP1	Q99Y11	lacR.2 SPy_1924	3601916.9	5368840.9	13266409.5	9861682.3	3085536	5368840.9
P65431|RSMH_STRP1	P65431	rsmH mraW SPy_1666 M5005_Spy1368	35991004.6	13780192	55587072.5	50527121.7	47991277.5	13780192
P64064|DER_STRP1	P64064	der engA pgdA SPy_0341 M5005_Spy0287	359602490.4	234225080.5	491163506.3	569339490.6	513954520	234225080.5
Q9A1P0|SYL_STRP1	Q9A1P0	leuS SPy_0173 M5005_Spy0147	359563349.6	156875664.7	495056886.2	525349580.9	464425170	156875664.7
Q9A1A7|Q9A1A7_STRP1	Q9A1A7	SPy_0374	3594131.4	1607114.5	4770387.3	2799513.8	0	1607114.5
Q99YD0|Q99YD0_STRP1	Q99YD0	phaB SPy_1758	359092278.5	301806908.2	366027365.1	460362274.1	265058260.2	301806908.2
P01715|LV401_HUMAN	P01715	IGLV3-1	3588932.7	2236607	0	15383235.8	13973865	2236607
P68892|GRPE_STRP1	P68892	grpE SPy_1761 M5005_Spy1499	358667659.5	250097747.9	478652553.6	633131855.2	420847725.2	250097747.9
Q99ZG0|Q99ZG0_STRP1	Q99ZG0	SPy_1246	3586350.5	3624597.9	5280006.8	3062468.7	7143714.7	3624597.9
Q99YY5|Q99YY5_STRP1	Q99YY5	SPy_1486	35834149.4	12366771.9	36802933.9	46874357	45457016.7	12366771.9
Q99XZ5|PNP_STRP1	Q99XZ5	pnp SPy_1946 M5005_Spy1660	357743952.4	209522535.8	545592402	560200769.7	532484856.4	209522535.8
Q99ZF0|Q99ZF0_STRP1	Q99ZF0	SPy_1257	3574090.8	3948090.4	5418449.4	5524331.5	5369705.9	3948090.4
P04433|KV309_HUMAN	P04433	IGKV3-11	35722174.7	33454776.5	49902759.3	214387116.4	242812669.5	33454776.5
Q99XQ7|EFTS_STRP1	Q99XQ7	tsf SPy_2093 M5005_Spy1781	3555733260.7	2577169219	4779728150.6	5908160091.9	4902395232.1	2577169219
Q9A0C3|Q9A0C3_STRP1	Q9A0C3	SPy_0838	3550482.1	2323622.7	4363520.1	10108008.8	7994400.2	2323622.7
Q99YN0|Q99YN0_STRP1	Q99YN0	SPy_1625	353852001.2	260070221.9	440914424.5	505966278.7	389914085.8	260070221.9
Q99ZH6|Q99ZH6_STRP1	Q99ZH6	SPy_1226	3513819.2	7915921.6	7914177.2	5376132	3760337.2	7915921.6
P04083|ANXA1_HUMAN	P04083	ANXA1 ANX1 LPC1	350547.8	0	0	0	0	0
Q9A0D3|Q9A0D3_STRP1	Q9A0D3	SPy_0824	3499457.3	6422134.4	8812342.6	5421536.9	5188105.7	6422134.4
P64110|FABZ_STRP1	P64110	fabZ SPy_1746 M5005_Spy1487	348726431.3	277418823.2	436523702.9	413561464.1	324531238	277418823.2
Q99Z80|Q99Z80_STRP1	Q99Z80	SPy_1355	3482475.9	7467405.4	4408787.3	12404866.8	8355803.9	7467405.4
Q99Z63|Q99Z63_STRP1	Q99Z63	nrdE.2 SPy_1375	347440154.2	219829107.5	443888149.9	448712914.6	338698634.8	219829107.5
P66021|RF3_STRP1	P66021	prfC SPy_1416 M5005_Spy1155	346978168.4	298429531	577316631	570371120	412514415.7	298429531
Q9A1R0|Q9A1R0_STRP1	Q9A1R0	SPy_0145	34674256.6	25972158.8	53389170.1	58244715	48586883.3	25972158.8
Q99YV7|Q99YV7_STRP1	Q99YV7	ftsZ SPy_1520	3461178645.5	2811400077.7	4653803851	5823717508.7	4870929066.8	2811400077.7
P67284|RNY_STRP1	P67284	rny SPy_1633 M5005_Spy1342	344178674.2	270757605.6	516431121.5	508574955.1	466430557.2	270757605.6
Q99YV5|Q99YV5_STRP1	Q99YV5	divIB SPy_1523	3436712.1	2226343.4	4688585.2	4947318.5	4587491.1	2226343.4
Q99YW5|Q99YW5_STRP1	Q99YW5	mutT SPy_1510	34310305.9	15539583.5	46754541.9	50452192.4	52449181.8	15539583.5
Q9A074|Q9A074_STRP1	Q9A074	SPy_0903	341690419.9	256289032	422766728.7	936498885.4	820500973.4	256289032
Q99XS8|Q99XS8_STRP1	Q99XS8	SPy_2054	3415308.8	6244936.9	3825363.9	0	0	6244936.9
Q99YJ5|Q99YJ5_STRP1	Q99YJ5	SPy_1674	34153074.4	57637780.5	151686525.9	41560177.4	43931811.3	57637780.5
Q99ZD2|Q99ZD2_STRP1	Q99ZD2	sipC SPy_1281	34145836.8	14815487.4	26126680	25363960.8	32889701.7	14815487.4
P66852|SSB_STRP1	P66852	ssb3 ssb SPy_1830 M5005_Spy1554	339856469.2	242668094.2	444692003.3	526348302.3	412622783.4	242668094.2
Q99XJ2|Q99XJ2_STRP1	Q99XJ2	SPy_2181	33872946.3	33413062.3	39173389	31687002	23934214.8	33413062.3
P66619|RS7_STRP1	P66619	rpsG SPy_0272 M5005_Spy0231	3354015153.3	2488532914.7	3967306133.6	4800122148.3	3788097170.6	2488532914.7
Q9A1D1|Q9A1D1_STRP1	Q9A1D1	dnaI SPy_0340	33539344.3	13066798.5	42011359	39465317.6	38220700.4	13066798.5
Q9A0U1|Q9A0U1_STRP1	Q9A0U1	SPy_0621	33215749.6	23531956.1	39897813.6	35622975.9	31152929.8	23531956.1
Q9A1B3|XERDL_STRP1	Q9A1B3	SPy_0365 M5005_Spy0307	3319079.5	0	2785385.6	5515567.6	3278060.4	0
Q99ZX9|Q99ZX9_STRP1	Q99ZX9	SPy_1025	33136035.2	26792718.5	53183675.5	44546940	51858584.8	26792718.5
P06396|GELS_HUMAN	P06396	GSN	330139.1	364359.3	819270.1	1848988.3	0	364359.3
P02751|FINC_HUMAN	P02751	FN1 FN	3294350.8	6661171.4	3195656.3	89310906.8	78922044.1	6661171.4
Q9A1G1|Q9A1G1_STRP1	Q9A1G1	SPy_0290	32861719.7	42761952.1	67965974.4	55695128.2	57917615	42761952.1
P13639|EF2_HUMAN	P13639	EEF2 EF2	3284334.4	4035753.5	5353713.2	10122457.7	2769516.3	4035753.5
P65259|LDH_STRP1	P65259	ldh SPy_1151 M5005_Spy0873	3283607308.1	2753789513.7	4541492855.7	4671292604.8	3803870749.7	2753789513.7
Q99YD8|Q99YD8_STRP1	Q99YD8	accB SPy_1747	327860042.5	154053771.2	414402866.3	368260384.7	333881142	154053771.2
P01620|KV302_HUMAN			3269625.1	1766860	3119741.4	20099733.8	18772470.3	1766860
Q99YH0|Q99YH0_STRP1	Q99YH0	SPy_1709	3238933.6	953031	3666256.6	3079638.4	0	953031
Q99YI6|Q99YI6_STRP1	Q99YI6	SPy_1686	32232619.9	34558680.6	40814210.9	86528354.4	75525240.9	34558680.6
Q99YN6|Q99YN6_STRP1	Q99YN6	SPy_1617	3208734.7	1399676.6	4970001.7	4184367.6	3344078.3	1399676.6
P04792|HSPB1_HUMAN	P04792	HSPB1 HSP27 HSP28	3203.2	719651.1	0	0	233988.8	719651.1
Q9A0G6|Q9A0G6_STRP1	Q9A0G6	rmlD SPy_0784	318797168.7	266515294.1	391653463.6	402770102.6	335708306.3	266515294.1
Q99ZK9|CITD_STRP1	Q99ZK9	citD SPy_1186 M5005_Spy0905	31806960.1	26506670.6	40903409.3	43391454	34388016.6	26506670.6
P0C0G5|FOLB_STRP1	P0C0G5	folB folQ SPy_1099 M5005_Spy0823	31778683.9	16808803.1	87474347.7	26800257.6	25025018.4	16808803.1
Q99Z42|Q99Z42_STRP1	Q99Z42	SPy_1410	31776622.5	9223501.5	29720542	29028018.8	21050654.8	9223501.5
Q9A186|RSMI_STRP1	Q9A186	rsmI SPy_0406 M5005_Spy0335	31752171.2	31389233.3	33590222	41640898.4	40021502.2	31389233.3
Q99Y17|Q99Y17_STRP1	Q99Y17	lacE SPy_1917	31678592.8	13589129.9	39476648.9	35528855.2	32564665.9	13589129.9
Q9A082|Q9A082_STRP1	Q9A082	punA SPy_0892	316483709.1	282217181.2	503945884.3	536634072.5	464005098.4	282217181.2
Q99XX3|Q99XX3_STRP1	Q99XX3	relA SPy_1981	31620795.9	23419037.1	46644143.2	39456947.9	32558536.3	23419037.1
Q9A207|Q9A207_STRP1	Q9A207	ychF SPy_0006	315591649.6	231112076.2	410817161.7	461163361.4	355993162.4	231112076.2
Q99ZC0|Q99ZC0_STRP1	Q99ZC0	SPy_1294	315479737.6	227122955.7	349401879.2	389644898.6	314950009.1	227122955.7
P67332|Y915_STRP1	P67332	SPy_0915 M5005_Spy0717	3152933.8	920289.4	4532390.6	2944199.1	1252087.1	920289.4
Q99XR8|Q99XR8_STRP1	Q99XR8	ctsR SPy_2074	3151656.5	0	0	2711638.4	3096030.1	0
P66634|RS8_STRP1	P66634	rpsH SPy_0065 M5005_Spy0058	3151439562.5	2521885824.9	4882251833.8	5111059499.4	3704353562.6	2521885824.9
Q9A1G2|ISCU_STRP1	Q9A1G2	iscU nifU M5005_Spy0245 SPy_0289	3141748.7	0	0	0	0	0
P13796|PLSL_HUMAN	P13796	LCP1 PLS2	313645.7	0	6302717.8	0	0	0
Q9A0N8|Q9A0N8_STRP1	Q9A0N8	SPy_0688	313643.9	212558.6	502580.3	528689	557842	212558.6
Q9A1U7|Q9A1U7_STRP1	Q9A1U7	adcR SPy_0092	31356088.4	19318459.4	46046671.2	102186614.4	51233834.7	19318459.4
P01612|KV120_HUMAN			31311536.8	9352717	36803498.8	127148667.9	121934392.5	9352717
Q99XY1|ISPT_STRP1	Q99XY1	uppS SPy_1965 M5005_Spy1676	31264359.5	22263867.6	34795159.8	35963769.7	30503375.8	22263867.6
Q99YG6|Q99YG6_STRP1	Q99YG6	copZ SPy_1714	31210003.2	27089998.1	43148113.4	66534599.3	61130750.5	27089998.1
Q99XI2|ECFA2_STRP1	Q99XI2	ecfA2 cbiO2 SPy_2194 M5005_Spy1845	31154891.9	16741122.2	32755043.6	40721984.6	31058168.1	16741122.2
Q9A094|Q9A094_STRP1	Q9A094	mvaS.1 SPy_0880	3109836.8	0	2034806.2	1921777.3	0	0
Q99YF9|Q99YF9_STRP1	Q99YF9	SPy_1723	30807022.3	30533017.8	31823458.5	43905567	33676357.6	30533017.8
P66341|RS10_STRP1	P66341	rpsJ SPy_0047 M5005_Spy0043	3057076328.4	2212485516.2	3611280175.5	3444510613.5	2710619211.6	2212485516.2
Q9A1X2|RL23_STRP1	Q9A1X2	rplW SPy_0051 M5005_Spy0046	3047435078.9	2845519615.5	4378884107.8	2844542299	3182444273.5	2845519615.5
Q9A0H3|ADDA_STRP1	Q9A0H3	addA rexA SPy_0777 M5005_Spy0595	3029232.7	1107645.7	2993824.9	0	0	1107645.7
Q99XW1|Q99XW1_STRP1	Q99XW1	smeZ SPy_1998	3025450.2	6851812.4	1930653.4	0	0	6851812.4
Q7DAL3|Q7DAL3_STRP1	Q7DAL3	scl SPy_1983	302511933.1	277197021.1	437910529.2	388349153	365148246	277197021.1
Q9A1E3|METN_STRP1	Q9A1E3	metN SPy_0320 M5005_Spy0272	30065216.3	38068161.3	45092461.4	56293544.5	44616817.9	38068161.3
P66719|RPOE_STRP1	P66719	rpoE SPy_1895 M5005_Spy1611	299765994.1	176754842.8	384847895.6	327144890.3	324735978.5	176754842.8
Q9A1S2|PILIN_STRP1	Q9A1S2	SPy_0128 M5005_Spy0109	29914141.5	30215896.7	36236941.2	29668397.2	18277230.5	30215896.7
P06733|ENOA_HUMAN	P06733	ENO1 ENO1L1 MBPB1 MPB1	2987985.9	0	0	0	0	0
P65123|IF1_STRP1	P65123	infA SPy_0075 M5005_Spy0066	298789946.9	218743513.3	389261343.5	325551253.8	345741912.3	218743513.3
Q9A1H6|Q9A1H6_STRP1	Q9A1H6	SPy_0266	29656676.1	21661220.8	38109956.4	45705949.7	39197834.9	21661220.8
Q99YB6|Q99YB6_STRP1	Q99YB6	SPy_1779	296411234.3	157070501.5	472276554.4	576737726.1	430036496.2	157070501.5
Q9HCU9|BRMS1_HUMAN	Q9HCU9	BRMS1	2960640.7	5569714.6	0	0	0	5569714.6
P13647|K2C5_HUMAN	P13647	KRT5	2960406.5	44286830	0	0	2994689.2	44286830
Q99YK8|Q99YK8_STRP1	Q99YK8	SPy_1653	295648109.4	241095409.7	394211497	505687479.4	404368664	241095409.7
P01036|CYTS_HUMAN	P01036	CST4	295151.2	0	0	0	0	0
Q9L7Q5|GYRA_STRP1	Q9L7Q5	gyrA SPy_1152 M5005_Spy0874	294248114.9	213982569.7	378364415.1	246653949.9	206690924.1	213982569.7
Q99Z94|OBG_STRP1	Q99Z94	obg SPy_1333 M5005_Spy1088	293545204.8	212205683.3	395071194.1	325535144.2	272267745.2	212205683.3
Q99YW9|Q99YW9_STRP1	Q99YW9	SPy_1506	2923065.6	2688015.2	4068285.1	6606875.8	7090776.4	2688015.2
Q9A170|Q9A170_STRP1	Q9A170	SPy_0433	2922925.4	0	4893727.5	5033345.7	3935899.1	0
P04264|K2C1_HUMAN	P04264	KRT1 KRTA	292169448.5	53517104.6	91873892.8	31035580.2	19763608.9	53517104.6
Q9A1X9|Q9A1X9_STRP1	Q9A1X9	SPy_0040	2920566.7	2352873.1	3438752.3	5822115.6	6426122	2352873.1
Q99Y87|Q99Y87_STRP1	Q99Y87	SPy_1820	291964810.7	255664310.9	374983641.3	419577594.6	376961120.4	255664310.9
Q9A1X8|Q9A1X8_STRP1	Q9A1X8	SPy_0041	29066200.1	12217478.9	46338374.1	28891507.5	23017035.5	12217478.9
P06737|PYGL_HUMAN	P06737	PYGL	2899716.6	0	5399443.7	9507313	19571871.6	0
P02753|RET4_HUMAN	P02753	RBP4 PRO2222	2898872.8	0	0	3036092.4	0	0
Q99XK9|SYH_STRP1	Q99XK9	hisS SPy_2157 M5005_Spy1814	289849856.2	178864738	330143944.2	414344504.7	261048317.8	178864738
Q99XL8|MUTS_STRP1	Q99XL8	mutS SPy_2148 M5005_Spy1805	28903975.8	22370973.6	51868498.6	40604764.9	33673697.4	22370973.6
P60419|Y397_STRP1	P60419	SPy_0397 M5005_Spy0329	28876904.4	15526286	31174456.7	22332092.9	28880795.8	15526286
Q9A0W9|Q9A0W9_STRP1	Q9A0W9	SPy_0577	28504728.4	23597382.9	55764003.5	139436673	138053436.9	23597382.9
P68893|NUSG_STRP1	P68893	nusG SPy_0164 M5005_Spy0138	285038361.2	222243401.5	441016081.2	365694248.4	319818333.7	222243401.5
P66280|RL35_STRP1	P66280	rpmI SPy_0805 M5005_Spy0620	284902972.2	278203496.3	414277336.3	496070129	434929937.7	278203496.3
Q99Y40|Q99Y40_STRP1	Q99Y40	SPy_1878	284543806.2	194060003.1	381355633.2	394757354.5	266547941.9	194060003.1
Q08380|LG3BP_HUMAN	Q08380	LGALS3BP M2BP	284458.3	0	0	4493130.8	0	0
Q99XN7|MUTL_STRP1	Q99XN7	mutL SPy_2121 M5005_Spy1804	28436590.3	21487022.4	44785144.2	47105198.8	48380950.8	21487022.4
P65987|RECO_STRP1	P65987	recO SPy_0021 M5005_Spy0019	2838290.6	2134134.6	3566179.7	2380553.4	2282101.8	2134134.6
Q99Y32|Q99Y32_STRP1	Q99Y32	SPy_1897	2820091.6	0	4007260.2	4437054	0	0
Q99ZI4|Q99ZI4_STRP1	Q99ZI4	SPy_1218	281456.4	0	0	0	0	0
P02533|K1C14_HUMAN	P02533	KRT14	2805025.5	971806	2213660.9	1883933.7	0	971806
P68896|PCP_STRP1	P68896	pcp SPy_0506 M5005_Spy0417	280155284.9	177873762	367861664.7	446870647.8	342520202.5	177873762
P00742|FA10_HUMAN	P00742	F10	2791133.5	0	0	0	0	0
Q9A116|Q9A116_STRP1	Q9A116	SPy_0516	27782515.5	20391167.9	21006305.8	8804770.6	24610904.1	20391167.9
P02787|TRFE_HUMAN	P02787	TF PRO1400	27570080.3	0	0	75901680.9	55838714.4	0
Q99YL6|Q99YL6_STRP1	Q99YL6	mapZ SPy_1643	275643451.7	242140787.6	388782665.6	436792617.3	363498921.1	242140787.6
Q9A0S0|Q9A0S0_STRP1	Q9A0S0	aspC SPy_0650	27522450.2	17814973.1	36187089.9	25662412.8	21387007.9	17814973.1
Q9A0V4|Q9A0V4_STRP1	Q9A0V4	SPy_0599	27114971.7	14466920.9	42342022.2	46072728.5	52388125.5	14466920.9
Q99XP6|Q99XP6_STRP1	Q99XP6	SPy_2111	27070232.6	17167138.6	49162113.7	46922823.7	27833391.3	17167138.6
P67532|Y1139_STRP1	P67532	SPy_1139 M5005_Spy0861	27058098.6	17008364.8	32162896.5	56746575.8	26096973.9	17008364.8
Q99Z75|Q99Z75_STRP1	Q99Z75	birA SPy_1362	26979245.4	17245351.6	39860329.3	41197674.6	28231524.6	17245351.6
Q9A147|Q9A147_STRP1	Q9A147	SPy_0469	2695688.9	6095416.7	4706482.8	4196591.2	3499294.5	6095416.7
Q99ZR7|Q99ZR7_STRP1	Q99ZR7	SPy_1115	2687245.6	3493161.9	2313927.7	5442037.9	4312482.4	3493161.9
Q99ZF4|Q99ZF4_STRP1	Q99ZF4	SPy_1252	26798129.8	1730517.2	22888122.9	38683947.6	11948929.6	1730517.2
Q9A1Y4|Q9A1Y4_STRP1	Q9A1Y4	abiR SPy_0035	267799.8	666002.1	234358.6	1858199.9	25219157.7	666002.1
Q9NQ79|CRAC1_HUMAN	Q9NQ79	CRTAC1 ASPIC1 CEP68	26767976.5	8025011.3	12217094.6	0	3622791.4	8025011.3
Q99XQ1|Y2104_STRP1	Q99XQ1	SPy_2104 M5005_Spy1788	2676761.3	0	3056852.9	8104941	5125349.4	0
Q9A1S4|Q9A1S4_STRP1	Q9A1S4	rofA SPy_0124	26662519.4	22457192.8	51053920.2	73644995.5	42469215	22457192.8
Q9A075|Q9A075_STRP1	Q9A075	amiC SPy_0902	2651249.6	5632272.8	6125410	10840985.9	7373966.5	5632272.8
P0C0D6|RL4_STRP1	P0C0D6	rplD SPy_0050 M5005_Spy0045	2647347710.4	2752188184	2991683080	4208323580.1	3250245301.6	2752188184
Q9A1F1|Q9A1F1_STRP1	Q9A1F1	SPy_0309	26233834.7	16514898.1	29458627.5	14340831.8	18083621.7	16514898.1
P69887|TPIS_STRP1	P69887	tpiA tpi SPy_0613 M5005_Spy0509	2623029686.8	2481325241.9	3714865958.7	4167129811.6	3818116126	2481325241.9
P01857|IGHG1_HUMAN	P01857	IGHG1	2619989982.3	1615371894.4	3205502755	21307060821.3	18477190612	1615371894.4
Q99ZQ9|Q99ZQ9_STRP1	Q99ZQ9	SPy_1124	26048122.8	17442718	40589169.5	39159326.8	32633862	17442718
Q99Y98|ALR_STRP1	Q99Y98	alr SPy_1802 M5005_Spy1532	25983922.7	180271923.2	30073749.6	40313242.3	171953101.1	180271923.2
Q99XU3|Q99XU3_STRP1	Q99XU3	SPy_2031	25869065.6	15803917.6	41700594.6	23441579.5	24303137	15803917.6
Q99ZG2|Q99ZG2_STRP1	Q99ZG2	pstC2 SPy_1244	2582097.9	2690339.5	1589482	2831729.7	2903465.1	2690339.5
Q9A148|Y467_STRP1	Q9A148	SPy_0467 M5005_Spy0383	2580049.4	0	1041355.6	2039465.1	1523897	0
Q99ZC8|Q99ZC8_STRP1	Q99ZC8	SPy_1286	257289905.3	162110963.5	399432586.4	370554380.2	328376030.9	162110963.5
P0C0E0|RPOC_STRP1	P0C0E0	rpoC SPy_0099 M5005_Spy0084	2560853086.2	1947343443.2	3704452623.6	3929831389.1	3146445630.1	1947343443.2
P24158|PRTN3_HUMAN	P24158	PRTN3 MBN	2559244.2	63191.9	0	1173659.3	156382.1	63191.9
Q96DA0|ZG16B_HUMAN	Q96DA0	ZG16B UNQ773/PRO1567	25547857.7	14011751.6	35217204.6	0	0	14011751.6
Q99XQ6|Q99XQ6_STRP1	Q99XQ6	pepO SPy_2095	2554084974.9	1857523930.4	3584819062.9	3529596315.8	3313758100.9	1857523930.4
Q9A1D7|RSMG_STRP1	Q9A1D7	rsmG SPy_0329 M5005_Spy0278	2549975.8	3246515.3	2608278.7	35542225.9	12089252.8	3246515.3
Q9A1D6|Q9A1D6_STRP1	Q9A1D6	lemA SPy_0330	254062102.2	189930902.1	345182117.3	478282474.7	358333568.4	189930902.1
P05109|S10A8_HUMAN	P05109	S100A8 CAGA CFAG MRP8	2525712.9	3728021.4	6464916.1	0	0	3728021.4
Q9A1C8|Q9A1C8_STRP1	Q9A1C8	SPy_0343	25217506.2	20757404.3	9173894.2	10512277.4	6993594.1	20757404.3
Q9UBC9|SPRR3_HUMAN	Q9UBC9	SPRR3 SPRC	2521310.6	1216409.5	0	110543.9	1747808.8	1216409.5
Q9A0G8|Q9A0G8_STRP1	Q9A0G8	rpoD sigA SPy_0782	251141012.3	164935534.6	396351952.9	652409805.6	466839470.9	164935534.6
Q99YT8|Q99YT8_STRP1	Q99YT8	SPy_1542	248899414.2	182383031.8	348023228.1	276061276.4	266642878.3	182383031.8
Q9A1T2|Q9A1T2_STRP1	Q9A1T2	SPy_0108	2487007.9	2287786.1	5468006.1	3794957.8	2676042.2	2287786.1
Q9A206|PTH_STRP1	Q9A206	pth SPy_0007 M5005_Spy0005	24763954.2	3346779.2	37965272.2	51382926.4	31803533.2	3346779.2
Q9A0T8|Q9A0T8_STRP1	Q9A0T8	regR SPy_0627	2474175.9	3834586.2	6691008.7	7355388.6	6133644.9	3834586.2
P67113|Y652_STRP1	P67113	SPy_0652 M5005_Spy0539	246721031.8	167363347.5	349485488.5	304166011.9	248800777.3	167363347.5
Q9A0J1|ATPF_STRP1	Q9A0J1	atpF SPy_0756 M5005_Spy0577	246617821.5	247355503.5	326014021.8	337476171.3	290384783.4	247355503.5
P66959|TAL_STRP1	P66959	tal SPy_1678 M5005_Spy1376	24606810.9	6571577.3	43644276.3	29367302.3	19573377.7	6571577.3
Q99Z35|Q99Z35_STRP1	Q99Z35	murF SPy_1420	24490338.2	7060052.2	26177230.3	23806683	22429503.3	7060052.2
Q9A1S1|Q9A1S1_STRP1	Q9A1S1	SPy_0129	2436885.8	2742598.1	0	4688192	4732161.1	2742598.1
Q99ZI1|Q99ZI1_STRP1	Q99ZI1	dpfB SPy_1221	24357497.8	12014339.5	33138562.6	36854748.6	21986801.9	12014339.5
P49913|CAMP_HUMAN	P49913	CAMP CAP18 FALL39 HSD26	2431215.7	0	3530157.3	0	3104834.4	0
Q99YU1|Q99YU1_STRP1	Q99YU1	SPy_1538	24308011.6	898174.5	38166888.1	11514323.4	10260670.6	898174.5
Q9A0R7|GNGF_STRP1	Q9A0R7	SPy_0653 M5005_Spy0540	24304446.6	16189056.9	23274918.4	18036701.4	17611575.8	16189056.9
Q99ZA5|UVRB_STRP1	Q99ZA5	uvrB SPy_1314 M5005_Spy1075	242967003.6	102829498.7	177613369.8	133013387	157972056.4	102829498.7
P0C0D4|RL22_STRP1	P0C0D4	rplV SPy_0055 M5005_Spy0049	2427571031.6	2032981008.7	3096298191	3391745046.4	3093575586.9	2032981008.7
Q99Z53|Q99Z53_STRP1	Q99Z53	pepB SPy_1393	242727746.7	182590925.8	390685399.2	297871187.2	231373666.4	182590925.8
Q99YX2|FOLD_STRP1	Q99YX2	folD SPy_1502 M5005_Spy1234	24259768.8	9462584.8	26782488.2	30431244.3	21055585.9	9462584.8
Q99Z77|METK_STRP1	Q99Z77	metK SPy_1359 M5005_Spy1108	241769265.9	181507354.8	367154039.8	286502438	284425434.2	181507354.8
Q99YE8|Q99YE8_STRP1	Q99YE8	SPy_1736	2410339.4	483080.5	4034835.1	2160731.2	0	483080.5
Q9A1V9|RL6_STRP1	Q9A1V9	rplF SPy_0066 M5005_Spy0059	2406055409.1	2214201767	3231379275.2	4087129154.7	3160963854.8	2214201767
Q9A1U3|SYY_STRP1	Q9A1U3	tyrS SPy_0096 M5005_Spy0081	239348770.5	138539152.3	277517999.2	483848095.5	323311523.5	138539152.3
Q9A144|Q9A144_STRP1	Q9A144	SPy_0472	2384932.7	4077641.9	3148063.4	4673248.6	2779871.4	4077641.9
Q9A0J7|Q9A0J7_STRP1	Q9A0J7	SPy_0747	2380061.7	2526928.5	4974941.8	51011956.6	35560509.7	2526928.5
Q99YR3|AROB_STRP1	Q99YR3	aroB SPy_1577 M5005_Spy1298	23704480.2	12543180.5	28689744.8	30903119.6	29808912.5	12543180.5
Q99ZP3|Q99ZP3_STRP1	Q99ZP3	SPy_1143	23670235.8	17426715.8	33541097.5	25728219	16537999.6	17426715.8
Q99ZF2|Q99ZF2_STRP1	Q99ZF2	SPy_1254	2366481.5	0	8057649.4	5739209.5	3860522.1	0
Q99Y13|LACB2_STRP1	Q99Y13	lacB2 lacB.2 SPy_1922 M5005_Spy1637	23652106.7	18070181	33242827.4	30267747.6	22692212	18070181
Q99Z55|Q99Z55_STRP1	Q99Z55	SPy_1391	23590044.8	7992058.4	31226328.8	33935758.4	27192665.1	7992058.4
Q9A1S0|Q9A1S0_STRP1	Q9A1S0	SPy_0130	23579163.5	26032344.3	29316728.8	23689653.5	20435932	26032344.3
Q99XI6|Q99XI6_STRP1	Q99XI6	sdhB SPy_2189	235437103.6	154960400.7	317078008.3	213327004.9	172667006.9	154960400.7
Q7DAL7|Q7DAL7_STRP1	Q7DAL7	grab SPy_1357	2353814.8	459358.3	0	2587354.2	9463998	459358.3
Q9A0H4|ADDB_STRP1	Q9A0H4	rexB SPy_0776 M5005_Spy0594	23490318.5	2044883.8	20558317.4	11984809.1	20210234.7	2044883.8
Q99YG0|Q99YG0_STRP1	Q99YG0	SPy_1722	23395306.2	13901865.9	30229791.5	26837365	25374445.7	13901865.9
Q99ZP6|KITH_STRP1	Q99ZP6	tdk SPy_1140 M5005_Spy0862	23331796.4	7157705.4	32172855.1	22406858.9	20959837.5	7157705.4
P66157|RL28_STRP1	P66157	rpmB rl28 SPy_1888 M5005_Spy1606	231508397.2	147432757	208483452.5	421413786.1	218688369.1	147432757
P00488|F13A_HUMAN	P00488	F13A1 F13A	230522.1	0	0	0	0	0
Q99YI0|Q99YI0_STRP1	Q99YI0	nagA SPy_1694	22956656.6	10078811.2	28639658.2	40421060.7	38011754.6	10078811.2
P67068|HASC2_STRP1	P67068	hasC2 hasC.2 SPy_0224 M5005_Spy0192	229273955.7	140745310.9	311361395.3	437596791.8	352987839.6	140745310.9
P66697|RPIA_STRP1	P66697	rpiA SPy_0889 M5005_Spy0695	22899712.9	25526267.8	30870497.1	47799389.2	36932993.2	25526267.8
Q9A0G7|Q9A0G7_STRP1	Q9A0G7	SPy_0783	22866200.7	12424199.5	24191455.4	10659220.5	0	12424199.5
Q99Y16|Q99Y16_STRP1	Q99Y16	lacF SPy_1918	22725134.8	16674877.9	24359398.2	29357843.6	21244163.6	16674877.9
Q99ZA7|Q99ZA7_STRP1	Q99ZA7	dltB SPy_1311	22557576.5	36821663.2	0	0	0	36821663.2
Q9A0Y1|Q9A0Y1_STRP1	Q9A0Y1	SPy_0560	225043598.5	157471819.9	282674028.1	268112023.5	233014044.2	157471819.9
Q99XR7|Q99XR7_STRP1	Q99XR7	ahpC SPy_2079	2245020791.5	1801056243.9	2483605720.1	3831518762.1	2745728015.1	1801056243.9
Q99ZE5|GLS24_STRP1	Q99ZE5	SPy_1262 M5005_Spy0973	2243084872.9	2006361078.7	4037326738.1	5212665927.6	5051390743	2006361078.7
P55072|TERA_HUMAN	P55072	VCP	2239355.7	1153036.4	4695342.2	5311389.2	2576684.6	1153036.4
Q99Y44|Q99Y44_STRP1	Q99Y44	SPy_1874	22339028.2	10751560.1	32965859.7	36474761.6	32364707.2	10751560.1
Q9A1W5|RS17_STRP1	Q9A1W5	rpsQ SPy_0060 M5005_Spy0053	222186107.5	256398410	276469702.2	361135219.5	232318790.3	256398410
Q9A1B0|Q9A1B0_STRP1	Q9A1B0	SPy_0369	22216043.7	23520644.1	24457454.1	43117230.6	16043443.7	23520644.1
Q99YX5|Q99YX5_STRP1	Q99YX5	fps SPy_1498	22143112.8	14422186.8	3997736.3	12876737.1	10868438.6	14422186.8
Q13232|NDK3_HUMAN	Q13232	NME3	2213676.5	5147800.4	3368122.8	10291065.2	1504984.4	5147800.4
Q9A1K3|Q9A1K3_STRP1	Q9A1K3	queH SPy_0233	2208825.4	2041352	2839726.8	0	0	2041352
Q99YH7|Y1698_STRP1	Q99YH7	SPy_1698 M5005_Spy1391	220828128.2	178127715.6	299645754.4	358026845.5	307725122	178127715.6
P0C0D8|MURD_STRP1	P0C0D8	murD SPy_1525 M5005_Spy1253	220803446.8	135648714.2	297597063.1	308252065.4	270710142.8	135648714.2
Q99YN2|Q99YN2_STRP1	Q99YN2	SPy_1622	2201812.1	3662233.3	6708399.4	4492282.6	6450180.5	3662233.3
Q99YL9|Q99YL9_STRP1	Q99YL9	SPy_1640	21662846.3	12462240	39114613	48578386.9	36603667.5	12462240
Q9A175|Q9A175_STRP1	Q9A175	nrdE.1 SPy_0427	2164229.5	3108473	2550054.7	572820.2	2100767.6	3108473
Q99XX6|Q99XX6_STRP1	Q99XX6	msmK SPy_1976	214910806.6	135100959.7	319761381.4	319699362.1	307723635.2	135100959.7
Q99Z89|Y1343_STRP1	Q99Z89	SPy_1343 M5005_Spy1095	212973711.2	175713651	292557819.8	363769329.9	284455509.8	175713651
Q99ZL6|Q99ZL6_STRP1	Q99ZL6	SPy_1176	2128133.9	490982.6	2614106.6	2717678	2556073.3	490982.6
P04279|SEMG1_HUMAN	P04279	SEMG1 SEMG	211978.4	3929907.4	0	0	8488671.3	3929907.4
Q99YI1|Q99YI1_STRP1	Q99YI1	SPy_1693	21185705.6	32382778.2	24692966.9	112621124	73522903.5	32382778.2
O60437|PEPL_HUMAN	O60437	PPL KIAA0568	211746.2	606587.1	0	0	2795495.5	606587.1
P06702|S10A9_HUMAN	P06702	S100A9 CAGB CFAG MRP14	2116353.7	213711.1	0	0	0	213711.1
Q9A0U5|Q9A0U5_STRP1	Q9A0U5	murN SPy_0615	21121891.3	47923297.1	31701400.8	11281407.2	21415951.8	47923297.1
Q9A1B6|NTPA_STRP1	Q9A1B6	SPy_0362 M5005_Spy0304	21080268.9	27655105.9	27349999.6	31015827.1	19575864.9	27655105.9
Q9A098|Q9A098_STRP1	Q9A098	mvaK1 SPy_0876	2104379.2	362565.6	2352496.8	158575	3252875.1	362565.6
Q99YD9|Q99YD9_STRP1	Q99YD9	accC SPy_1745	210161473.5	137688136.1	293244712.1	198843957	235674127	137688136.1
Q99XP8|Q99XP8_STRP1	Q99XP8	SPy_2107	20980950.3	15206003.3	34740049.5	34189887.9	26876863.8	15206003.3
P66097|RL1_STRP1	P66097	rplA SPy_0461 M5005_Spy0375	2096877162.9	2087465544.5	2998145382.5	3066712385.2	2538176342.2	2087465544.5
Q99YE6|Q99YE6_STRP1	Q99YE6	manL SPy_1738	2092353958.1	1730038873.9	3242238375.7	4346485810.8	3576958204.6	1730038873.9
P66648|RS9_STRP1	P66648	rpsI rps9 SPy_1931 M5005_Spy1646	2083066449.7	1653202018.1	2776395637.7	4145072432.9	2440700558.1	1653202018.1
Q99XP7|Q99XP7_STRP1	Q99XP7	nrdD SPy_2110	208080910.9	192022849.2	320219193.8	340652196	268731175.9	192022849.2
P61626|LYSC_HUMAN	P61626	LYZ LZM	2077122.5	0	2397844.6	0	182204814.1	0
Q99YR8|Q99YR8_STRP1	Q99YR8	SPy_1571	207001895.1	114077120.5	290349684.6	295298620	260417120.1	114077120.5
P62805|H4_HUMAN	P62805	HIST1H4A H4/A H4FA; HIST1H4B H4/I H4FI; HIST1H4C H4/G H4FG; HIST1H4D H4/B H4FB; HIST1H4E H4/J H4FJ; HIST1H4F H4/C H4FC; HIST1H4H H4/H H4FH; HIST1H4I H4/M H4FM; HIST1H4J H4/E H4FE; HIST1H4K H4/D H4FD; HIST1H4L H4/K H4FK; HIST2H4A H4/N H4F2 H4FN HIST2H4; HIST2H4B H4/O H4FO; HIST4H4	20689151.1	9815645.1	19389673.3	0	0	9815645.1
Q99XI5|Q99XI5_STRP1	Q99XI5	sdhA SPy_2190	206195463.5	153849458.7	274209423.4	278286592.8	246314546.6	153849458.7
P66394|RS13_STRP1	P66394	rpsM SPy_0077 M5005_Spy0068	2058861335.9	1895991450.4	2318371487.2	2840309181.7	3430982731.8	1895991450.4
Q99ZV8|LEPA_STRP1	Q99ZV8	lepA SPy_1053 M5005_Spy0776	205344015.5	112483455.5	280129024.2	274359718.4	220018497.8	112483455.5
P01781|HV320_HUMAN	A0A0C4DH32	IGHV3-20	20478955.4	5541135.7	25173647.4	123908964.7	107778149.5	5541135.7
Q9A1H9|RSGA_STRP1	Q9A1H9	rsgA SPy_0263 M5005_Spy0223	20425711.7	6131901.3	32764256.7	32263733.4	21162017.6	6131901.3
P35858|ALS_HUMAN	P35858	IGFALS ALS	20408990.3	0	0	16498122.9	18036810.6	0
Q99YJ8|PROA_STRP1	Q99YJ8	proA SPy_1670 M5005_Spy1370	20343729.4	3302894.7	27420272.1	28281075.6	34942762.3	3302894.7
Q9A0E3|Y811_STRP1	Q9A0E3	SPy_0811 M5005_Spy0626	203335532.6	191156555.6	260544214.4	258384205.7	220709332.5	191156555.6
Q9A0G5|Q9A0G5_STRP1	Q9A0G5	rgpAc SPy_0786	20252514.5	10768561.6	33012215.9	26068616.8	21190723.9	10768561.6
Q9A0L4|Q9A0L4_STRP1	Q9A0L4	SPy_0721	20164883.4	8429326.9	26816941.9	26268283.2	26358508	8429326.9
Q99XS6|Q99XS6_STRP1	Q99XS6	SPy_2058	20141685.1	23542954	28723596.1	30386127.7	13927133.6	23542954
Q99Y65|Q99Y65_STRP1	Q99Y65	pfl SPy_1849	2001198518.2	1570012272.7	2685669422.9	1581991881.9	1312597061.6	1570012272.7
P64285|GREA_STRP1	P64285	greA SPy_0349 M5005_Spy0293	199736848.8	127367791.9	302745439.6	240487322.7	165092443.6	127367791.9
Q9A156|Q9A156_STRP1	Q9A156	SPy_0457	199678495.2	167660056.1	279672697.6	261977356.1	234158640.8	167660056.1
Q9A184|Q9A184_STRP1	Q9A184	cutC SPy_0408	19940764.4	12076851.8	24384223.6	20149056.6	19661345.1	12076851.8
P63705|LACD2_STRP1	P63705	lacD2 lacD.2 SPy_1919 M5005_Spy1635	199142161.1	184400745.1	279983145.1	254992063.3	220593890	184400745.1
P0C0B8|DPO3_STRP1	P0C0B8	polC SPy_1961 M5005_Spy1672	19878228.6	23706241.8	31681233	33783259.1	15927560.7	23706241.8
P0C0F5|UDG_STRP1	P0C0F5	hasB SPy_2201 M5005_Spy1852	1977312705.8	1348876565.1	2476225172.7	2570943301.6	1882156739.2	1348876565.1
Q9A146|Q9A146_STRP1	Q9A146	SPy_0470	196655470.9	108792711	314139809.4	346919318.9	291399824.3	108792711
Q9A181|Q9A181_STRP1	Q9A181	lctO SPy_0414	1963413.6	1594258.7	1913125.3	1355106	1310523	1594258.7
P66376|RS12_STRP1	P66376	rpsL SPy_0271 M5005_Spy0230	1961469008.3	1798192437.6	2844089962.2	2624081888	2486538211.8	1798192437.6
Q99YN5|Q99YN5_STRP1	Q99YN5	cysM SPy_1618	1949866461.2	1342843294.3	2870346703.9	3329140458.3	2905125393.5	1342843294.3
Q99XU9|Q99XU9_STRP1	Q99XU9	mga SPy_2019	19495055.1	16099558.3	20795105.5	4443348.2	823566.7	16099558.3
Q9A180|Q9A180_STRP1	Q9A180	prtS SPy_0416	1948770393.9	1552395192.2	2628960234.6	2661117336.3	2398896456.7	1552395192.2
Q99ZR2|Q99ZR2_STRP1	Q99ZR2	SPy_1121	193990924.4	145741218.1	244182438.9	254052582.1	188746514.1	145741218.1
Q99Y48|Q99Y48_STRP1	Q99Y48	SPy_1870	1932484.5	0	1644692.4	3480169.6	0	0
Q99YJ3|Q99YJ3_STRP1	Q99YJ3	tkt SPy_1676	1932219645.1	1591440714.4	2776831656.4	3197533182.7	2807205919.8	1591440714.4
Q9A1H4|Q9A1H4_STRP1	Q9A1H4	purR SPy_0268	192575677.4	92295256.5	246082821.1	281791052.6	228543598.2	92295256.5
Q99ZY1|Q99ZY1_STRP1	Q99ZY1	estA SPy_1022	19248016.1	7140071	24215245.6	18589968.3	10855885.3	7140071
P60811|PRSA1_STRP1	P60811	prsA1 SPy_1390 M5005_Spy1133	1917433186.3	1541497028.9	2734962646.6	2593730213.9	2203225706.2	1541497028.9
Q99YU9|Q99YU9_STRP1	Q99YU9	glcK SPy_1529	191736953.7	148464318.8	282906223.5	290315975.7	288401804.9	148464318.8
P67295|Y359_STRP1	P67295	SPy_0359 M5005_Spy0302	190769588.7	204977674.1	230971441.9	297499468.5	253835430.2	204977674.1
Q9A0L0|GYRB_STRP1	Q9A0L0	gyrB SPy_0727 M5005_Spy0553	190687803.8	145990987.9	263886720.6	242553233.5	177408493.4	145990987.9
Q99YL4|GPSB_STRP1	Q99YL4	gpsB SPy_1646 M5005_Spy1352	190324778.8	175972511	232159620	271786269.6	287315891.1	175972511
Q99YV0|Q99YV0_STRP1	Q99YV0	SPy_1528	18988756.2	17666199.2	25775122.6	28283480.3	14743166.2	17666199.2
Q99Y94|Q99Y94_STRP1	Q99Y94	pmi SPy_1810	189714453.8	124289298.6	264654582.2	215545852.7	191038590	124289298.6
Q99ZX2|Q99ZX2_STRP1	Q99ZX2	SPy_1034	18945107.4	5476625.4	31278315.4	130056473.5	94212446.7	5476625.4
Q99XX7|Q99XX7_STRP1	Q99XX7	dexB SPy_1973	1893394.5	2192691.2	2751342.8	2135745.4	2491901.8	2192691.2
Q99ZD7|Q99ZD7_STRP1	Q99ZD7	SPy_1274	18925411.5	9588880.5	27720932.6	100297186.1	78830449.2	9588880.5
Q99YB0|Q99YB0_STRP1	Q99YB0	recG SPy_1785	1889745.5	2520435.7	3106476.1	0	1972317.2	2520435.7
Q99YL1|Q99YL1_STRP1	Q99YL1	pbp1A SPy_1649	188962003.9	135044306.7	258266049.7	343927297.7	300821859.6	135044306.7
Q9A1U1|RPOB_STRP1	Q9A1U1	rpoB SPy_0098 M5005_Spy0083	1887931513.4	1505561041	2461936080.2	2563021609.4	1952387976.8	1505561041
Q99ZX7|Q99ZX7_STRP1	Q99ZX7	acoB SPy_1028	1883408003.7	1202319205.6	2166330708.1	3300817817.5	2550564679.5	1202319205.6
Q99ZY7|Q99ZY7_STRP1	Q99ZY7	fbp SPy_1013	18799981.4	9441304.7	24190528.8	21892876.5	15927113.1	9441304.7
P66710|RPOA_STRP1	P66710	rpoA SPy_0080 M5005_Spy0070	1872896573.9	1506689987.1	2478710591.2	2549367615.5	2222676544.2	1506689987.1
Q99ZE7|Q99ZE7_STRP1	Q99ZE7	SPy_1260	1862567141.2	1809431334.8	2198384277.1	4530683078	3088135263.4	1809431334.8
P01613|KV121_HUMAN			18592782.2	569931.1	23556839.4	198740165.8	16431975.1	569931.1
P02671|FIBA_HUMAN	P02671	FGA	185855998.2	144656414.8	231750679.5	20448873424.5	21241669745.8	144656414.8
P66235|RL333_STRP1	P66235	rpmG3 SPy_2160 M5005_Spy1816	185667563.1	173073923.3	259537262.6	255741777.9	221591698.2	173073923.3
Q9A1V5|RL15_STRP1	Q9A1V5	rplO SPy_0072 M5005_Spy0063	1856231218.7	1631147805.9	2645835718.1	2851342935.2	2711072777.9	1631147805.9
Q99Y91|Q99Y91_STRP1	Q99Y91	scrA SPy_1815	18505830.9	15924493.4	44220594.2	26665297.8	36376633.2	15924493.4
Q48XR0|SEPF_STRP1	Q48XR0	sepF SPy_1518 M5005_Spy1247	184910918.8	193608179.5	229561389.6	194640859.7	209627046.5	193608179.5
Q9A178|SYM_STRP1	Q9A178	metG metS SPy_0422 M5005_Spy0345	184033515.3	96926240	253375244.8	265823657.7	243109333.3	96926240
Q99Y69|Q99Y69_STRP1	Q99Y69	spi SPy_1842	183624320.8	145335632.3	226363048.1	234992048.6	249798058.2	145335632.3
P0C0E8|ECFA1_STRP1	P0C0E8	ecfA1 cbiO1 SPy_2195 M5005_Spy1846	18355438.2	10147015.9	23559451.7	16180977.4	13633250.7	10147015.9
P58075|MNMA_STRP1	P58075	mnmA trmU SPy_2188 M5005_Spy1840	182120520.7	137387864.3	222413758.4	248220206.6	213971317.9	137387864.3
Q99XV0|Q99XV0_STRP1	Q99XV0	emm1 SPy_2018	18094598003.6	15697955238.9	25971063647.4	32157067026	26102788232.3	15697955238.9
Q9A130|Q9A130_STRP1	Q9A130	SPy_0500	17994644.2	8815077.5	26610750.2	12776244.4	16009306.1	8815077.5
P63999|DTD_STRP1	P63999	dtd SPy_1980 M5005_Spy1685	17950441.2	8507892.3	22623138.2	28658766.1	23966149.6	8507892.3
Q9A119|Q9A119_STRP1	Q9A119	pepQ SPy_0513	178976406.4	113269462.6	242027883.8	340923669.6	260714631.8	113269462.6
P66322|RL9_STRP1	P66322	rplI SPy_2183 M5005_Spy1836	178269037.9	188984866.7	256661965.5	320309270.2	246306500.5	188984866.7
Q9A055|Q9A055_STRP1	Q9A055	SPy_0925	17749089.9	25346774.1	24928277.8	13007385.2	42542843.1	25346774.1
Q7DAM8|Q7DAM8_STRP1	Q7DAM8	mtsB SPy_0454	17745081.5	12362794.7	26570436.1	21141694.2	18912901.8	12362794.7
Q99Y61|Q99Y61_STRP1	Q99Y61	glpF.2 SPy_1854	17678040.5	18453992.7	28226837.7	24413122.9	21323376.6	18453992.7
Q9A200|Q9A200_STRP1	Q9A200	ftsH SPy_0015	1767197628.2	1230303857.6	2313270866.2	2455044371.3	2049747783.4	1230303857.6
Q99Y49|Q99Y49_STRP1	Q99Y49	udp SPy_1869	176512004.1	140034494	211919179.6	196197485.3	164435975.4	140034494
Q99ZN6|Q99ZN6_STRP1	Q99ZN6	nox SPy_1150	1759160303.8	1355890731.6	2447203095.1	2367353744.6	2152095238.6	1355890731.6
P13671|CO6_HUMAN	P13671	C6	1754807.4	1267452.8	0	698013196.1	587435825.4	1267452.8
Q9A052|Q9A052_STRP1	Q9A052	SPy_0928	17529622.6	29447599.1	28685704.7	12667421.5	9499021.2	29447599.1
Q99ZN8|Q99ZN8_STRP1	Q99ZN8	SPy_1148	1746871.1	0	2130503.6	2806710.8	0	0
Q9A187|YABA_STRP1	Q9A187	SPy_0405 M5005_Spy0334	17395873.6	9627923.3	22899421.6	22664353.4	18571037.9	9627923.3
Q99ZN1|Q99ZN1_STRP1	Q99ZN1	SPy_1157	173884584.1	147666646.3	220439009.9	375459509.1	336539598.7	147666646.3
Q96DR5|BPIA2_HUMAN	Q96DR5	BPIFA2 C20orf70 SPLUNC2 UNQ510/PRO1025	1738668.5	0	1887417	0	0	0
Q9A0S4|Q9A0S4_STRP1	Q9A0S4	ftsE SPy_0644	173376252.8	119927758.1	255341522.5	275263720.9	226701595.4	119927758.1
P66496|RS19_STRP1	P66496	rpsS SPy_0053 M5005_Spy0048	1732384119.8	1747937853.3	2297552252.6	2856624253.9	1951369367.7	1747937853.3
Q99ZF6|Q99ZF6_STRP1	Q99ZF6	mreA SPy_1250	17272313.7	16573733.6	25199799.3	20441780.8	6063363.6	16573733.6
Q9A077|PYRF_STRP1	Q9A077	pyrF SPy_0900 M5005_Spy0703	17232415.3	11610676	18405716.6	204391012.2	214487504	11610676
P67268|Y1862_STRP1	P67268	SPy_1862 M5005_Spy1580	171564739.3	125121191.1	246650617.3	356000902.4	345581600.9	125121191.1
Q9A1M6|Q9A1M6_STRP1	Q9A1M6	spf SPy_0187	17126269.2	7851654.3	13528486.7	31299103	27509610.4	7851654.3
Q99ZQ8|Q99ZQ8_STRP1	Q99ZQ8	SPy_1125	171245412.9	119734559.1	196689059.4	226915248.1	186885728.1	119734559.1
Q99ZP5|RF1_STRP1	Q99ZP5	prfA SPy_1141 M5005_Spy0863	171013424.4	127818900.3	251425891.8	201018238.9	194565155.5	127818900.3
Q7DAL6|Q7DAL6_STRP1	Q7DAL6	dnaX SPy_1364	17075528.5	11719694.5	17161522.8	25563093.1	5582366.4	11719694.5
Q9A1C7|MURC_STRP1	Q9A1C7	murC SPy_0345 M5005_Spy0290	170548335.2	114945077	230244235.9	255783966	218495396.7	114945077
Q9A1R6|Q9A1R6_STRP1	Q9A1R6	SPy_0136	17030129.7	15448253.1	21412659.8	18470639.7	1881557.4	15448253.1
Q99ZN4|Q99ZN4_STRP1	Q99ZN4	SPy_1154	168859072.8	140967828.4	196333775.5	253214798	244003492.9	140967828.4
P0C0B9|ERA_STRP1	P0C0B9	era SPy_0476 M5005_Spy0390	168786221.7	92641959.1	244381512.7	265296444.7	190011706.4	92641959.1
Q6ZRR7|LRRC9_HUMAN	Q6ZRR7	LRRC9	1685493.4	276920.5	3016962.1	1920129.4	1646238.5	276920.5
Q99Y51|DEOC_STRP1	Q99Y51	deoC SPy_1867 M5005_Spy1585	168067640.8	130823236.3	239022057.9	211034594.5	192501913.7	130823236.3
Q7DAN2|Q7DAN2_STRP1	Q7DAN2	nga SPy_0165	1677629.2	744975.2	2029542.3	1293074.5	1182824.9	744975.2
Q9A1V8|RL18_STRP1	Q9A1V8	rplR SPy_0067 M5005_Spy0060	1677134607.6	1611829184.1	2365973432.7	2378247197.8	2284584848.7	1611829184.1
P65483|MURG_STRP1	P65483	murG SPy_1524 M5005_Spy1252	16764917.7	5600055.7	21953025.6	35811144.1	25698666.7	5600055.7
P66599|RS6_STRP1	P66599	rpsF SPy_1831 M5005_Spy1555	1672706040.5	1458225687.1	2227215641.6	2424233794.7	2317175275.2	1458225687.1
Q9HC84|MUC5B_HUMAN	Q9HC84	MUC5B MUC5	1672531.2	111492.2	1243111.8	9694216.1	0	111492.2
Q99Z66|Q99Z66_STRP1	Q99Z66	pstI SPy_1372	1666294308.2	1289924306.5	2203200604.5	2288473544.1	1868372830.1	1289924306.5
Q99YH5|Q99YH5_STRP1	Q99YH5	SPy_1700	16624840.4	9245905.6	21864511.9	11903518.1	12891302.8	9245905.6
Q99Y77|Q99Y77_STRP1	Q99Y77	mutY SPy_1833	1651846.7	0	2409281.6	2160961.5	0	0
Q99ZN0|Q99ZN0_STRP1	Q99ZN0	SPy_1158	16492257.8	8495994.2	25540239.2	18090423.2	21327139.2	8495994.2
Q9A067|Q9A067_STRP1	Q9A067	SPy_0912	164446565.8	100177639.3	220798062.3	193448312.4	103890769	100177639.3
Q99Z73|Q99Z73_STRP1	Q99Z73	SPy_1365	16403342.6	17372079	19072108.7	22650109	17466934.4	17372079
Q9A0R6|WHIA_STRP1	Q9A0R6	whiA SPy_0654 M5005_Spy0541	16326643.8	5560095.5	22892171.8	21949663.6	17900896.8	5560095.5
Q99Y63|Q99Y63_STRP1	Q99Y63	SPy_1851	163245996.5	116428513.4	226503578.7	223671102.6	179076861.9	116428513.4
Q9A0I8|ATPG_STRP1	Q9A0I8	atpG SPy_0759 M5005_Spy0580	163245798.1	172839763.8	241636011.6	236451163.3	238370045.4	172839763.8
Q99YD7|Q99YD7_STRP1	Q99YD7	fabF SPy_1748	1624417026.6	1216251146.1	2129852865.5	2031151053.6	1800472318.7	1216251146.1
Q99YG5|Q99YG5_STRP1	Q99YG5	copA SPy_1715	161811298.4	94275985.1	276542755.4	405579402.7	344495214.5	94275985.1
P04196|HRG_HUMAN	P04196	HRG	1617948.7	0	2168847.1	3147798.7	4560980.2	0
Q9A1P7|Q9A1P7_STRP1	Q9A1P7	SPy_0163	161415490.4	133303948.8	234454856.4	257529313.4	212710187.5	133303948.8
Q9A0M0|PEPDA_STRP1	Q9A0M0	pepDA pepD SPy_0713 M5005_Spy0542	1612974.1	987468.3	2071480.8	1945606.3	1939258.9	987468.3
Q9A1K2|Q9A1K2_STRP1	Q9A1K2	SPy_0235	15970211.5	1774983.3	14579185.6	18994307.6	11266640.5	1774983.3
Q9A088|ENGB_STRP1	Q9A088	engB SPy_0886 M5005_Spy0692	159488038.6	98226758.9	221348132.3	165408765.2	118522105.8	98226758.9
Q9A1X4|RL3_STRP1	Q9A1X4	rplC SPy_0049 M5005_Spy0044	1590969959.6	1488220923.1	2457054693.5	2211055091.7	1966921718.9	1488220923.1
P00739|HPTR_HUMAN	P00739	HPR	1586960.3	0	0	1483941.9	1216098.9	0
Q99Y26|Q99Y26_STRP1	Q99Y26	hsdR SPy_1904	15854975.3	8061014.1	15641016.9	14015918.5	14981341.3	8061014.1
P01743|HV102_HUMAN	P01743	IGHV1-46	15840341.1	33193168.5	47378890.6	278500838.3	258994955.3	33193168.5
P0C0H7|IMDH_STRP1	P0C0H7	guaB SPy_2206 M5005_Spy1857	1576931628.7	1250559687.6	2182639071.4	2641029352.4	2272838793.4	1250559687.6
Q9A0B1|Q9A0B1_STRP1	Q9A0B1	fruB SPy_0854	157602266.5	104960346.1	190103354.8	280642780.3	208806705.4	104960346.1
Q9A0V5|Q9A0V5_STRP1	Q9A0V5	SPy_0598	15756857.6	6326038.2	21709989.1	26998605.8	11996486.2	6326038.2
Q9A0C0|Q9A0C0_STRP1	Q9A0C0	SPy_0843	15754017.6	6267981.1	10826253.2	7971105.3	8634297.2	6267981.1
P63821|COAD_STRP1	P63821	coaD kdtB SPy_1537 M5005_Spy1267	15749675.6	17506550.9	33745662.2	32088484.7	29202958.4	17506550.9
Q9A1B7|MURI_STRP1	Q9A1B7	murI glr SPy_0361 M5005_Spy0303	15738850.5	8161017.5	30985199	23287480.4	31663247.7	8161017.5
Q9A0E4|AROC_STRP1	Q9A0E4	aroC aroF SPy_0810 M5005_Spy0625	1571194.5	0	1963488.7	2010124.1	1704609.9	0
P69949|ENO_STRP1	P69949	eno SPy_0731 M5005_Spy0556	15642899754.4	12192341430.8	19951895482.5	23873944628.2	21528615359.2	12192341430.8
Q9A1S3|Q9A1S3_STRP1	Q9A1S3	SPy_0127	15621124.3	7602452.2	15422409.8	12587366	11939447.3	7602452.2
Q99Z49|QUEA_STRP1	Q99Z49	queA SPy_1400 M5005_Spy1140	155915465.7	99322548.9	197543689.3	203754386.3	186263064.1	99322548.9
P01625|KV402_HUMAN	P06312	IGKV4-1	15584546.2	10093337.4	22448618.6	144334163.4	122797543.5	10093337.4
Q9BXW6|OSBL1_HUMAN	Q9BXW6	OSBPL1A ORP1 OSBP8 OSBPL1 OSBPL1B	1551885.8	0	1930018.9	903791.1	2121759.4	0
Q9A1W3|RL24_STRP1	Q9A1W3	rplX SPy_0062 M5005_Spy0055	1549491447.9	1495867384.8	1851907528.7	1949648872.1	1697698392.1	1495867384.8
Q99Y38|Q99Y38_STRP1	Q99Y38	lppC SPy_1882	154657466.8	94172734.3	207394874.8	280822623	396271960.2	94172734.3
P60199|RNZ_STRP1	P60199	rnz elaC SPy_0924 M5005_Spy0725	154578091.5	119416165.2	216621339.4	177165062.9	157507142.4	119416165.2
P04211|LV001_HUMAN	P04211	IGLV7-43	1544651.3	931353.5	2820053.3	5561536	5006821.3	931353.5
Q99ZM8|Q99ZM8_STRP1	Q99ZM8	SPy_1160	15415723.7	11752850.8	23299935	22394204.9	5377237.5	11752850.8
RTpeptides			1539500945.6	1216336322.4	2031993406.2	2082508772.7	1849740403.8	1216336322.4
Q99YW4|Q99YW4_STRP1	Q99YW4	SPy_1511	153728547.9	113180199.8	199743296.6	290312801.9	251042960.1	113180199.8
Q99Y96|SECA_STRP1	Q99Y96	secA SPy_1805 M5005_Spy1534	1534641111.2	1194561469.7	2192342983.7	2157415943.2	1839854596.5	1194561469.7
Q99Z50|NAGB_STRP1	Q99Z50	nagB SPy_1399 M5005_Spy1139	1530332.4	0	3289910.3	8570692.4	9600725.8	0
Q9A1H5|Q9A1H5_STRP1	Q9A1H5	cbf SPy_0267	152921583.4	139036824.8	224293409.3	211978561.8	149139168.3	139036824.8
Q9L7Q4|PARC_STRP1	Q9L7Q4	parC SPy_0910 M5005_Spy0712	152565620.4	88901083.5	210177104.3	196895473.5	197865401.1	88901083.5
Q9A1F0|Q9A1F0_STRP1	Q9A1F0	rsfS SPy_0310	152516135.1	109090714.4	202805198.2	152499922.1	174323366.1	109090714.4
Q9A1F9|Q9A1F9_STRP1	Q9A1F9	oppB SPy_0294	151451970.6	118312726.1	196631811.5	296058783.6	238222704.4	118312726.1
P04114|APOB_HUMAN	P04114	APOB	1512571.3	105880877.3	4149492	77610663.6	13821396.9	105880877.3
Q99YF5|Q99YF5_STRP1	Q99YF5	SPy_1728	15045627.1	12348136.1	24094384.3	30034347.4	16829417.9	12348136.1
Q9A1L7|Q9A1L7_STRP1	Q9A1L7	SPy_0201	1503671.6	896367.9	0	2011475.5	0	896367.9
Q9A0C9|Q9A0C9_STRP1	Q9A0C9	pyrP SPy_0831	1495790.5	0	1654501.1	13824218.4	14099282.1	0
Q9A033|Q9A033_STRP1	Q9A033	SPy_0949	148981346.3	73362715.5	214356009.9	1994667379.3	1213300160.9	73362715.5
P65938|PYRH_STRP1	P65938	pyrH SPy_0462 M5005_Spy0377 M5005_Spy0378 M5005_Spy0379	147256614.9	97933342.2	216508447.5	185143317.7	181156569.7	97933342.2
Q99ZR0|KPRS2_STRP1	Q99ZR0	prs2 SPy_1123 M5005_Spy0845	146984917.2	75072436.8	273863715	296982372.6	218157884.8	75072436.8
Q99XY3|Y1963_STRP1	Q99XY3	SPy_1963 M5005_Spy1674	146885275.3	94344987.7	205811141.7	239534443.3	180400989.9	94344987.7
Q99ZA4|Q99ZA4_STRP1	Q99ZA4	SPy_1315	1456446963.7	1091040120.2	1990228288	1987127986.3	1630160779.7	1091040120.2
Q9A0G1|Q9A0G1_STRP1	Q9A0G1	rgpEc SPy_0791	14479848.7	17680334.3	64434736.5	18693096.5	14141850.7	17680334.3
Q99YF4|Q99YF4_STRP1	Q99YF4	SPy_1729	144661369.4	74293794.6	188844232.5	186629041.4	145994263.6	74293794.6
Q99Y58|PEPX_STRP1	Q99Y58	pepX pepXP SPy_1858 M5005_Spy1577	144326528.4	75664332.2	193657112.2	224553287.9	188825789.3	75664332.2
Q99YD6|Q99YD6_STRP1	Q99YD6	fabG SPy_1749	1442812513.2	1187713920.3	2237718389.6	2167273411	1652633776.7	1187713920.3
Q9A1Z4|Q9A1Z4_STRP1	Q9A1Z4	acpP.2 acpP SPy_0023	14358107.7	12725630.5	18576263.8	51506643.4	35821209.8	12725630.5
Q9A0F4|PEPT_STRP1	Q9A0F4	pepT SPy_0799 M5005_Spy0614	143578177.4	89402793.4	192861088.9	199722318.9	168994050.3	89402793.4
Q99Y01|Q99Y01_STRP1	Q99Y01	SPy_1939	14342145.1	9987147.6	18808888.6	27187902.5	29967015.9	9987147.6
Q99YN9|Q99YN9_STRP1	Q99YN9	hpf SPy_1613	1428587139.6	1602195583.7	2134297359.8	2780326705.8	2591836682.2	1602195583.7
Q99YP5|Q99YP5_STRP1	Q99YP5	SPy_1604	1425722.5	0	1700043.4	1935330.8	0	0
Q9A1F5|Q9A1F5_STRP1	Q9A1F5	SPy_0305	14240041.5	8418302.5	22555731.1	21648610.4	15089396.9	8418302.5
Q9A0F8|Q9A0F8_STRP1	Q9A0F8	SPy_0794	14210511.5	8655489.7	17975222.8	27111479.2	16132905.9	8655489.7
P67467|EX7S_STRP1	P67467	xseB SPy_1499 M5005_Spy1232	14123523.4	0	19309962.8	23872535.3	20945203.6	0
Q9A205|Q9A205_STRP1	Q9A205	trcF mfd SPy_0008	14091705.8	4800654.6	18233302.6	9768957.4	7049987.6	4800654.6
Q9A0H7|Q9A0H7_STRP1	Q9A0H7	SPy_0772	1406927.6	0	0	0	0	0
P67415|URK_STRP1	P67415	udk SPy_1368 M5005_Spy1116	140391347.4	77520092.8	192930789.6	214595712	173903814	77520092.8
Q99ZC1|Q99ZC1_STRP1	Q99ZC1	malR SPy_1293	14000879.6	8446278.4	13474570.8	33640325	27475307.9	8446278.4
Q8IVM0|CCD50_HUMAN	Q8IVM0	CCDC50 C3orf6	13984122.3	40641361.7	20447034.9	19173822.9	45704635.8	40641361.7
Q99YK1|Q99YK1_STRP1	Q99YK1	pbpX SPy_1664	13978593.2	11468252	7995597.8	15472346	17269773.4	11468252
Q9A1F8|Q9A1F8_STRP1	Q9A1F8	oppC SPy_0295	13936188.7	2403065.5	16177061.6	11688720.1	3826289.5	2403065.5
Q99Y99|Q99Y99_STRP1	Q99Y99	isp2 SPy_1801	13933561.2	18270625.6	19563940.2	12016158.2	13281207	18270625.6
P65458|MURA1_STRP1	P65458	murA1 murA SPy_0763 M5005_Spy0584	139108746.2	95829283.6	212078600.4	200003288.2	144042214.7	95829283.6
Q99Y12|LACA2_STRP1	Q99Y12	lacA2 lacA.2 SPy_1923 M5005_Spy1638	13907788.2	23027724.1	25292608.3	25451383.5	15286030.9	23027724.1
Q99YU3|Q99YU3_STRP1	Q99YU3	SPy_1535	1389431.5	2199887.8	2459196.7	0	1711073.5	2199887.8
P67374|Y1936_STRP1	P67374	SPy_1936 M5005_Spy1650	138218863.9	112380618.7	191564316.9	238454963.6	180168102.3	112380618.7
Q99XQ5|Q99XQ5_STRP1	Q99XQ5	dexS SPy_2096	1380027.2	0	1346353.7	2362878.4	1970279.7	0
Q99Y59|Q99Y59_STRP1	Q99Y59	SPy_1857	13771666.1	10673961.3	18169840.9	7996277.6	7016369.7	10673961.3
Q99ZB1|Q99ZB1_STRP1	Q99ZB1	malX SPy_1306	137479449.3	103993887.1	186418575.1	185438127.9	140899850.2	103993887.1
Q9A0C6|CARB_STRP1	Q9A0C6	carB SPy_0835 M5005_Spy0643	13700710.5	6551521.6	18711149.8	204735508.6	183474396.2	6551521.6
Q99YE4|Q99YE4_STRP1	Q99YE4	manN SPy_1740	1368395758.3	1128591154.9	1902593972.7	2138604362.6	1806114825.3	1128591154.9
Q9A0S5|Q9A0S5_STRP1	Q9A0S5	prfB SPy_0643	135996837.2	117444646.7	201437317.4	182836006.6	146636442.2	117444646.7
P0A2V6|OPPF_STRP1	P0A2V6	oppF SPy_0297 M5005_Spy0253	134679290.9	74566411.2	184121302.5	243767744.2	191372942.6	74566411.2
Q9A1I0|RSMA_STRP1	Q9A1I0	rsmA ksgA SPy_0262 M5005_Spy0222	134531592.4	51998497.1	139298981.4	124887243.7	133144013.5	51998497.1
Q99ZY9|Q99ZY9_STRP1	Q99ZY9	SPy_1011	13403167.1	19303298.1	33397689.4	9527620.8	22538147	19303298.1
Q99XR6|Q99XR6_STRP1	Q99XR6	nox1 SPy_2080	1336297661.9	954455630.9	1782942707.5	2408379750.5	2018552293.4	954455630.9
P66202|RL31B_STRP1	P66202	rpmE2 rl31 rpmE SPy_0717 M5005_Spy0546	1334921990.7	866600545.8	1642674619.6	2207843754.1	1653131374	866600545.8
Q99ZK2|Q99ZK2_STRP1	Q99ZK2	SPy_1198	133293369.5	151148203.8	152283663.6	64465586.6	73764053.1	151148203.8
Q99YM7|FMT_STRP1	Q99YM7	fmt SPy_1628 M5005_Spy1338	133046450.1	45244600.3	182191541.1	317488763	236259212	45244600.3
Q99XT4|Q99XT4_STRP1	Q99XT4	mipB SPy_2048	13297579.4	0	17912111	10277213.8	12441071	0
Q99ZM4|Q99ZM4_STRP1	Q99ZM4	topA SPy_1164	132922186.2	122721563.3	172086350.2	177839985.6	124770931.6	122721563.3
Q99YG1|IF2_STRP1	Q99YG1	infB SPy_1721 M5005_Spy1409	1326167882.2	1006875689.2	1693022074.9	1904949848.5	1455980354.9	1006875689.2
Q9A1A3|Q9A1A3_STRP1	Q9A1A3	pflC SPy_0379	13259087.6	7700266.4	18847737.9	9370987	8165801.7	7700266.4
Q9A165|Q9A165_STRP1	Q9A165	SPy_0441	13202307.8	5306669.2	19436657.2	33505106.1	16426945.4	5306669.2
P63703|LACD1_STRP1	P63703	lacD1 lacD.1 SPy_1704 M5005_Spy1395	1316402.9	988859.6	1266607.4	3909839.6	3116483.5	988859.6
P06576|ATPB_HUMAN	P06576	ATP5F1B ATP5B ATPMB ATPSB	130963409.2	108671501.8	155762884	156948165.5	142687871.6	108671501.8
Q8WZ42|TITIN_HUMAN	Q8WZ42	TTN	1309029.9	1903231.5	1244267.2	0	0	1903231.5
Q99Z83|AROA_STRP1	Q99Z83	aroA SPy_1352 M5005_Spy1101	13076540.9	11308174.2	23039071.5	25946613.7	8283567.4	11308174.2
Q9A1H3|Q9A1H3_STRP1	Q9A1H3	prgA SPy_0269	130202921.6	96887163.3	208112837.6	118636043.6	126361386.2	96887163.3
Q99Z68|Q99Z68_STRP1	Q99Z68	SPy_1370	130133420.3	81312332.7	165169654.4	205998835	207464529.5	81312332.7
Q99ZX5|Q99ZX5_STRP1	Q99ZX5	acoL SPy_1031	1300733404.9	978113099.3	1694911436.4	1954157725.4	1911616398.5	978113099.3
P63770|CH10_STRP1	P63770	groS groES SPy_2072 M5005_Spy1762	1300098414.4	1038806488.8	1593486853.4	1763990336.9	1463396689.1	1038806488.8
Q99YE5|Q99YE5_STRP1	Q99YE5	manM SPy_1739	129477293.8	85214745.7	164216630.2	155670162.7	127566084.8	85214745.7
P64299|GUAA_STRP1	P64299	guaA SPy_1204 M5005_Spy0919	1286213926.3	901228208.6	1782545263.8	1906406191.3	1562871261.7	901228208.6
Q9A0A1|Q9A0A1_STRP1	Q9A0A1	SPy_0873	12849552.7	3908639.5	15010315.7	8219705	4951674.4	3908639.5
Q99ZN2|Q99ZN2_STRP1	Q99ZN2	SPy_1156	12777518.7	5402677.9	8615944	37000213.9	15174435.4	5402677.9
Q9A1P9|Q9A1P9_STRP1	Q9A1P9	SPy_0159	12770933.7	9658343.2	17465526.6	15693365.5	14092215.7	9658343.2
Q9A0X8|Q9A0X8_STRP1	Q9A0X8	SPy_0568	12746349.1	1839209	20320887.6	7684268.4	7766904.3	1839209
Q99ZJ1|Q99ZJ1_STRP1	Q99ZJ1	SPy_1211	127254374.5	72352519.4	169729064.8	195617671.8	184048330.9	72352519.4
Q99XX8|Q99XX8_STRP1	Q99XX8	pulA SPy_1972	1266052.7	1005688.4	1759383.2	0	798310.2	1005688.4
Q99YE1|Q99YE1_STRP1	Q99YE1	accA SPy_1743	126041361.1	79191557.7	230430408.9	193380561.3	203189649.5	79191557.7
Q9A190|KTHY_STRP1	Q9A190	tmk SPy_0399 M5005_Spy0330	125566001.6	98918449.8	177357856.6	200730512.6	203785451.4	98918449.8
P14550|AK1A1_HUMAN	P14550	AKR1A1 ALDR1 ALR	125264.8	0	0	0	0	0
Q99ZF9|Q99ZF9_STRP1	Q99ZF9	SPy_1247	12523871.9	7112646.3	16419513.5	15558990.3	12293112.1	7112646.3
Q99XU2|Q99XU2_STRP1	Q99XU2	SPy_2032	124574508.9	112904723.1	217847033.9	141894631.4	174604060.2	112904723.1
Q99YA9|Q99YA9_STRP1	Q99YA9	SPy_1787	1244909.8	1526710.6	1804493.5	732412.8	962326.4	1526710.6
Q99ZB0|Q99ZB0_STRP1	Q99ZB0	SPy_1308	124366556.1	128940029.1	170712015.5	167404605.3	122926838.6	128940029.1
P65620|PYRB_STRP1	P65620	pyrB SPy_0832 M5005_Spy0641	1243628.5	0	1506365.8	31054797.4	28642497.3	0
Q99XZ0|RS15_STRP1	Q99XZ0	rpsO SPy_1955 M5005_Spy1666	1243507062.1	1125889473.6	1495181419.1	1734074056.8	1288295405.9	1125889473.6
Q99YH2|LACB1_STRP1	Q99YH2	lacB1 lacB.1 SPy_1707 M5005_Spy1397	12432339.6	1130552.4	7645993.9	14321156.8	9631321.3	1130552.4
P0C0F1|CSPA_STRP1	P0C0F1	cspA csp cspC SPy_2077 M5005_Spy1765	124101043.9	116319620.6	172240729	251587975.3	186416496.1	116319620.6
Q99XW4|Q99XW4_STRP1	Q99XW4	SPy_1992	12409607.7	4116267.8	16045858.8	33787873.7	25276408	4116267.8
P65742|PLSX_STRP1	P65742	plsX SPy_0022 M5005_Spy0020	123954107.9	110381144.4	189005186.5	195959460.1	154844770.5	110381144.4
Q99YV1|Q99YV1_STRP1	Q99YV1	SPy_1527	1228072286.2	892429035.9	1750911048.4	1687455562	1416577485.4	892429035.9
P66063|RL7_STRP1	P66063	rplL SPy_1073 M5005_Spy0796	12242799844.9	10118274309.5	21479854067.7	21027678010	19011697450.1	10118274309.5
Q9A1L1|G6PI_STRP1	Q9A1L1	pgi SPy_0215 M5005_Spy0185	1222962743.8	705785948.4	1712492065.4	1628258399.9	1711659103.4	705785948.4
Q9A072|UNG_STRP1	Q9A072	ung SPy_0905 M5005_Spy0708	12188390.7	8987880.8	18687671.9	36455749.4	29139849.6	8987880.8
Q99ZU1|Q99ZU1_STRP1	Q99ZU1	SPy_1070	1218648134.9	827414182.1	1647087058.8	2097050091.3	1614193769.4	827414182.1
Q9A1V0|RS11_STRP1	Q9A1V0	rpsK SPy_0078 M5005_Spy0069	1218078583.4	1179396407.9	1696669789.7	1294974926.2	884737226.9	1179396407.9
Q99YK5|Q99YK5_STRP1	Q99YK5	SPy_1657	121410621.8	88267221.6	163419128.1	226643335.9	150653346.1	88267221.6
Q9A071|PYRC_STRP1	Q9A071	pyrC SPy_0907 M5005_Spy0709	12082048.6	0	11408736.7	19506289	0	0
Q99XH9|Q99XH9_STRP1	Q99XH9	SPy_2197	120423761.6	92193752.2	184623453	203914064.3	190678490.2	92193752.2
Q9A150|Q9A150_STRP1	Q9A150	SPy_0464	12020297.4	8152596.1	13088479.9	11504880.8	9342579.5	8152596.1
Q99ZG1|Q99ZG1_STRP1	Q99ZG1	pstS SPy_1245	11997486.5	11891098.3	6250620.3	14401724.6	7639297.8	11891098.3
Q99Y36|Q99Y36_STRP1	Q99Y36	SPy_1885	1197699475.5	782158477	1531578584.9	1644545137.6	1440098183.6	782158477
Q9A1N0|Q9A1N0_STRP1	Q9A1N0	opuAA SPy_0183	119643146.3	75318725.3	170023862.7	217846363.3	180451383.8	75318725.3
Q9A1F4|Q9A1F4_STRP1	Q9A1F4	SPy_0306	119506795.9	67177991.9	136923005.4	119085708	92297567.6	67177991.9
P01772|HV311_HUMAN	P01762	IGHV3-11	11914026.6	15594560.1	21170010	116970308.4	116034647.1	15594560.1
Q9A1Y3|Q9A1Y3_STRP1	Q9A1Y3	purB SPy_0036	118910517.3	79667655.5	145646803.2	190574759.9	155589401.9	79667655.5
Q9A0E6|Q9A0E6_STRP1	Q9A0E6	SPy_0808	11878720.3	4551052.6	16490997.3	22806480.4	18405971.4	4551052.6
P60388|REX_STRP1	P60388	rex SPy_1120 M5005_Spy0842	118613774.6	68051673.3	137608204.3	175202275.4	125079142.1	68051673.3
Q99YD2|FABH_STRP1	Q99YD2	fabH SPy_1754 M5005_Spy1494	118150087.9	53045554.2	165560130.2	139455775.6	116470829.2	53045554.2
Q99ZX1|Q99ZX1_STRP1	Q99ZX1	SPy_1035	11784523.6	12356692.1	13913975.3	11820275.2	15827937.4	12356692.1
Q9A0U3|Q9A0U3_STRP1	Q9A0U3	SPy_0617	117417752.9	74522151.7	161883189	191651974.4	123443156.3	74522151.7
P66137|RL27_STRP1	P66137	rpmA rpl27 SPy_0822 M5005_Spy0635	1163221814.9	1073785652.2	1475001296.5	1818225131	1657141248.3	1073785652.2
P08519|APOA_HUMAN	P08519	LPA	1160248.7	23707635.5	23870482.3	50764254.1	15580381.9	23707635.5
Q99Y35|Q99Y35_STRP1	Q99Y35	asp SPy_1886	116021355.1	88246597.4	156416331.5	213486167.7	161274051.4	88246597.4
Q99XW9|Q99XW9_STRP1	Q99XW9	SPy_1987	1160191.9	0	1699932	1668192.9	1526226.6	0
Q99XQ4|Q99XQ4_STRP1	Q99XQ4	SPy_2097	11568255.7	5681389	32503920	5694634.1	3787037.5	5681389
P03973|SLPI_HUMAN	P03973	SLPI WAP4 WFDC4	1155593.2	654014.4	0	0	0	654014.4
Q99Y66|DPO4_STRP1	Q99Y66	dinB dinP SPy_1846 M5005_Spy1568	1155172.1	491193.3	1777849	0	0	491193.3
P01701|LV103_HUMAN	P01701	IGLV1-51	11496819.3	5544410.1	10490994.6	7581038.7	0	5544410.1
P04217|A1BG_HUMAN	P04217	A1BG	11495230.6	0	0	0	0	0
Q9A108|Q9A108_STRP1	Q9A108	vicR SPy_0528	114917921.5	91357203.9	180536462.6	210596225.3	191040135	91357203.9
Q9A1I2|Q9A1I2_STRP1	Q9A1I2	SPy_0260	11487226.2	14479419.5	14569336.6	6150196.2	5239317.2	14479419.5
Q99ZC9|Q99ZC9_STRP1	Q99ZC9	SPy_1285	114788335.5	94781290.8	160225984.9	170178231.3	168566729.2	94781290.8
P0C0C6|DNAK_STRP1	P0C0C6	dnaK SPy_1760 M5005_Spy1498	11478442007.8	9960179228	15037564731.1	16788658093.1	13843912523.2	9960179228
Q99XJ1|Q99XJ1_STRP1	Q99XJ1	holB SPy_2182	11477419.1	3266461.3	11144956.2	6704835.1	0	3266461.3
Q9A078|Q9A078_STRP1	Q9A078	SPy_0899	1145386.2	1051379.8	3242296.5	5313610.6	7686623.1	1051379.8
Q9A1W7|RL16_STRP1	Q9A1W7	rplP SPy_0057 M5005_Spy0051	1143722978.8	953713604	1522761334.6	1459904968.5	1308829824.8	953713604
Q99Y68|Q99Y68_STRP1	Q99Y68	recD2 SPy_1844	11417075.7	5366199.9	15948344.1	15069411.3	14328038.5	5366199.9
Q9A0S3|Q9A0S3_STRP1	Q9A0S3	ftsX SPy_0645	11354271.3	10924482.5	17932764.5	16213165	12032043.7	10924482.5
Q99YF6|Q99YF6_STRP1	Q99YF6	SPy_1727	113078336.1	56169480.3	153585552.1	246417088.5	178190019.9	56169480.3
Q99XU1|Q99XU1_STRP1	Q99XU1	SPy_2033	112768006.5	80951450.8	148865014.9	134402316.9	150290555.4	80951450.8
Q99YD1|Q99YD1_STRP1	Q99YD1	SPy_1755	112422125.4	73081135.5	213428189.1	200282088.6	132565134	73081135.5
Q99ZG6|Q99ZG6_STRP1	Q99ZG6	phoU SPy_1240	112016884.3	72970380.4	125142028.8	154309691.6	118349893.1	72970380.4
Q9A069|Q9A069_STRP1	Q9A069	parE SPy_0909	111737456.5	85796018.1	151464290.8	114651645	96823735.7	85796018.1
Q99Y64|Q99Y64_STRP1	Q99Y64	SPy_1850	1116152.1	0	0	0	0	0
Q9A115|SYT_STRP1	Q9A115	thrS SPy_0517 M5005_Spy0427	1113918209.5	765938562	1364242643.6	1625446010.5	1343938487.8	765938562
Q99ZD1|Q99ZD1_STRP1	Q99ZD1	pyk SPy_1282	11119110283.7	10389633759	15580499670.7	18281177664.9	15094987971.7	10389633759
Q9A161|Q9A161_STRP1	Q9A161	SPy_0446	11097631.3	5542071.9	16296940.5	5889280	5106104.1	5542071.9
Q08188|TGM3_HUMAN	Q08188	TGM3	1099934.1	365050.8	729926.2	0	0	365050.8
Q99Z86|Y1346_STRP1	Q99Z86	SPy_1346 M5005_Spy1098	109647922.3	73652987.3	141256246.3	119037783.5	114594825.3	73652987.3
Q9A1H0|Q9A1H0_STRP1	Q9A1H0	SPy_0277	109608305.8	67860710.5	168614198	163060197.9	113369539.9	67860710.5
P67320|NRDR_STRP1	P67320	nrdR SPy_0338 M5005_Spy0284	10905835.7	8284969	28350238.4	20978815.7	18621201.4	8284969
Q99Y82|Q99Y82_STRP1	Q99Y82	SPy_1828	108941400.2	73589201.1	162518140.6	197912619.6	180349020.9	73589201.1
Q99ZM1|Q99ZM1_STRP1	Q99ZM1	satD SPy_1171	10878404.8	0	10087659.4	33298424.5	25590480.8	0
Q9P2M7|CING_HUMAN	Q9P2M7	CGN KIAA1319	10837357.6	8378217.9	15892968	18910952.3	17266609.5	8378217.9
P69946|EFG_STRP1	P69946	fus SPy_0273 M5005_Spy0232	10795190892.2	8680150877.5	13092369033.9	14986188267.8	12585028702.9	8680150877.5
Q9A1D5|HTPX_STRP1	Q9A1D5	htpX SPy_0331 M5005_Spy0280	10787479.7	6006315.5	12672801.5	28855125.2	25387973.8	6006315.5
Q99XV3|Q99XV3_STRP1	Q99XV3	lmb SPy_2007	1076570.2	600115.7	1381065.9	0	1609944.9	600115.7
P30101|PDIA3_HUMAN	P30101	PDIA3 ERP57 ERP60 GRP58	107586.9	788819.6	0	3776610.2	0	788819.6
Q9A0A6|Y865_STRP1	Q9A0A6	SPy_0865 M5005_Spy0672	107280416.4	58084791.1	137938921	151289903.8	142486775	58084791.1
Q99Z57|SYA_STRP1	Q99Z57	alaS SPy_1389 M5005_Spy1132	1071885719.2	813938736.8	1491850072.4	1500326368.9	1369525542.1	813938736.8
Q9A0J4|Q9A0J4_STRP1	Q9A0J4	SPy_0752	107009112.3	81640724.9	143613502.8	116345686.5	114289978.9	81640724.9
Q9A0W8|Q9A0W8_STRP1	Q9A0W8	SPy_0580	106282394.9	41114820.9	144070536.3	124801626.2	102382302.9	41114820.9
Q99Y52|Q99Y52_STRP1	Q99Y52	SPy_1866	10627118.3	4366088.5	18445091.8	19271190.4	14851747.5	4366088.5
P01771|HV310_HUMAN	P01772	IGHV3-33	1062455.1	1584191	1673774.3	11002061.4	11910822.5	1584191
P18510|IL1RA_HUMAN	P18510	IL1RN IL1F3 IL1RA	1055867.2	0	0	1726815.6	0	0
Q99YM8|Q99YM8_STRP1	Q99YM8	sunL SPy_1627	10549971.1	13079134.7	26914939.9	12850524	7496070.1	13079134.7
Q99XH0|RLMH_STRP1	Q99XH0	rlmH SPy_2215 M5005_Spy1864	1054977.4	2231513.7	0	0	0	2231513.7
Q99Y31|Y1898_STRP1	Q99Y31	SPy_1898 M5005_Spy1614	10533175.6	114046.7	11749407.4	23818600.9	13867332.8	114046.7
Q99XW7|Q99XW7_STRP1	Q99XW7	SPy_1989	10506637.4	0	14103114.2	21144212.1	15793418.9	0
Q9A0G2|Q9A0G2_STRP1	Q9A0G2	rgpDc SPy_0790	105000063.5	84244416.8	149303505.4	151648724.3	123163286.2	84244416.8
Q9A057|Q9A057_STRP1	Q9A057	SPy_0923	10464812.7	12210744.3	15318707.3	8590023.5	16221959.8	12210744.3
Q9A0I1|SYFA_STRP1	Q9A0I1	pheS SPy_0768 M5005_Spy0587	104487311.9	114008966.3	162997802.9	168533791.5	138458572.3	114008966.3
Q99XV8|Q99XV8_STRP1	Q99XV8	dppC SPy_2002	10395733.4	15127226.8	26781867.8	19905400.1	13713363.9	15127226.8
Q99ZH4|Q99ZH4_STRP1	Q99ZH4	SPy_1228	1035219929.4	1010163789.5	1368525842.1	1629071294.7	1793755059.7	1010163789.5
Q9A1A4|Q9A1A4_STRP1	Q9A1A4	hlyX SPy_0378	10338173.3	3558519.6	19372473.5	10387738.9	6513635.7	3558519.6
Q9A0L9|ADCA_STRP1	Q9A0L9	adcA SPy_0714 M5005_Spy0543	10329747.5	3691661.5	12222155.7	51392943.4	43148958.3	3691661.5
P01703|LV105_HUMAN	P01703	IGLV1-40	10303632.7	15216725.6	11945750.3	60381998.3	58058278	15216725.6
Q99ZV7|Q99ZV7_STRP1	Q99ZV7	SPy_1054	1018934.4	0	0	0	0	0
Q99Z27|Q99Z27_STRP1	Q99Z27	SPy_1434	101556874.9	77954028.2	134323181.7	117008138.9	121835526.7	77954028.2
Q9A0I6|ATPE_STRP1	Q9A0I6	atpC SPy_0761 M5005_Spy0582	101497355.8	90492566.1	152956424	168950042.1	154108010.2	90492566.1
P0C0I1|SODM_STRP1	P0C0I1	sodA sod SPy_1406 M5005_Spy1145	101442406.6	60810983.1	132533090.7	450331183.7	347032054.4	60810983.1
P01834|IGKC_HUMAN	P01834	IGKC	1013233932.6	562895172.5	1247591178.2	8906014303.8	6897369074.4	562895172.5
P36952|SPB5_HUMAN	P36952	SERPINB5 PI5	101215.5	0	0	20311.1	0	0
Q04756|HGFA_HUMAN	Q04756	HGFAC	1007145.4	223551.8	1151461.8	1378836.7	1168041.4	223551.8
Q99XY5|Q99XY5_STRP1	Q99XY5	SPy_1960	10060260.9	5738144.1	7095796.8	12331134.3	0	5738144.1
P69952|EFTU_STRP1	P69952	tuf SPy_0611 M5005_Spy0508	25541804379	18088130043.5	29710276589	40530249063.1	31280235149.8	18088130043.5
P0C0G7|G3P_STRP1	P0C0G7	gap gapA plr SPy_0274 M5005_Spy0233	23496159678	19374934823.3	28661540154.8	32825462715.4	27028819121.4	19374934823.3
P68897|PGK_STRP1	P68897	pgk SPy_1881 M5005_Spy1599	8349414741	7179317582.2	14276222701	15672128651	13699016911.6	7179317582.2
P0C0B4|ARCA_STRP1	P0C0B4	arcA sagP SPy_1547 M5005_Spy1275	4253988335	3042552722.2	5705857002.6	5573225712.1	5079237550.1	3042552722.2
Q99Y07|Q99Y07_STRP1	Q99Y07	rplM SPy_1932	3786079662	3455425316.8	5504259466.6	5252444930.5	4876202206.4	3455425316.8
P66058|RL11_STRP1	P66058	rplK rl11 SPy_0460 M5005_Spy0374	3093872472	2550280903.3	3702754689.5	4172579311.9	3291449727.9	2550280903.3
Q99ZD0|PFKA_STRP1	Q99ZD0	pfkA pfk SPy_1283 M5005_Spy0989	1939792001	1585679320.9	2837013325.3	3192805389.4	2508111016.7	1585679320.9
Q9A0I7|ATPB_STRP1	Q9A0I7	atpD SPy_0760 M5005_Spy0581	1868230251	1366985036.9	2586020888.5	2596588551.6	2340541053.5	1366985036.9
Q9A1W4|RL14_STRP1	Q9A1W4	rplN SPy_0061 M5005_Spy0054	1481516901	1154151630.1	2006414582.5	1682659537.2	1454076824.7	1154151630.1
Q99Y41|Q99Y41_STRP1	Q99Y41	glnA SPy_1877	1470779613	740597982.7	1922422070.6	1741123231.5	1541035087.1	740597982.7
Q99XL5|SYR_STRP1	Q99XL5	argS SPy_2151 M5005_Spy1808	1387965006	997226785.9	1944927214.5	2694108207	2254406031.9	997226785.9
Q99ZA3|Q99ZA3_STRP1	Q99ZA3	SPy_1316	1181589372	752308043.4	1718823869.6	1444692995.2	1473023834.8	752308043.4
Q99ZH8|Q99ZH8_STRP1	Q99ZH8	pgmA SPy_1224	1084621156	712033124.6	1462004969.7	1506466769.8	1278087894.6	712033124.6
Q99YW2|Q99YW2_STRP1	Q99YW2	divIVAS SPy_1514	726024782	510963267.9	940855713.1	814015774.9	705434572.3	510963267.9
P60812|PRSA2_STRP1	P60812	prsA2 SPy_2037 M5005_Spy1732	689334847	441925738.4	858882583	884212508.3	712999763.7	441925738.4
Q99XV9|Q99XV9_STRP1	Q99XV9	dppA SPy_2000	661947145	626598667.2	940670545.7	1029939932.4	952296745.5	626598667.2
Q9A0B0|Q9A0B0_STRP1	Q9A0B0	SPy_0855	631034775	478431320.7	876895250.3	1000999390.5	777657104.8	478431320.7
Q99ZA6|DLTA_STRP1	Q99ZA6	dltA SPy_1312 M5005_Spy1073	599316612	555936892.6	767802518.4	793892657.3	790752170.2	555936892.6
Q99ZH5|Q99ZH5_STRP1	Q99ZH5	SPy_1227	597914285	366412064.1	734940540.1	885859282.5	753456416.1	366412064.1
P66446|RS16_STRP1	P66446	rpsP SPy_0840 M5005_Spy0648	550631400	599808711.6	945683524.2	813340533.8	647828825.4	599808711.6
Q9A081|Q9A081_STRP1	Q9A081	deoD2 deoD SPy_0894	544494919	389205951.2	677981421.1	768502015.5	625135473.5	389205951.2
Q99YE2|SYS_STRP1	Q99YE2	serS SPy_1742 M5005_Spy1483	471885408	377412682.3	616252212.8	767625189.6	633278784.1	377412682.3
P65146|IF3_STRP1	P65146	infC SPy_0804 M5005_Spy0619	439136153	240414411	601414175.8	589124968.4	545084683.2	240414411
Q99Z38|Q99Z38_STRP1	Q99Z38	deaD cshA SPy_1415	428368853	234096157.5	618692960.8	662086548.8	605689118.2	234096157.5
Q99ZX8|Q99ZX8_STRP1	Q99ZX8	acoA SPy_1026	405117007	238419697.4	445891755.5	557151658.3	452759666.3	238419697.4
P63927|DEOB_STRP1	P63927	deoB SPy_0890 M5005_Spy0696	368746606	262884084.3	491295214.5	610561720.4	504248324.7	262884084.3
Q9A046|Q9A046_STRP1	Q9A046	cpsFP SPy_0935	359956998	296328850	478301916.2	518791466	472246878.6	296328850
P63443|ACP_STRP1	P63443	acpP acpP.2 SPy_1753 M5005_Spy1493	359910993	266605928	491706309.9	378964450.9	401051002.4	266605928
P66526|RS21_STRP1	P66526	rpsU SPy_0779 M5005_Spy0597	352369595	227073933.3	426746021.5	524109444.9	492104791.2	227073933.3
Q99XV5|Y2005_STRP1	Q99XV5	SPy_2005 M5005_Spy1709	305647140	184400932.9	439907606.2	1291039776.8	494323452.7	184400932.9
P68886|Y2114_STRP1	P68886	SPy_2114 M5005_Spy1797	280232653	251261317.4	349326118.1	725452460.5	677850161.3	251261317.4
P35527|K1C9_HUMAN	P35527	KRT9	235030164	45037927.4	61423636.3	89939670.6	10762775.1	45037927.4
Q99ZL9|TRMFO_STRP1	Q99ZL9	trmFO gid SPy_1173 M5005_Spy0893	201549340	119954641.1	272589839.3	235762644.5	180494602.4	119954641.1
Q9A1V4|Q9A1V4_STRP1	Q9A1V4	secY SPy_0073	200895943	135673528.3	244312178.7	259636415.9	239668647.1	135673528.3
P63546|APT_STRP1	P63546	apt SPy_0927 M5005_Spy0728	199297698	196443232.6	308057676.4	342545547.5	272564522.3	196443232.6
Q99Y84|UVRA_STRP1	Q99Y84	uvrA SPy_1825 M5005_Spy1550	179775256	171663260.8	273530355.7	281250840.2	266240923.4	171663260.8
Q99ZE3|Q99ZE3_STRP1	Q99ZE3	SPy_1264	168030584	102340431.6	233733367.8	427793002	319824730.7	102340431.6
Q99Z62|Q99Z62_STRP1	Q99Z62	nrdF.2 SPy_1378	166562024	88792596.9	221894187.1	198190193.4	181725663.3	88792596.9
Q9A1M8|Q9A1M8_STRP1	Q9A1M8	polA SPy_0185	159964491	106505983.4	206565922.4	176354638.8	123447372.9	106505983.4
P02768|ALBU_HUMAN	P02768	ALB GIG20 GIG42 PRO0903 PRO1708 PRO2044 PRO2619 PRO2675 UNQ696/PRO1341	138757809	115749223.8	190548762.9	24760567456.5	19801919288.9	115749223.8
Q9A1E5|Q9A1E5_STRP1	Q9A1E5	SPy_0317	136340833	127960564.3	154063477.9	378438117.9	306797031.6	127960564.3
Q9A0V8|Q9A0V8_STRP1	Q9A0V8	SPy_0593	133918872	109856075.2	85742682.7	97592747.1	160385149.8	109856075.2
P0A3A4|DNAA_STRP1	P0A3A4	dnaA SPy_0002 M5005_Spy0001	130547968	97791833.9	167866397	136523278.7	114229678.9	97791833.9
Q99ZS9|MURB_STRP1	Q99ZS9	murB SPy_1101 M5005_Spy0825	130461859	116528008.9	180712053	141748574	135087976.8	116528008.9
Q99Z34|DDL_STRP1	Q99Z34	ddl ddlA SPy_1421 M5005_Spy1158	125757760	91618083.3	141680095.6	143108452.3	108937275.6	91618083.3
Q9A0J5|DNLJ_STRP1	Q9A0J5	ligA SPy_0751 M5005_Spy0573	115588796	80069374.1	140127562.6	124351405.7	115787820	80069374.1
Q9A117|Q9A117_STRP1	Q9A117	SPy_0515	89919321	78875140.6	117059486.3	155461923.1	111452717.2	78875140.6
Q9A0E7|Q9A0E7_STRP1	Q9A0E7	SPy_0807	84699565	52623261.3	111268694.9	98091475.1	78743632	52623261.3
Q99YU4|Q99YU4_STRP1	Q99YU4	SPy_1534	75819157	67958558.7	92786915.4	99085721	87391975.2	67958558.7
Q99ZK4|Q99ZK4_STRP1	Q99ZK4	SPy_1193	68347685	54550561.3	160041855	94424002.4	108406870.8	54550561.3
Q99ZM7|Q99ZM7_STRP1	Q99ZM7	SPy_1161	60796049	32848972.2	99435227.8	87571693.1	73855898.7	32848972.2
Q99YR0|Q99YR0_STRP1	Q99YR0	SPy_1582	59415320	42711879.8	88167875.8	93232736.4	80181059.9	42711879.8
Q9A1G5|Y285_STRP1	Q9A1G5	SPy_0285 M5005_Spy0242	56645745	31738699	78164667.6	96724019.7	72968966.9	31738699
Q9A0U7|CAPP_STRP1	Q9A0U7	ppc SPy_0608 M5005_Spy0505	54711220	39613922.7	77524299.3	90554958.1	79365190.5	39613922.7
Q9A1L3|Q9A1L3_STRP1	Q9A1L3	SPy_0208	50522081	4733026.5	39720707.6	34567748.9	29158488.2	4733026.5
Q99YF1|Q99YF1_STRP1	Q99YF1	SPy_1733	46495423	55587255.1	81490838.1	77380929	55862472.3	55587255.1
P60381|SPX_STRP1	P60381	spxA SPy_1249 M5005_Spy0959	39872780	37656322.9	57078511.8	50732032.4	41073139.8	37656322.9
Q9A076|PYRE_STRP1	Q9A076	pyrE SPy_0901 M5005_Spy0704	39074515	9726857.1	65594587	713230738.4	620715063.1	9726857.1
Q9A145|Q9A145_STRP1	Q9A145	phoH SPy_0471	37730488	13428211.7	54383601.4	46700038.6	44791623.8	13428211.7
Q9A1F2|NADD_STRP1	Q9A1F2	nadD SPy_0308 M5005_Spy0263	36718114	17619588.9	55570496.2	73020902.4	55447588.5	17619588.9
Q9A0U4|Q9A0U4_STRP1	Q9A0U4	murM SPy_0616	35345402	19787058.4	48561386	31463273.8	12695976.3	19787058.4
Q99Y34|Q99Y34_STRP1	Q99Y34	SPy_1892	31939249	17460402.8	49923294.5	53149884.1	53073013.3	17460402.8
Q99Y89|Q99Y89_STRP1	Q99Y89	scrR SPy_1817	26330041	13725214.2	20618685.7	22038458.3	13875353.5	13725214.2
Q99ZC3|Q99ZC3_STRP1	Q99ZC3	glgP SPy_1291	25928598	18866219.1	39776028.4	48733805.7	44854408.6	18866219.1
Q99Z78|MURA2_STRP1	Q99Z78	murA2 murZ SPy_1358 M5005_Spy1107	25312201	39858303	38548355.2	30077548.3	21236621.7	39858303
Q9A058|Q9A058_STRP1	Q9A058	hflX SPy_0922	24791296	23886098	41174507.7	37315120	39117779.3	23886098
Q8IUQ0|CLVS1_HUMAN	Q8IUQ0	CLVS1 CRALBPL RLBP1L1	24657358	26571369.7	35902556	0	24252941.3	26571369.7
Q9A1C2|Q9A1C2_STRP1	Q9A1C2	SPy_0352	22432220	12957198.9	33486108	29213594	32771707.1	12957198.9
Q99YK4|Q99YK4_STRP1	Q99YK4	SPy_1658	20299719	10455027.8	31111329.8	38495059.3	29949223.4	10455027.8
Q99XT6|Q99XT6_STRP1	Q99XT6	SPy_2045	17771830	0	28755098.3	43581353.2	37021159.2	0
Q99ZU3|UVRC_STRP1	Q99ZU3	uvrC SPy_1068 M5005_Spy0791	17650952	9422861.6	21855465.1	19188419.9	12860333	9422861.6
Q99Y46|TSAD_STRP1	Q99Y46	tsaD gcp SPy_1872 M5005_Spy1591	16151070	24249892.2	29752732.7	16071953.2	13598171.2	24249892.2
P23083|HV102_HUMAN	P01764	IGHV3-23	15929562	30294179.8	43423826.5	257817837.5	240137372.6	30294179.8
P01764|HV303_HUMAN			13901029	11733704.7	18134934.7	169033868.2	95290361.5	11733704.7
Q99Y29|Q99Y29_STRP1	Q99Y29	thiD SPy_1900	13496640	10346731.7	22798615.4	1872924.1	15643435.6	10346731.7
P04406|G3P_HUMAN	P04406	GAPDH GAPD CDABP0047 OK/SW-cl.12	13349782	20695764	20045123.7	814943.6	20573210.7	20695764
Q99XS5|Q99XS5_STRP1	Q99XS5	pbp2A SPy_2059	12599326	26348034	27825737.1	50905326.1	13167742.9	26348034
Q99YY4|Q99YY4_STRP1	Q99YY4	SPy_1487	12474291	6408619.5	18794637.4	20872256.2	10783670.5	6408619.5
Q9A1E9|Q9A1E9_STRP1	Q9A1E9	SPy_0312	12087126	12398201.7	18205510.5	7472168.9	13118683.6	12398201.7
Q99Z69|Q99Z69_STRP1	Q99Z69	deaD2 SPy_1369	11950210	0	17362558.3	21254446.6	21188632.1	0
Q99YT5|ARGR1_STRP1	Q99YT5	argR1 SPy_1549 M5005_Spy1277	11912077	8784939.1	12317000.6	1117953.3	5919015.1	8784939.1
Q99Z85|Q99Z85_STRP1	Q99Z85	psr SPy_1350	11635342	11650799.8	31031166.2	21503823.9	14629734.1	11650799.8
Q99XH7|Q99XH7_STRP1	Q99XH7	SPy_2199	10785364	6231181.3	14319856	10292064.5	6705577.7	6231181.3
Q99ZI0|Q99ZI0_STRP1	Q99ZI0	dfp SPy_1222	10771344	4753707	8435061.4	15902135.3	2518907.6	4753707
Q9BXR6|FHR5_HUMAN	Q9BXR6	CFHR5 CFHL5 FHR5	10379801	0	17455418.7	0	10847406.2	0
Q9A1S8|Q9A1S8_STRP1	Q9A1S8	pepA SPy_0115	10142655	9611745.6	30649048.5	42348916.8	13996816.3	9611745.6
Q99YU2|Q99YU2_STRP1	Q99YU2	SPy_1536	10034473	4659114.8	10711927.7	24259885.3	19268670.1	4659114.8
Q99YA0|Q99YA0_STRP1	Q99YA0	SPy_1798	9826560	7992186.6	16015920.8	24204201.2	7949421.7	7992186.6
Q9A0U9|Q9A0U9_STRP1	Q9A0U9	bsaA SPy_0605	9169892	5314732.3	13133598	0	10945028.5	5314732.3
Q99XX9|Q99XX9_STRP1	Q99XX9	SPy_1971	8175518	7769424.9	13922887.2	12584242.3	13045905.1	7769424.9
P08779|K1C16_HUMAN	P08779	KRT16 KRT16A	7992533	2164178.7	3273142.1	0	585513.3	2164178.7
Q99Y18|LACG_STRP1	Q99Y18	lacG SPy_1916 M5005_Spy1632	7556577	4939887.8	9923005.7	12082212.8	5954198.5	4939887.8
Q99YG7|Q99YG7_STRP1	Q99YG7	lacR.1 SPy_1712	7358619	2679968.2	4191040.3	1927049.6	0	2679968.2
Q99Z92|Q99Z92_STRP1	Q99Z92	rsuA SPy_1337	7304277	5182053.8	9905025.4	11825203.8	8074399.6	5182053.8
Q99ZT0|Q99ZT0_STRP1	Q99ZT0	folC.1 SPy_1096	6874548	2032696.1	9551292.7	7577156.9	0	2032696.1
P01031|CO5_HUMAN	P01031	C5 CPAMD4	6604078	32277813.8	0	990412786.3	794802866.5	32277813.8
Q9A1E8|Y314_STRP1	Q9A1E8	SPy_0314 M5005_Spy0267	6580584	6930280.3	4972939.8	0	0	6930280.3
P48163|MAOX_HUMAN	P48163	ME1	6578775	0	0	0	0	0
Q9A083|Q9A083_STRP1	Q9A083	arsC SPy_0891	6577232	4073161.4	12041761.7	12351635.7	11738605.4	4073161.4
Q9A0G9|Q9A0G9_STRP1	Q9A0G9	dnaG SPy_0781	5696051	7826265.8	1968121.5	2331928	12084213.1	7826265.8
Q99XL4|Q99XL4_STRP1	Q99XL4	SPy_2152	5415748	1641668.2	3225217.4	0	0	1641668.2
Q99YY2|Q99YY2_STRP1	Q99YY2	SPy_1491	4703508	1978290.2	5743836.8	6276900.8	5603455.7	1978290.2
Q99YF0|Q99YF0_STRP1	Q99YF0	SPy_1734	4663670	0	0	0	0	0
Q99ZV6|MSRB_STRP1	Q99ZV6	msrB csrA SPy_1055 M5005_Spy0778	3690688	5139648.4	5721265.6	10937926.1	2022962.8	5139648.4
Q99YC5|Q99YC5_STRP1	Q99YC5	SPy_1765	3605926	3966234.1	5088141.9	6917085.3	6168061.5	3966234.1
Q9A059|MIAA_STRP1	Q9A059	miaA SPy_0921 M5005_Spy0722	3326761	2208144.9	4451268.3	0	0	2208144.9
Q9A1E2|Q9A1E2_STRP1	Q9A1E2	SPy_0321	2986576	1501120.2	3576733.2	5023447.9	4975253.8	1501120.2
Q02413|DSG1_HUMAN	Q02413	DSG1 CDHF4	2904736	2410939.4	0	2449209.7	0	2410939.4
Q99ZH3|Q99ZH3_STRP1	Q99ZH3	cdd SPy_1230	2737563	0	3519118.5	3427866.4	3108441.8	0
Q99Y25|Q99Y25_STRP1	Q99Y25	hsdS SPy_1905	2696134	0	0	0	2747310.5	0
P10909|CLUS_HUMAN	P10909	CLU APOJ CLI KUB1 AAG4	2540212	0	4721747.7	323003810.4	251836181.9	0
Q9A1M7|Q9A1M7_STRP1	Q9A1M7	SPy_0186	2063584	1251359.6	4598323	29973140.5	32471819.1	1251359.6
P29401|TKT_HUMAN	P29401	TKT	1533585	1647391.4	1744528	3556988.2	599462.7	1647391.4
P01599|KV107_HUMAN	P01599	IGKV1-17	1459029	845228.6	0	0	3694131.8	845228.6
Q9C0B2|CFA74_HUMAN	Q9C0B2	CFAP74 C1orf222 KIAA1751	1212729	0	0	0	442373.3	0
P02774|VTDB_HUMAN	P02774	GC	899959	0	1235050.1	0	1332270.6	0
Q99YN4|Q99YN4_STRP1	Q99YN4	SPy_1619	634288	0	0	0	0	0
P63261|ACTG_HUMAN	P63261	ACTG1 ACTG	339575	0	492737.8	821438.7	558052.5	0
O43866|CD5L_HUMAN	O43866	CD5L API6 UNQ203/PRO229	327042	63535.9	511951.9	2124961.1	2146855.7	63535.9
O95445|APOM_HUMAN	O95445	APOM G3A NG20 HSPC336	233074	88046.1	476525.6	835253.9	0	88046.1
Q86YZ3|HORN_HUMAN	Q86YZ3	HRNR S100A18	191400	147311.1	0	164269.6	0	147311.1
P49189|AL9A1_HUMAN	P49189	ALDH9A1 ALDH4 ALDH7 ALDH9	155126	0	0	0	0	0
P22079|PERL_HUMAN	P22079	LPO SAPX	145836	0	0	0	34503612.9	0
P02763|A1AG1_HUMAN	P02763	ORM1 AGP1	40330	30743057.8	0	3118586.2	4097545.2	30743057.8
A6NCN2|KR87P_HUMAN	A6NCN2	KRT87P KRT121P KRTHBP4	0	0	582577.3	0	0	0
GFP			0	242632.5	1664819.3	0	0	242632.5
O00187|MASP2_HUMAN	O00187	MASP2	0	330930.4	0	0	1365766.1	330930.4
O00391|QSOX1_HUMAN	O00391	QSOX1 QSCN6 UNQ2520/PRO6013	0	0	2101643.5	6099734.6	0	0
O00748|EST2_HUMAN	O00748	CES2 ICE	0	0	0	0	0	0
O14684|PTGES_HUMAN	O14684	PTGES MGST1L1 MPGES1 PGES PIG12	0	0	0	1376769.5	0	0
O14791|APOL1_HUMAN	O14791	APOL1 APOL	0	0	0	0	622070.5	0
O14960|LECT2_HUMAN	O14960	LECT2	0	877962.2	807521.1	720662	0	877962.2
O15144|ARPC2_HUMAN	O15144	ARPC2 ARC34 PRO2446	0	0	0	569741.4	0	0
O15145|ARPC3_HUMAN	O15145	ARPC3 ARC21	0	0	0	0	0	0
O60218|AK1BA_HUMAN	O60218	AKR1B10 AKR1B11	0	0	0	17787603.8	0	0
O75083|WDR1_HUMAN	O75083	WDR1	0	0	0	0	1258902.2	0
O75173|ATS4_HUMAN	O75173	ADAMTS4 KIAA0688 UNQ769/PRO1563	0	15728302.1	29584523.2	600918.5	0	15728302.1
O75223|GGCT_HUMAN	O75223	GGCT C7orf24 CRF21	0	1255658.9	160457.3	0	0	1255658.9
O75326|SEM7A_HUMAN	O75326	SEMA7A CD108 SEMAL	0	0	0	0	0	0
O75340|PDCD6_HUMAN	O75340	PDCD6 ALG2	0	0	0	0	0	0
O75888|TNF13_HUMAN	O75888	TNFSF13 APRIL TALL2 ZTNF2 UNQ383/PRO715	0	0	2379156.4	0	0	0
O76011|KRT34_HUMAN	O76011	KRT34 HHA4 HKA4 KRTHA4	0	0	0	0	0	0
O76013|KRT36_HUMAN	O76013	KRT36 HHA6 HKA6 KRTHA6	0	0	0	0	0	0
O95996|APC2_HUMAN	O95996	APC2 APCL	0	0	0	0	0	0
P00338|LDHA_HUMAN	P00338	LDHA PIG19	0	1320507.1	0	0	7243906.6	1320507.1
P00450|CERU_HUMAN	P00450	CP	0	0	0	0	633580.4	0
P00491|PNPH_HUMAN	P00491	PNP NP	0	0	0	0	0	0
P00558|PGK1_HUMAN	P00558	PGK1 PGKA MIG10 OK/SW-cl.110	0	0	547385.4	0	659133.1	0
P00736|C1R_HUMAN	P00736	C1R	0	482395.9	6051597.8	1313529.2	1528172.1	482395.9
P00738|HPT_HUMAN	P00738	HP	0	138252.8	0	12705323.7	24823282.2	138252.8
P00740|FA9_HUMAN	P00740	F9	0	0	0	0	0	0
P00747|PLMN_HUMAN	P00747	PLG	0	0	0	38905099.8	61388982.4	0
P00748|FA12_HUMAN	P00748	F12	0	0	0	0	0	0
P00751|CFAB_HUMAN	P00751	CFB BF BFD	0	0	0	41515849.8	26145534.4	0
P01009|A1AT_HUMAN	P01009	SERPINA1 AAT PI PRO0684 PRO2209	0	0	0	23664267.3	27622245.4	0
P01019|ANGT_HUMAN	P01019	AGT SERPINA8	0	0	0	0	0	0
P01034|CYTC_HUMAN	P01034	CST3	0	0	0	0	0	0
P01037|CYTN_HUMAN	P01037	CST1	0	0	1458720.8	0	0	0
P01042|KNG1_HUMAN	P01042	KNG1 BDK KNG	0	0	0	639417.1	235549.1	0
P01596|KV104_HUMAN	P01597	IGKV1-39	0	2559832.8	3848725.9	81050802.9	79162086.4	2559832.8
P01597|KV105_HUMAN	P01602	IGKV1-5	0	0	0	7299763.9	6820105.9	0
P01602|KV110_HUMAN	P01593	IGKV1D-33	0	0	0	13554199.5	0	0
P01604|KV112_HUMAN	P01768	IGHV3-30	0	0	0	15968896.2	16316740.9	0
P01609|KV117_HUMAN	P01780	IGHV3-7	0	295953	0	2008105.8	1924696.1	295953
P01770|HV309_HUMAN	P01782	IGHV3-9	0	11305281.1	0	88852091.2	77889095.8	11305281.1
P01780|HV307_HUMAN	P01780	IGHV3-7	0	0	0	19374274.5	16678833.5	0
P01880|IGHD_HUMAN	P01880	IGHD	0	0	0	0	0	0
P02538|K2C6A_HUMAN	P02538	KRT6A K6A KRT6D	0	0	0	1264902.4	0	0
P02545|LMNA_HUMAN	P02545	LMNA LMN1	0	0	0	0	0	0
P02647|APOA1_HUMAN	P02647	APOA1	0	1442526.3	0	326912671.5	352194210.8	1442526.3
P02649|APOE_HUMAN	P02649	APOE	0	0	0	525802812.3	403599231.9	0
P02652|APOA2_HUMAN	P02652	APOA2	0	0	0	10882602.2	8308704.5	0
P02654|APOC1_HUMAN	P02654	APOC1	0	0	0	0	0	0
P02655|APOC2_HUMAN	P02655	APOC2 APC2	0	0	0	6707933.4	0	0
P02656|APOC3_HUMAN	P02656	APOC3	0	0	0	222003493.7	157063313.1	0
P02745|C1QA_HUMAN	P02745	C1QA	0	0	0	27505783.4	21192339.8	0
P02746|C1QB_HUMAN	P02746	C1QB	0	0	0	23965279	15606880.3	0
P02747|C1QC_HUMAN	P02747	C1QC C1QG	0	0	0	164368988.9	137129238.1	0
P02748|CO9_HUMAN	P02748	C9	0	49957.1	0	713703748.6	634349622.1	49957.1
P02749|APOH_HUMAN	P02749	APOH B2G1	0	0	0	10849664.3	3847989.6	0
P02750|A2GL_HUMAN	P02750	LRG1 LRG	0	11721877.6	0	0	0	11721877.6
P02760|AMBP_HUMAN	P02760	AMBP HCP ITIL	0	2332144.2	0	4973090.9	4660210.3	2332144.2
P02765|FETUA_HUMAN	P02765	AHSG FETUA PRO2743	0	0	0	0	0	0
P02766|TTHY_HUMAN	P02766	TTR PALB	0	0	0	3222835.1	1996731.9	0
P02776|PLF4_HUMAN	P02776	PF4 CXCL4 SCYB4	0	0	0	3260067	4959952.1	0
P02788|TRFL_HUMAN	P02788	LTF GIG12 LF	0	0	0	0	0	0
P02790|HEMO_HUMAN	P02790	HPX	0	0	6075984.8	0	8797842.7	0
P02814|SMR3B_HUMAN	P02814	SMR3B PBII PRL3 PROL3	0	0	0	0	1259354.2	0
P03951|FA11_HUMAN	P03951	F11	0	0	0	0	0	0
P03952|KLKB1_HUMAN	P03952	KLKB1 KLK3	0	0	0	0	0	0
P04004|VTNC_HUMAN	P04004	VTN	0	0	0	963091146.7	857840922.7	0
P04040|CATA_HUMAN	P04040	CAT	0	0	0	0	0	0
P04066|FUCO_HUMAN	P04066	FUCA1 Nbla10230	0	0	0	0	0	0
P04080|CYTB_HUMAN	P04080	CSTB CST6 STFB	0	0	0	0	0	0
P04208|LV106_HUMAN	P01700	IGLV1-47	0	0	0	20315161.1	15441856.4	0
P04259|K2C6B_HUMAN	P04259	KRT6B K6B KRTL1	0	0	0	0	0	0
P04275|VWF_HUMAN	P04275	VWF F8VWF	0	0	0	0	0	0
P04745|AMY1_HUMAN	P04745	AMY1A AMY1; AMY1B AMY1; AMY1C AMY1	0	0	0	0	0	0
P05090|APOD_HUMAN	P05090	APOD	0	0	0	0	0	0
P05155|IC1_HUMAN	P05155	SERPING1 C1IN C1NH	0	0	21947.3	115359.1	0	0
P05156|CFAI_HUMAN	P05156	CFI IF	0	0	5237247.7	0	5580720.3	0
P05160|F13B_HUMAN	P05160	F13B	0	0	0	0	0	0
P05164|PERM_HUMAN	P05164	MPO	0	214510.3	0	0	20318.1	214510.3
P06311|KV311_HUMAN	P04433	IGKV3-11	0	0	0	0	0	0
P06681|CO2_HUMAN	P06681	C2	0	0	235959.1	0	0	0
P06727|APOA4_HUMAN	P06727	APOA4	0	1139448.6	419479.3	58369464.3	41533908.5	1139448.6
P06744|G6PI_HUMAN	P06744	GPI	0	0	0	191501.3	0	0
P07195|LDHB_HUMAN	P07195	LDHB	0	0	0	0	0	0
P07225|PROS_HUMAN	P07225	PROS1 PROS	0	0	0	774637582	700121211.5	0
P07357|CO8A_HUMAN	P07357	C8A	0	0	0	179889401.3	154508971.2	0
P07476|INVO_HUMAN	P07476	IVL	0	0	135723.2	5437317	0	0
P07737|PROF1_HUMAN	P07737	PFN1	0	0	27181.1	247967.9	0	0
P07900|HS90A_HUMAN	P07900	HSP90AA1 HSP90A HSPC1 HSPCA	0	0	0	0	0	0
P07996|TSP1_HUMAN	P07996	THBS1 TSP TSP1	0	0	0	183239.3	0	0
P08697|A2AP_HUMAN	P08697	SERPINF2 AAP PLI	0	0	0	0	0	0
P08865|RSSA_HUMAN	P08865	RPSA LAMBR LAMR1	0	0	0	0	0	0
P09211|GSTP1_HUMAN	P09211	GSTP1 FAEES3 GST3	0	0	2116248.6	94127.1	33671.1	0
P09228|CYTT_HUMAN	P09228	CST2	0	0	0	0	0	0
P09871|C1S_HUMAN	P09871	C1S	0	86487	161810.7	402200.4	619625.4	86487
P0C0L4|CO4A_HUMAN	P0C0L4	C4A CO4 CPAMD2	0	0	0	52431136.6	46801973.6	0
P0C0L5|CO4B_HUMAN	P0C0L5	C4B CO4 CPAMD3; C4B_2	0	0	0	132959635.7	137138844.9	0
P10520|STRP_STRP1	P10520	ska SPy_1979 M5005_Spy1684	0	2030790.5	9909254.9	23061923.2	36298213.1	2030790.5
P10643|CO7_HUMAN	P10643	C7	0	0	0	551099209	455856800.1	0
P11021|GRP78_HUMAN	P11021	HSPA5 GRP78	0	371359.1	577933.7	60287.9	112746.8	371359.1
P11142|HSP7C_HUMAN	P11142	HSPA8 HSC70 HSP73 HSPA10	0	0	0	0	0	0
P12259|FA5_HUMAN	P12259	F5	0	0	1147099.7	33717674.3	1257682.3	0
P12532|KCRU_HUMAN	P12532	CKMT1A CKMT; CKMT1B CKMT	0	0	0	0	0	0
P13646|K1C13_HUMAN	P13646	KRT13	0	0	0	0	0	0
P14324|FPPS_HUMAN	P14324	FDPS FPS KIAA1293	0	0	0	0	0	0
P14618|KPYM_HUMAN	P14618	PKM OIP3 PK2 PK3 PKM2	0	0	0	0	0	0
P14735|IDE_HUMAN	P14735	IDE	0	0	0	0	0	0
P14923|PLAK_HUMAN	P14923	JUP CTNNG DP3	0	0	373533.7	0	0	0
P15104|GLNA_HUMAN	P15104	GLUL GLNS	0	141676751.1	0	232527099.5	0	141676751.1
P15169|CBPN_HUMAN	P15169	CPN1 ACBP	0	14290397.4	0	0	0	14290397.4
P15309|PPAP_HUMAN	P15309	ACPP	0	0	494821.9	312022.7	0	0
P15924|DESP_HUMAN	P15924	DSP	0	873675.1	1250657.9	9569987.4	131448.9	873675.1
P19013|K2C4_HUMAN	P19013	KRT4 CYK4	0	0	0	0	0	0
P19652|A1AG2_HUMAN	P19652	ORM2 AGP2	0	0	0	8237991.4	9365837.5	0
P20160|CAP7_HUMAN	P20160	AZU1	0	0	0	0	0	0
P20742|PZP_HUMAN	P20742	PZP CPAMD6	0	0	0	802322.9	359501.6	0
P20851|C4BPB_HUMAN	P20851	C4BPB	0	640264.5	0	354334319.3	311390504.5	640264.5
P20930|FILA_HUMAN	P20930	FLG	0	0	0	123183.5	0	0
P22314|UBA1_HUMAN	P22314	UBA1 A1S9T UBE1	0	0	288460.4	5961357.6	3535260.7	0
P22352|GPX3_HUMAN	P22352	GPX3 GPXP	0	0	0	0	0	0
P23526|SAHH_HUMAN	P23526	AHCY SAHH	0	97968.9	5688533.8	747552.1	0	97968.9
P25311|ZA2G_HUMAN	P25311	AZGP1 ZAG ZNGP1	0	0	0	0	0	0
P27169|PON1_HUMAN	P27169	PON1 PON	0	0	0	0	0	0
P27918|PROP_HUMAN	P27918	CFP PFC	0	880055.6	7089858.5	202099340.6	183032728.6	880055.6
P28325|CYTD_HUMAN	P28325	CST5	0	0	0	0	0	0
P28472|GBRB3_HUMAN	P28472	GABRB3	0	0	1281424	0	0	0
P28799|GRN_HUMAN	P28799	GRN	0	0	0	0	0	0
P29622|KAIN_HUMAN	P29622	SERPINA4 KST PI4	0	0	0	54699980.9	51973409.7	0
P30613|KPYR_HUMAN	P30613	PKLR PK1 PKL	0	0	2678858.4	0	0	0
P30740|ILEU_HUMAN	P30740	SERPINB1 ELANH2 MNEI PI2	0	235092.4	0	0	0	235092.4
P30838|AL3A1_HUMAN	P30838	ALDH3A1 ALDH3	0	397577.1	0	926711.4	119736.8	397577.1
P31146|COR1A_HUMAN	P31146	CORO1A CORO1	0	194794.6	0	102565.9	0	194794.6
P31151|S10A7_HUMAN	P31151	S100A7 PSOR1 S100A7C	0	0	0	0	0	0
P31944|CASPE_HUMAN	P31944	CASP14	0	0	0	0	0	0
P31947|1433S_HUMAN	P31947	SFN HME1	0	0	0	0	0	0
P33908|MA1A1_HUMAN	P33908	MAN1A1	0	0	0	0	0	0
P35579|MYH9_HUMAN	P35579	MYH9	0	0	0	0	0	0
P36871|PGM1_HUMAN	P36871	PGM1	0	0	0	9275854.8	0	0
P36955|PEDF_HUMAN	P36955	SERPINF1 PEDF PIG35	0	77289.7	0	0	0	77289.7
P37837|TALDO_HUMAN	P37837	TALDO1 TAL TALDO TALDOR	0	0	0	4836075.4	0	0
P40394|ADH7_HUMAN	P40394	ADH7	0	0	0	7245445.2	0	0
P42357|HUTH_HUMAN	P42357	HAL HIS	0	0	0	584925.4	0	0
P43652|AFAM_HUMAN	P43652	AFM ALB2 ALBA	0	0	0	0	0	0
P47929|LEG7_HUMAN	P47929	LGALS7 PIG1; LGALS7B	0	0	0	3509129.2	0	0
P48594|SPB4_HUMAN	P48594	SERPINB4 PI11 SCCA2	0	0	0	0	0	0
P48740|MASP1_HUMAN	P48740	MASP1 CRARF CRARF1 PRSS5	0	4918058.8	0	0	0	4918058.8
P49908|SEPP1_HUMAN	P49908	SELENOP SELP SEPP1	0	0	0	0	2055805.6	0
P52565|GDIR1_HUMAN	P52565	ARHGDIA GDIA1	0	0	1338603	1404053	1386382.5	0
P52566|GDIR2_HUMAN	P52566	ARHGDIB GDIA2 GDID4 RAP1GN1	0	0	0	953361.1	0	0
P55058|PLTP_HUMAN	P55058	PLTP	0	0	0	6989843.4	0	0
P60174|TPIS_HUMAN	P60174	TPI1 TPI	0	0	0	0	0	0
P60709|ACTB_HUMAN	P60709	ACTB	0	0	0	4174677.5	5109224.2	0
P61158|ARP3_HUMAN	P61158	ACTR3 ARP3	0	0	0	0	0	0
P61160|ARP2_HUMAN	P61160	ACTR2 ARP2	0	0	0	1391276.4	0	0
P61244|MAX_HUMAN	P61244	MAX BHLHD4	0	0	0	0	0	0
P62701|RS4X_HUMAN	P62701	RPS4X CCG2 RPS4 SCAR	0	0	0	0	0	0
P62937|PPIA_HUMAN	P62937	PPIA CYPA	0	165584.9	0	0	148384.8	165584.9
P63104|1433Z_HUMAN	P63104	YWHAZ	0	1681752.6	2811891.3	1786546.8	945786.1	1681752.6
P63244|GBLP_HUMAN	P63244	RACK1 GNB2L1 HLC7 PIG21	0	0	0	0	0	0
P63597|AROE_STRP1	P63597	aroE SPy_1584 M5005_Spy1303	0	0	1130356.3	1907600.9	1250282.2	0
P65103|IDI2_STRP1	P65103	fni SPy_0879 M5005_Spy0685	0	1335125	0	0	0	1335125
P66421|RS14Z_STRP1	P66421	rpsZ rpsN.1 rpsN1 SPy_0064 M5005_Spy0057	0	11551679.5	0	0	17537169.6	11551679.5
P66677|RNH3_STRP1	P66677	rnhC SPy_1841 M5005_Spy1564	0	0	0	3925383	0	0
P67634|XERS_STRP1	P67634	xerS SPy_1196 M5005_Spy0913	0	1171027.9	2290966.7	0	0	1171027.9
P68871|HBB_HUMAN	P68871	HBB	0	0	0	0	1869546.1	0
P68999|TADA_STRP1	P68999	tadA SPy_0209 M5005_Spy0179	0	602783.8	0	0	0	602783.8
P69905|HBA_HUMAN	P69905	HBA1; HBA2	0	0	0	3184261.9	2382021.3	0
P78317|RNF4_HUMAN	P78317	RNF4 SNURF RES4-26	0	0	0	0	0	0
P78385|KRT83_HUMAN	P78385	KRT83 KRTHB3	0	0	5052120	0	0	0
P80108|PHLD_HUMAN	P80108	GPLD1 PIGPLD1	0	260993.4	0	0	0	260993.4
P80511|S10AC_HUMAN	P80511	S100A12	0	0	0	196178.2	0	0
P81605|DCD_HUMAN	P81605	DCD AIDD DSEP	0	0	0	0	0	0
Q01469|FABP5_HUMAN	Q01469	FABP5	0	0	0	0	0	0
Q06033|ITIH3_HUMAN	Q06033	ITIH3	0	0	0	0	0	0
Q08830|FGL1_HUMAN	Q08830	FGL1 HFREP1	0	0	0	0	0	0
Q09666|AHNK_HUMAN	Q09666	AHNAK PM227	0	0	0	0	0	0
Q13103|SPP24_HUMAN	Q13103	SPP2 SPP24	0	0	0	7249661.2	4383096.7	0
Q13361|MFAP5_HUMAN	Q13361	MFAP5 MAGP2	0	0	0	577169.9	0	0
Q13790|APOF_HUMAN	Q13790	APOF	0	0	0	0	0	0
Q14624|ITIH4_HUMAN	Q14624	ITIH4 IHRP ITIHL1 PK120 PRO1851	0	0	0	6189588.4	599231.1	0
Q14766|LTBP1_HUMAN	Q14766	LTBP1	0	0	0	0	0	0
Q14CN2|CLCA4_HUMAN	Q14CN2	CLCA4 CaCC2 UNQ562/PRO1124	0	3705705.7	0	0	0	3705705.7
Q15149|PLEC_HUMAN	Q15149	PLEC PLEC1	0	0	0	0	0	0
Q15323|K1H1_HUMAN	Q15323	KRT31 HHA1 HKA1 KRTHA1	0	0	0	0	0	0
Q15582|BGH3_HUMAN	Q15582	TGFBI BIGH3	0	0	0	0	0	0
Q16610|ECM1_HUMAN	Q16610	ECM1	0	0	0	4807280.5	6739380.6	0
Q562R1|ACTBL_HUMAN	Q562R1	ACTBL2	0	0	0	0	0	0
Q59EK9|RUN3A_HUMAN	Q59EK9	RUNDC3A RAP2IP RPIP8	0	0	0	0	0	0
Q5T749|KPRP_HUMAN	Q5T749	KPRP C1orf45	0	0	0	0	0	0
Q6KB66|K2C80_HUMAN	Q6KB66	KRT80 KB20	0	0	0	0	0	0
Q6P3W2|DJC24_HUMAN	Q6P3W2	DNAJC24 DPH4 ZCSL3	0	0	0	885502	0	0
Q6P5S2|LEG1H_HUMAN	Q6P5S2	LEG1 C6orf58	0	0	6629572.8	6838894.5	0	0
Q6UX71|PXDC2_HUMAN	Q6UX71	PLXDC2 TEM7R UNQ2514/PRO6003	0	5514726.4	5079735.8	30401499.4	4440779.2	5514726.4
Q6ZMI0|PPR21_HUMAN	Q6ZMI0	PPP1R21 CCDC128 KLRAQ1	0	3131538.5	0	0	0	3131538.5
Q6ZN30|BNC2_HUMAN	Q6ZN30	BNC2	0	0	0	0	12064950.5	0
Q6ZV73|FGD6_HUMAN	Q6ZV73	FGD6 KIAA1362 ZFYVE24	0	0	0	0	121219.8	0
Q7DAL2|Q7DAL2_STRP1	Q7DAL2	dppB SPy_2001	0	3692276.6	0	0	0	3692276.6
Q86UD1|OAF_HUMAN	Q86UD1	OAF NS5ATP13TP2	0	2717900.9	4220661.3	0	0	2717900.9
Q86UX7|URP2_HUMAN	Q86UX7	FERMT3 KIND3 MIG2B URP2	0	0	0	0	0	0
Q8IUC1|KR111_HUMAN	Q8IUC1	KRTAP11-1 KAP11.1 KRTAP11.1	0	0	0	0	0	0
Q8IZD9|DOCK3_HUMAN	Q8IZD9	DOCK3 KIAA0299 MOCA	0	0	0	0	0	0
Q8N1N4|K2C78_HUMAN	Q8N1N4	KRT78 K5B KB40	0	0	0	0	8576100.8	0
Q8NHM5|KDM2B_HUMAN	Q8NHM5	KDM2B CXXC2 FBL10 FBXL10 JHDM1B PCCX2	0	0	0	202079.5	0	0
Q8TAX7|MUC7_HUMAN	Q8TAX7	MUC7 MG2	0	3161273.5	0	0	0	3161273.5
Q8TBF4|ZCRB1_HUMAN	Q8TBF4	ZCRB1	0	750615.8	2368947.7	44555275.1	45382594	750615.8
Q8TDL5|BPIB1_HUMAN	Q8TDL5	BPIFB1 C20orf114 LPLUNC1 UNQ706/PRO1357	0	0	0	0	0	0
Q8WVV4|POF1B_HUMAN	Q8WVV4	POF1B	0	0	0	0	0	0
Q8WWA0|ITLN1_HUMAN	Q8WWA0	ITLN1 INTL ITLN LFR UNQ640/PRO1270	0	0	0	33672120.3	0	0
Q92764|KRT35_HUMAN	Q92764	KRT35 HHA5 HKA5 KRTHA5	0	0	0	96623335.3	81901088.1	0
Q92954|PRG4_HUMAN	Q92954	PRG4 MSF SZP	0	0	0	0	0	0
Q96G03|PGM2_HUMAN	Q96G03	PGM2 MSTP006	0	5956770.6	297661.8	204435.7	580673.9	5956770.6
Q96G23|CERS2_HUMAN	Q96G23	CERS2 LASS2 TMSG1	0	0	0	0	347360.9	0
Q96IY4|CBPB2_HUMAN	Q96IY4	CPB2	0	0	0	9343381.1	6860767.9	0
Q96KP4|CNDP2_HUMAN	Q96KP4	CNDP2 CN2 CPGL HEL-S-13 PEPA	0	0	0	0	0	0
Q96PD5|PGRP2_HUMAN	Q96PD5	PGLYRP2 PGLYRPL PGRPL UNQ3103/PRO10102	0	0	0	0	0	0
Q99459|CDC5L_HUMAN	Q99459	CDC5L KIAA0432 PCDC5RP	0	0	0	62214246.1	46127220.7	0
Q99XH3|Q99XH3_STRP1	Q99XH3	SPy_2209	0	3174589.5	0	0	10788134.3	3174589.5
Q99XH8|Q99XH8_STRP1	Q99XH8	SPy_2198	0	4134721	6035781.8	0	0	4134721
Q99XI0|Q99XI0_STRP1	Q99XI0	pgsA SPy_2196	0	0	0	0	0	0
Q99XI3|Q99XI3_STRP1	Q99XI3	ecfT SPy_2193	0	2696136.8	0	0	0	2696136.8
Q99XK0|Q99XK0_STRP1	Q99XK0	SPy_2170	0	0	0	0	0	0
Q99XL3|Q99XL3_STRP1	Q99XL3	SPy_2153	0	1559788.5	0	0	0	1559788.5
Q99XQ3|Q99XQ3_STRP1	Q99XQ3	SPy_2099	0	0	0	0	4599646.3	0
Q99XU4|Q99XU4_STRP1	Q99XU4	SPy_2029	0	0	0	3174128	0	0
Q99XV4|Q99XV4_STRP1	Q99XV4	SPy_2006	0	1091736.7	0	0	0	1091736.7
Q99Y00|Q99Y00_STRP1	Q99Y00	mrnC SPy_1940	0	6763978.6	3528981.9	0	3582284.7	6763978.6
Q99Y10|Q99Y10_STRP1	Q99Y10	SPy_1926	0	0	0	11010370.1	0	0
Q99Y97|ACPS_STRP1	Q99Y97	acpS SPy_1804 M5005_Spy1533	0	0	0	0	0	0
Q99YE3|Q99YE3_STRP1	Q99YE3	SPy_1741	0	5147955.3	0	0	0	5147955.3
Q99YE7|Q99YE7_STRP1	Q99YE7	SPy_1737	0	793417	0	0	0	793417
Q99YG8|Q99YG8_STRP1	Q99YG8	SPy_1711	0	1724706.8	0	0	0	1724706.8
Q99YH1|LACA1_STRP1	Q99YH1	lacA1 lacA.1 SPy_1708 M5005_Spy1398	0	0	9247660.6	10636958	10270435.4	0
Q99YM1|Q99YM1_STRP1	Q99YM1	atoD.1 SPy_1638	0	0	0	0	0	0
Q99YP1|Y1608_STRP1	Q99YP1	SPy_1608 M5005_Spy1321	0	0	0	2114466.5	1658202.9	0
Q99YV8|Q99YV8_STRP1	Q99YV8	SPy_1519	0	0	5116501.8	0	0	0
Q99YX9|Q99YX9_STRP1	Q99YX9	SPy_1494	0	0	0	0	0	0
Q99YY1|Q99YY1_STRP1	Q99YY1	SPy_1492	0	0	10512754.9	10137372.3	7452885.7	0
Q99Z54|Q99Z54_STRP1	Q99Z54	SPy_1392	0	0	0	6697265.4	6370407.8	0
Q99Z82|Q99Z82_STRP1	Q99Z82	SPy_1353	0	0	6732343.3	7588144.6	0	0
Q99Z88|Q99Z88_STRP1	Q99Z88	SPy_1344	0	0	0	0	0	0
Q99Z91|Q99Z91_STRP1	Q99Z91	SPy_1339	0	0	0	6338776.7	0	0
Q99ZC2|Q99ZC2_STRP1	Q99ZC2	malM SPy_1292	0	2938966	9108820.6	0	0	2938966
Q99ZF3|Q99ZF3_STRP1	Q99ZF3	SPy_1253	0	0	0	6727574.3	0	0
Q99ZH1|COAA_STRP1	Q99ZH1	coaA SPy_1233 M5005_Spy0945	0	0	0	0	0	0
Q99ZH2|Q99ZH2_STRP1	Q99ZH2	SPy_1232	0	5456062.3	15480852.5	16689930.9	14576358.7	5456062.3
Q99ZH7|Q99ZH7_STRP1	Q99ZH7	SPy_1225	0	7066626.3	0	25327233.7	0	7066626.3
Q99ZK6|Q99ZK6_STRP1	Q99ZK6	oadA SPy_1191	0	0	3997172.5	3633060.9	240113.8	0
Q99ZM6|RNH2_STRP1	Q99ZM6	rnhB SPy_1162 M5005_Spy0883	0	0	0	0	0	0
Q99ZP0|Q99ZP0_STRP1	Q99ZP0	SPy_1146	0	6326235.6	7008167.7	16424817.2	0	6326235.6
Q99ZR6|Q99ZR6_STRP1	Q99ZR6	SPy_1117	0	11406971.5	4580816.4	0	33005071.6	11406971.5
Q99ZR8|Q99ZR8_STRP1	Q99ZR8	SPy_1114	0	0	0	0	1294944.1	0
Q99ZU6|Q99ZU6_STRP1	Q99ZU6	SPy_1065	0	0	0	0	0	0
Q99ZV4|Q99ZV4_STRP1	Q99ZV4	SPy_1057	0	0	9382179.7	0	0	0
Q99ZW2|CAS9_STRP1	Q99ZW2	cas9 csn1 SPy_1046	0	0	0	0	0	0
Q99ZY6|Q99ZY6_STRP1	Q99ZY6	SPy_1016	0	0	0	27129318.5	18411332.1	0
Q9A096|Q9A096_STRP1	Q9A096	mvaK2 SPy_0878	0	892478.3	1628534.4	0	1028739.7	892478.3
Q9A0A2|Q9A0A2_STRP1	Q9A0A2	SPy_0872	0	0	0	68998487.4	58532355.3	0
Q9A0A3|Q9A0A3_STRP1	Q9A0A3	fms SPy_0870	0	2403226.7	3539081.4	6241064.5	6564756.3	2403226.7
Q9A0C2|Q9A0C2_STRP1	Q9A0C2	SPy_0839	0	0	0	0	0	0
Q9A0F3|Q9A0F3_STRP1	Q9A0F3	SPy_0800	0	2561857.7	0	0	0	2561857.7
Q9A0U6|Q9A0U6_STRP1	Q9A0U6	ftsW SPy_0609	0	0	0	0	0	0
Q9A0X3|Q9A0X3_STRP1	Q9A0X3	bglA SPy_0574	0	842641.5	0	0	0	842641.5
Q9A0Y8|Q9A0Y8_STRP1	Q9A0Y8	SPy_0550	0	1976321.1	0	0	2612863.8	1976321.1
Q9A166|Q9A166_STRP1	Q9A166	SPy_0440	0	0	0	1779014.1	2567231.6	0
Q9A189|Q9A189_STRP1	Q9A189	SPy_0400	0	756464.4	4179005.4	0	0	756464.4
Q9A1A5|Q9A1A5_STRP1	Q9A1A5	SPy_0377	0	0	0	0	0	0
Q9A1C9|Q9A1C9_STRP1	Q9A1C9	snf SPy_0342	0	0	723651.7	1319606.9	0	0
Q9A1D2|Q9A1D2_STRP1	Q9A1D2	SPy_0339	0	0	842098.1	0	0	0
Q9A1I3|Q9A1I3_STRP1	Q9A1I3	SPy_0259	0	4535674.2	0	0	0	4535674.2
Q9A1I9|Q9A1I9_STRP1	Q9A1I9	SPy_0252	0	0	1179799.5	0	5831358.3	0
Q9A1J4|RNPA_STRP1	Q9A1J4	rnpA fasX SPy_0246 M5005_Spy0207	0	1165141	0	0	0	1165141
Q9A1J5|Q9A1J5_STRP1	Q9A1J5	SPy_0245	0	0	0	0	0	0
Q9A1J9|Q9A1J9_STRP1	Q9A1J9	SPy_0238	0	0	6041304.3	0	0	0
Q9A1K0|Q9A1K0_STRP1	Q9A1K0	SPy_0237	0	1099730.1	0	2132055.3	1802530.5	1099730.1
Q9A1N1|Q9A1N1_STRP1	Q9A1N1	SPy_0182	0	0	0	0	0	0
Q9A1S6|Q9A1S6_STRP1	Q9A1S6	SPy_0117	0	0	0	0	0	0
Q9A1U6|Q9A1U6_STRP1	Q9A1U6	adcC SPy_0093	0	0	0	0	0	0
Q9A1Y0|Q9A1Y0_STRP1	Q9A1Y0	SPy_0039	0	0	0	0	0	0
Q9A1Y6|Q9A1Y6_STRP1	Q9A1Y6	purE SPy_0033	0	569177.8	4542144.2	14371149.8	9327212.2	569177.8
Q9A1Y7|PUR2_STRP1	Q9A1Y7	purD SPy_0032 M5005_Spy0029	0	0	0	8523645	0	0
Q9A1Z2|Q9A1Z2_STRP1	Q9A1Z2	SPy_0025	0	0	0	1129594.1	1008679.8	0
Q9A1Z3|PUR7_STRP1	Q9A1Z3	purC SPy_0024 M5005_Spy0022	0	0	0	6935170.3	7879230.4	0
Q9A1Z8|Q9A1Z8_STRP1	Q9A1Z8	SPy_0019	0	0	0	0	1182942.7	0
Q9BQ50|TREX2_HUMAN	Q9BQ50	TREX2	0	0	0	0	0	0
Q9BWP8|COL11_HUMAN	Q9BWP8	COLEC11 UNQ596/PRO1182	0	0	0	0	1711508.9	0
Q9BXJ4|C1QT3_HUMAN	Q9BXJ4	C1QTNF3 CTRP3 UNQ753/PRO1484	0	0	0	0	0	0
Q9NPH3|IL1AP_HUMAN	Q9NPH3	IL1RAP C3orf13 IL1R3	0	0	0	0	0	0
Q9NSB4|KRT82_HUMAN	Q9NSB4	KRT82 KRTHB2	0	0	0	0	0	0
Q9NUJ7|PLCX1_HUMAN	Q9NUJ7	PLCXD1	0	0	5865259.6	0	0	0
Q9NZT1|CALL5_HUMAN	Q9NZT1	CALML5 CLSP	0	0	0	1218866.2	0	0
Q9UBG3|CRNN_HUMAN	Q9UBG3	CRNN C1orf10 DRC1 PDRC1 SEP53	0	0	0	0	0	0
Q9UBV8|PEF1_HUMAN	Q9UBV8	PEF1 ABP32 UNQ1845/PRO3573	0	0	0	0	0	0
Q9UHA7|IL36A_HUMAN	Q9UHA7	IL36A FIL1E IL1E IL1F6	0	0	0	0	0	0
Q9UKZ9|PCOC2_HUMAN	Q9UKZ9	PCOLCE2 PCPE2 UNQ250/PRO287	0	0	0	0	0	0
Q9ULC6|PADI1_HUMAN	Q9ULC6	PADI1 PAD1 PDI1	0	9144351.5	0	13270652.1	18171701.8	9144351.5

## Sheet: Figure 2
Happonen et al. 2019 Figure 2
PLASMA INTERACTOME
Protein	Uniprot ID	Gene name	sfGFP	sfGFP	sfGFP	sfGFP	sfGFP	sfGFP	sfGFP	sfGFP	sfGFP	emm1	emm1	emm1	emm1	emm1	emm1	emm1	emm1	SPy_0747	SPy_0747	SPy_0747	isp	isp	isp	csrR	csrR	csrR	srtA	srtA	srtA	nga	nga	nga	inlA	inlA	inlA	SPy_1697	SPy_1697	SPy_1697	SPy_0433	SPy_0433	SPy_0433	arcB	arcB	arcB	SPy_2033	SPy_2033	SPy_2033
GFP	GFP	gfp	4619203151.3	6094522664.6	6397379225.2	6742804702.5	4970261438.5	6344911406.8	4407371176.6	6794009490.3	6001334612.4	0	0	0	0	0	0	0	0	0	0	0	0	0	0	0	0	0	0	0	0	0	0	0	0	0	0	0	0	0	0	0	0	0	0	0	0	0	0
O00187|MASP2_HUMAN	O00187	MASP2	0	0	181348.6	0	0	0	0	0	0	0	0	0	0	0	0	0	0	0	0	0	0	0	0	414301	428587	294418.7	0	0	4248	0	0	0	41120.3	0	0	0	0	0	0	0	0	0	0	0	0	0	0
O00391|QSOX1_HUMAN	O00391	QSOX1 QSCN6 UNQ2520/PRO6013	0	0	0	0	0	0	0	0	0	0	0	0	0	0	0	0	0	0	0	0	0	0	0	0	107755.7	0	0	0	0	0	0	0	0	0	0	0	0	0	0	0	0	0	0	0	0	0	0
O14791|APOL1_HUMAN	O14791	APOL1 APOL	69634.8	0	260529.9	158884.3	0	206049	0	148553.3	122324.3	152110.7	0	87944	220313.1	180261.6	232835.7	173928.4	201627.4	0	46308.7	0	428918.9	692767.8	845000.5	400068.6	341046.8	310409.6	215261.8	191031.3	138305.9	0	92808	0	11048.1	0	0	0	0	0	407006.3	792880.6	974313.9	0	0	0	230575.6	186445.3	348081.3
O14960|LECT2_HUMAN	O14960	LECT2	0	0	0	0	0	0	0	0	0	0	0	0	0	0	0	0	0	0	0	0	0	0	0	0	0	0	0	0	0	0	0	0	0	0	0	0	0	0	0	99689.3	85899.4	0	0	0	0	0	0
O43866|CD5L_HUMAN	O43866	CD5L API6 UNQ203/PRO229	3423995.6	6303145.2	7978326.3	5969111.5	4037050.9	6631742.2	3594748.3	5378962.3	2845463.4	8777169.2	11359110.2	10218209.8	9424371.9	7803324.6	8562420.7	8241198.5	7411089.3	2580007.1	4912814.9	2884217.4	5405648.8	7047952.9	9018765	5509270.1	6563736.4	5731434.4	6562695.5	5942696.8	3043535.2	6574883.7	7305254.9	6647659.2	3596110.2	9634812.8	8175464.8	3346997.5	2191207.8	2193547.1	8442088.5	16935819	13751213.2	1866417.4	4078134.8	3119988.1	11995246.2	11539669.3	13541622.9
O60437|PEPL_HUMAN	O60437	PPL KIAA0568	0	0	0	0	0	0	0	0	0	0	0	0	0	0	0	0	0	0	0	0	0	0	0	0	0	0	0	0	0	0	0	0	0	0	0	0	0	0	0	0	0	0	0	0	0	0	15677.6
O75093|SLIT1_HUMAN	O75093	SLIT1 KIAA0813 MEGF4 SLIL1	1008780.4	840532.8	0	825845	0	0	0	905589.9	990693.1	542998.8	402195.1	0	473793.3	507268	591320	589978.3	558984.4	679371.7	1368067.1	993295	856699.5	1343811.1	1450004.8	0	851554.6	800573.5	785582.5	892913.1	896568	0	0	0	0	0	0	0	676141.1	609989.2	1029364.3	1544145.5	1331065.1	1776940.8	1768779.8	1917387.3	0	0	0
O75223|GGCT_HUMAN	O75223	GGCT C7orf24 CRF21	0	67877.3	0	0	39430.5	0	0	0	0	505250.3	0	556800.9	309990.5	0	380351.3	0	0	0	0	0	0	0	0	0	97083.7	0	0	0	0	294105.5	0	0	153318.4	0	0	0	49475	0	0	0	0	0	0	0	0	0	0
O75326|SEM7A_HUMAN	O75326	SEMA7A CD108 SEMAL	0	0	0	0	0	0	0	0	0	0	0	0	0	0	0	0	0	0	0	0	0	0	0	0	0	0	0	0	0	0	0	0	0	0	0	0	0	0	1225247	1660664.3	1873793.7	0	0	0	0	0	0
O75636|FCN3_HUMAN	O75636	FCN3 FCNH HAKA1	0	0	0	0	0	0	0	0	0	0	0	0	0	0	0	0	0	0	0	0	0	0	0	739449.8	963425.1	722062.3	0	0	0	601699.5	394907	360072.2	0	0	109218.6	0	0	0	545715.7	1703629.6	1369857.4	0	211579.3	222208.2	247577.4	240851.5	222942.1
O76011|KRT34_HUMAN	O76011	KRT34 HHA4 HKA4 KRTHA4	0	0	0	0	0	0	0	0	0	0	0	0	0	0	0	0	0	0	0	0	0	0	0	0	0	0	0	0	0	0	0	0	0	0	0	0	0	0	0	0	0	0	0	0	0	0	0
O87527|O87527_STRPY	O87527	csrR covR NCTC10872_02030	900861.6	1175939.9	1068994.1	1073821.8	940495.6	976874.9	0	976304.4	0	419325.4	0	0	0	0	4075278.1	2388730.7	3222460.7	0	0	0	0	0	0	36745350458.9	53107891499.9	38361482197.8	12499973.5	9574175.9	4152839.1	2316429.2	4638798.9	3004955.3	176292.3	975590	1235648.7	0	993698.1	362987.2	62671.9	367900.8	418170.1	151181.3	1083618.7	187463.8	165329.9	0	0
O95445|APOM_HUMAN	O95445	APOM G3A NG20 HSPC336	0	0	0	0	10693.9	0	0	0	0	0	0	0	0	0	0	0	0	0	0	0	0	0	0	128019.3	175267.9	161889.4	0	0	0	130483.3	118875.7	116045.9	0	82371.1	69491.8	0	0	0	136716.7	271924.3	276208.9	0	0	0	39119.3	60321.6	70344.9
P00338|LDHA_HUMAN	P00338	LDHA PIG19	0	0	0	0	0	0	0	0	0	0	0	0	0	0	0	0	0	0	0	0	0	0	0	0	0	0	0	0	0	0	0	0	0	0	0	0	0	0	0	0	0	0	0	0	0	0	0
P00450|CERU_HUMAN	P00450	CP	0	58290.5	88368.1	0	0	0	0	0	0	151411.1	104718.8	128850	141308.6	120306.3	0	132417.9	130593.9	0	0	0	659206.1	381029.2	367096.2	956070.3	1538617.1	913597.2	0	0	0	275972.3	107443.9	98687.3	0	337966.1	344028.8	0	45661.4	0	351921.1	229404.3	496660.6	529270.3	1405906	462768.6	297722.4	98966	450847.1
P00488|F13A_HUMAN	P00488	F13A1 F13A	0	0	0	0	0	0	0	0	0	624880.5	849738.8	964042.4	896783.9	438369.8	778466.7	315865	211310.2	0	0	0	0	0	0	0	0	0	0	0	0	0	0	0	0	0	0	0	0	0	0	0	0	0	0	0	0	0	1963141.2
P00734|THRB_HUMAN	P00734	F2	0	0	0	0	0	0	0	20577.5	30971.3	0	0	0	0	0	0	0	0	0	0	0	0	0	0	0	27688.8	0	46429.1	0	0	0	0	0	0	0	0	0	0	0	0	129337.2	110877.1	0	0	0	0	0	0
P00736|C1R_HUMAN	P00736	C1R	0	47472.9	0	0	0	0	0	0	0	4730167.5	4398719.9	5829855.1	11448257.3	13296731.4	15396380.4	14359893	6167399.3	0	0	0	255893.9	376965.6	458863.3	2480099.1	3997088.3	2540884.6	0	0	0	80085.3	0	0	112990.1	1943192.7	962174.4	0	0	0	0	0	0	0	0	0	0	0	0
P00738|HPT_HUMAN	P00738	HP	939657.1	2445649.4	2348357.8	2240298.1	1378886.7	2665820.2	1124557.9	2083108	1755925.4	4222582.2	3663566.9	3079620.4	2043613.7	2414165.8	2444839.8	2529143.2	2365282.9	1371393.9	2551095.5	981934.6	8326028.3	1322707.3	1426524.1	1334553.2	1322343	702413.6	167106	649201	52396.8	6715079.1	2901760.7	3032580.5	1178073.5	2462734	5291367	543579.7	652893.2	484870.6	14085444.2	23058107.9	24066531	833650.6	1503361.2	1369294.3	3015259.8	2541738.6	4932246
P00739|HPTR_HUMAN	P00739	HPR	54224.7	0	69651.1	0	0	0	0	0	0	151237.1	121923	165116.3	223463.7	216928.7	234349.9	221929.5	191263.1	0	67055.4	0	359045.3	798584.9	609598.7	288101.5	630176.1	293252.8	185281.3	176150.1	0	0	0	0	0	0	0	0	0	0	1461114.7	1083194.4	2443441.1	0	0	0	0	0	252687.2
P00740|FA9_HUMAN	P00740	F9	264774.1	477691.5	405620.7	263553.6	537355.7	824930.6	0	700543	0	335341.4	452010.1	349600.2	579029	1147701.6	727605.4	595746.2	979280.8	59269.8	483750.5	54203	1674822.3	2032277.5	2406117.3	2525224.4	2311308.7	1726350	1068613.1	693057.1	1012405.6	0	0	0	0	0	0	0	0	0	0	0	0	0	0	0	0	0	0
P00742|FA10_HUMAN	P00742	F10	0	0	0	0	0	0	0	0	0	0	0	0	0	0	0	0	0	0	0	0	0	0	0	0	97128.8	47424.1	0	0	0	0	0	0	0	0	0	0	0	0	0	0	0	0	0	0	0	0	0
P00747|PLMN_HUMAN	P00747	PLG	2890603.4	5711257.2	6624434.9	6625162.6	6132959.7	8529958.3	3629576	7717781.6	2669770.8	4451116.1	5710284.1	5747522.7	7035572	6782087.9	7118860.2	5462833.1	5046646.4	3259875.8	6144747.4	3548895.6	4860656.6	5588985.2	5603485.1	107412535	135038305.2	101973113.3	5322037.8	4638961.7	3697799.4	46750771.7	37936999.8	26082398.5	5522181.1	15302887.2	12186664.7	1499716.7	271723.3	653769.4	6320696.7	12975256.5	11374098.3	1166695.8	32909851.6	18402608.2	2400527.9	2824447.2	4481581.2
P00748|FA12_HUMAN	P00748	F12	521487.1	572546	310668.5	671314.8	536547.4	589734.7	17008	587714.9	581858.4	170164.1	163090.8	226074.9	194697.6	491948.3	424022.1	509016.9	237094.8	563943.5	755636.1	544501.1	98543.6	726172	736294	433283.1	664562.1	181569.5	255084.8	645141.6	240661.8	2538740.9	1255195.5	111916.5	247758.4	1505250.4	1786230.8	360675.5	0	0	427281.6	3366243.6	1846551.7	0	0	226446.1	0	0	0
P00751|CFAB_HUMAN	P00751	CFB BF BFD	582269.6	731008.3	1157468.5	768129.8	314241.3	886919.5	461224.2	642320.6	111911.8	1128814.3	655125.5	917913.9	1252262.4	852039.4	982352.4	1256903.7	934735.2	512469	2513411.2	679119.9	704282.4	527685.9	1196622.7	1623336.4	1259483	1499922.1	525818.8	492883.6	664352.4	9564062.6	6411018	7011517.7	4733144.9	12598900.6	9922994.3	279150	0	256674	2081463.6	3798808	3563557.9	118003.9	1172711.6	953144.9	489780.8	510566.8	459572.4
P01008|ANT3_HUMAN	P01008	SERPINC1 AT3 PRO0309	0	0	0	0	0	0	0	0	0	0	0	77047.1	101584.3	70146.2	112886.1	75881	62523.1	0	0	0	86781.6	0	0	0	0	50505.7	0	0	0	0	0	0	0	0	0	0	0	0	0	32107.9	0	0	0	0	0	0	0
P01009|A1AT_HUMAN	P01009	SERPINA1 AAT PI PRO0684 PRO2209	299756	366652.8	622016.7	140306.2	175060.5	492920.3	185128.1	552796.3	403196.7	4158282.7	4787046.4	3445773	9728399.1	4954022.2	4150749.8	4416530.9	3881778.5	153634	205187.6	131874.4	6172087.2	7813979	5382414.6	1889685.2	2045163.3	2106596.9	80098.6	203947.2	337575.1	3744187.9	1034347.3	953999	489933.6	1076954.5	1050151.5	250928.3	483144.9	273028.1	14810986.4	20659456.9	23825948.3	111919	599050.2	0	52170558.7	45666602.8	78729527.4
P01011|AACT_HUMAN	P01011	SERPINA3 AACT GIG24 GIG25	0	0	0	0	0	0	0	0	0	0	0	40149.8	0	0	0	23065.1	0	0	0	0	0	0	0	0	0	0	484256.7	314913.3	524116.5	0	0	0	0	0	0	0	0	0	0	139358.1	155799	0	0	0	0	18448.6	38810.7
P01019|ANGT_HUMAN	P01019	AGT SERPINA8	0	0	0	0	0	0	0	0	0	0	0	0	379293.8	307222.1	0	0	281273.3	0	0	0	0	0	0	0	0	0	0	0	0	0	0	0	0	0	0	0	0	0	0	0	0	0	0	0	0	0	0
P01023|A2MG_HUMAN	P01023	A2M CPAMD5 FWP007	12335268.1	21309613.7	27785848.5	15098971	12598672.6	15626092.7	12051182.8	18127903.1	12277883.3	54384703.5	64499912.5	70332963.4	60641756.5	58910804.8	56586043.9	61425388.7	55865567.8	15965621	25135025.8	14013286.7	112721393	117840460.6	115253189.8	23968174	28508677.6	24323286.8	20452059.2	19695289.2	10323294.1	47025735.2	35996783.1	31733561.7	16782776.8	32792119.9	39181246.7	10618317.5	11436772.3	8929142.4	36787724.9	65217511.7	68087426.8	11221944.6	31775913.7	21345483.5	9766219.2	11123363.3	14773079.2
P01024|CO3_HUMAN	P01024	C3 CPAMD1	46424634	49338644.2	61536966.3	74216245.2	68705162	96983909.6	62992943.6	93122773.1	70206497	41333472	23524844	54107097.1	119239828.6	105293674	132965721.5	104010998.8	102939968	8754081.2	15096067.9	11300967.5	361615607.1	311289342.1	556561573.6	220559687.8	270664443.1	216396094.2	81931333.3	97900595	76171388.2	113797857.7	113640506.7	84024143.5	87799189.6	294885763.5	197073887.5	540754.4	250777.5	415188.5	37520370.7	73750683.2	81743557.5	2131386.4	16749839.4	8233334.4	4259552.3	3819715.9	9232313
P01031|CO5_HUMAN	P01031	C5 CPAMD4	0	0	0	0	0	0	0	0	0	0	0	0	0	113450	0	0	0	0	0	0	3744226	3518619.1	4059023.6	1207304.2	1341500.5	849131.7	0	0	0	0	123563.5	0	50232.1	63903.6	0	0	0	0	0	0	0	0	0	0	0	0	0
P01034|CYTC_HUMAN	P01034	CST3	0	982196.9	364411.7	0	0	0	0	0	0	334544.1	288624.2	415859.7	450655.7	125662.6	97294.6	465914.7	405965.1	430576.5	1594789.8	754787.5	0	458346.8	405252	111303.5	764782.4	628146.1	75565.2	0	0	2589219.3	2094229.6	1613319.8	1370957	2460720.3	2408830	0	369020.5	285021	502708.3	903024.6	929200.4	0	923304.2	1040242.4	0	218526.8	0
P01040|CYTA_HUMAN	P01040	CSTA STF1 STFA	0	0	0	0	0	0	0	0	0	0	0	0	0	0	0	0	0	0	0	0	0	0	0	0	0	0	0	0	0	0	0	0	0	0	0	0	0	0	0	0	0	0	0	0	0	0	0
P01042|KNG1_HUMAN	P01042	KNG1 BDK KNG	0	0	1854979.2	0	0	0	0	0	0	316803.3	70410.1	216383.7	271808.7	164472.3	206710.6	256111.9	295450.9	0	0	0	167065.7	0	117618.8	2326284.5	4786002.4	2534906.1	0	141043.8	34173.8	1894955.9	437571.4	345085.8	69161.8	442975.9	353968.6	481367.3	501289.6	0	512983.2	1998574.2	1772488.6	0	91444.9	0	0	61492	0
P01344|IGF2_HUMAN	P01344	IGF2 PP1446	0	0	0	0	0	0	0	0	0	0	0	0	0	0	0	0	0	0	0	0	0	0	0	0	0	0	0	0	0	0	0	0	0	0	0	0	0	0	0	0	0	0	0	0	0	0	0
P01591|IGJ_HUMAN	P01591	JCHAIN IGCJ IGJ	5179263.5	7025861	8899908.9	7068752.1	4723085.3	7114216.6	4713224	6143891.4	3602281.7	12379577	11388768.4	12563291.9	11394145.3	10125387.6	9581615	6619845.8	9604941.6	1915364.6	6738030.7	4244832.5	10474436.9	10372618.3	9771738.4	6189834.3	5542373.6	5216780.9	4221445.3	6768592.7	4429690.2	13648690.3	10726616.1	10975420.6	8281730.9	15138536.2	10063868.8	2063467.4	2666032.3	2397812.3	8809541.8	14707967.9	12529923.3	3993183.7	9177744.2	7533799.8	5621927.3	5627793	6555136.4
P01596|KV104_HUMAN	KV104_HUMAN	IGKV1-5	0	0	0	0	0	0	0	0	0	0	0	0	0	0	0	0	0	0	588211.3	0	303568.3	270065.6	406376.9	0	0	0	0	0	0	506918.9	441590.3	465272.8	894896.8	2118779.3	1806548.7	0	83986.7	0	0	745340.3	782541.6	0	0	0	0	0	0
P01597|KV105_HUMAN_UNMAPPED			1186231.1	1094920.5	720473.8	0	0	965252.3	809075.7	1333592.3	1553625	3396517.3	2811099.1	2186394	1456416.7	1577954.1	1442081.3	1617479.6	1458206.5	175865.4	0	0	1471682.3	1430193.5	1917889.7	0	142477.9	789778.8	357115	0	434883.3	1781552.9	2024000.5	1850216.8	0	0	0	0	0	0	593961.3	662539.3	705143.9	0	48258.3	0	0	60059.1	0
P01604|KV112_HUMAN	KV112_HUMAN	IGKV1-12	0	0	0	0	0	0	0	0	0	0	0	0	0	0	0	0	0	0	0	0	0	0	0	0	0	0	0	0	0	0	0	0	0	0	0	0	0	0	0	0	0	0	0	0	0	0	0
P01608|KV116_HUMAN	KV116_HUMAN	IGKV1-16	0	0	0	0	0	0	0	0	0	0	0	0	0	0	0	0	0	0	0	0	4429451.4	4279616.4	6054036.7	0	0	0	0	0	0	405062.3	431425.1	345795.2	464393.7	927425.2	784256.7	0	0	0	0	278400.6	0	0	0	0	0	0	0
P01609|KV117_HUMAN	KV117_HUMAN	IGKV1-17	0	0	0	0	0	0	0	0	0	0	0	0	0	0	0	0	0	0	0	0	398676.9	411806.9	527716.6	0	0	0	0	0	0	0	0	0	0	0	0	0	0	0	0	0	0	0	0	0	0	0	0
P01612|KV120_HUMAN	KV120_HUMAN	IGKV1-39	78188.6	115470.2	162020.9	131776.7	107023.3	148980.8	126908.1	166056	154120.6	2632177.8	1992804.1	2133112.7	1313047	1360929.2	1333103.6	1416116.2	1317639.8	0	152660.3	100733.1	1347876.3	1771055	2331662.2	465366.5	462820.9	457054.6	190239.1	189825.4	543698.5	1369855.1	1493893.4	1476916.7	751894.6	1693775.2	1655457.3	111677	129133.3	113805.6	478082.6	778411.9	860408.1	72984.5	161196.3	112594.8	0	199341	0
P01617|KV204_HUMAN	KV204_HUMAN	IGKV2D-28	247090.6	325138.4	462730.6	382494.3	296630	448195.8	393766.6	442776.5	379176.9	2833110.4	3246336.3	2776935.6	2906258.8	2856283.8	2868902.4	2465215.4	2277749.1	0	0	126249.2	619601.8	551594.3	720517.5	372849.1	400173.2	310358.1	0	222185.2	164274.9	0	544533.7	632002.2	395646.5	3656836.3	673045.6	0	238423.5	0	812435.9	1091663.2	1308358.6	0	873818.8	474594.4	850737.7	496228	1063496.8
P01621|KV303_HUMAN	KV303_HUMAN,KV304_HUMAN	IGKV3-20	0	941576.4	0	0	0	0	0	0	0	0	4809932.2	4140790.7	0	0	2428547.5	0	0	1282692	2985596	1208816.4	6147259.6	5967224.5	8219236.7	1499634.2	1406813.7	1588802.1	1151754.6	885011.3	888994	9689267.2	8117165.8	6937896.8	5531207.2	10233005.1	9965972.8	312320.3	214045.1	0	1701535.6	2511371.3	2534821.3	1559547	1944609	1666054.6	926633.5	1051277.8	1090140.4
P01622|KV304_HUMAN			0	0	0	0	0	0	0	0	0	0	0	0	0	0	0	0	0	0	0	0	0	0	0	0	0	0	0	0	0	0	0	0	0	0	352211.6	0	0	0	0	0	0	0	0	0	0	0	0
P01625|KV402_HUMAN	KV402_HUMAN	IGKV4-1	0	0	0	0	0	0	0	0	0	1143904	1022358.5	1105827.1	1021226	995425.7	923034.8	1012661.3	784514.4	0	0	0	0	0	0	128894.8	332882.9	240416.3	0	0	98721.7	398861.1	438826.2	696136.6	657418.7	979444.9	978037.7	0	0	72313.3	418722	1203453.9	1819488.4	0	233922.1	0	44191.9	0	90570.2
P01703|LV105_HUMAN	LV105_HUMAN	IGLV1-40	0	305022.7	505277	0	0	331238.7	241422.5	324873	0	6365273	4437451.6	4197653.8	2589399.7	2816820.1	2376302.3	3230827.7	2888407.7	0	802141	0	1893655	1934629.3	2569252.5	685905.3	594601	588753.4	393972.6	0	0	7552562.9	5841595.3	6577936.9	2515513.1	4858403	4902870.1	351851.8	371756.4	0	974587.9	0	0	0	0	498962.3	587669.4	548164.3	0
P01714|LV301_HUMAN	LV301_HUMAN	IGLV3-1	0	0	0	0	0	0	0	0	0	3124030.9	591193.4	733339.8	410677.6	463455.4	388574.4	419622.5	265483.9	0	0	0	0	0	116510.9	0	0	0	85653.1	0	0	976669.5	889946.1	1108650.4	232748.7	389069.6	449781.1	0	0	0	144727.1	715083.9	166870.6	0	0	0	0	0	0
P01717|LV403_HUMAN	LV403_HUMAN	IGLV4-3	0	99351	137228	148994.2	0	154114.1	0	158609.4	0	10347083.2	9325314.5	8885325.8	6189903.4	6137118.8	6274664.4	7018230.3	6050610.1	390129.4	997608.2	376238.7	2390237.9	2607998.9	3322104.6	684542.7	656758.7	637032.3	893498.4	787244.9	0	12272519.4	10086760.8	10347877.3	1567669.3	3535372.8	2740878.7	434607.6	437543.8	0	2066558.8	3162508.4	3130715.3	492664.4	1080147.4	948103.1	1208531.5	1233917.4	1163454.8
P01743|HV102_HUMAN	HV102_HUMAN	IGHV1-2	706865.4	1010577.5	1194193.9	1157745	810916	1245195.6	846695	998231.8	889940	8015679.3	8615262.2	6125403.5	5176442.1	4831625.7	5331641	5401788.7	5023296.7	456074.1	865743.9	494124	2164459.1	2139458.9	2539470.6	1351783.4	1374151.6	1348485.3	1087678	770066.7	701814.1	3438258.7	2889644.4	2404867.9	1235511.8	2728481.7	2234097	481345	398729.7	423306.4	1470825.1	2880956.4	2580737.6	378865.1	636150.1	456888.4	1757561.6	1602224.7	2003773.7
P01762|HV301_HUMAN_UNMAPPED			0	0	0	0	0	0	0	0	0	579271	483239.6	610756.9	0	492870.1	0	0	0	0	0	0	0	0	0	0	0	0	0	0	0	0	217179.3	302694	0	0	0	0	0	0	0	0	66440.5	0	0	0	0	0	0
P01764|HV303_HUMAN	P01764	IGHV3-23	0	0	0	0	0	0	221866.2	440635.8	383733.4	2471857.5	1774243.7	2150191.5	1597867.5	1594765.2	1584599.2	1770550	1513195.3	327290.9	485085.4	358401.3	1041509.6	1278401	1326111.2	650107.8	612260.5	592757.2	467214.1	478638	1521494.9	1514694.6	1204781	1230414.3	1059735.6	1854796.3	1754697.7	205262.7	218225.6	184525.8	626257.2	868399.3	876997.5	187962.8	446562.1	313675.1	0	183944	189381.3
P01767|HV306_HUMAN_UNMAPPED			0	0	0	0	0	0	0	0	0	502524.4	382152.4	427150.6	295797.7	313688.8	364632.5	330679.5	282595.6	0	0	0	0	0	0	0	0	0	0	0	0	0	0	194857.4	0	0	0	0	0	0	0	136042.1	156703.8	0	0	0	0	0	0
P01768|HV307_HUMAN_UNMAPPED			281571.9	408234.8	493283.1	410009.7	348072.1	364812.8	338065.9	375666.7	364466.5	6613908.2	5685477.9	5277241.7	3305689.5	2375922.2	3511019.4	3848312.2	3021717.1	569628.3	872352	530655.4	2110244.3	2256059.9	3363296.1	912869.5	933392.4	882581.6	1093670.9	972286.5	845760.4	4656759.9	4508846.8	4436838.9	4739018.9	7765455.8	8773574.7	0	873369	1161737.3	1342474.5	1682062.7	1369976.6	751765.8	1349420.3	906321	1270675.9	1156604.2	1136278.9
P01770|HV309_HUMAN	HV309_HUMAN	IGHV3-9	0	0	0	0	0	0	0	0	336965.7	153959.9	0	0	0	0	0	4003298.1	0	0	0	0	0	0	0	0	0	0	0	0	0	0	0	0	0	8146172.9	0	0	0	0	0	0	0	0	0	0	0	0	0
P01771|HV310_HUMAN	HV310_HUMAN	IGHV3-33	0	0	0	0	0	0	0	0	0	676374.4	576873	333495.6	243557.2	220666.5	264449.9	283892.8	262516.4	0	0	0	0	142288.2	214582.3	0	0	0	0	0	0	0	0	0	48323.9	111135.2	0	0	0	0	0	0	0	0	0	0	0	0	0
P01772|HV311_HUMAN	HV311_HUMAN	IGHV3-11	394433.5	578462.1	675285.9	559976.6	497247.8	491892.1	450659	528616.1	511947.6	9599199.9	7987701.1	7786563.6	5046688	3626872.6	5297800.9	5661182.2	4516809.2	780366.9	1179191.6	709427.7	2941189.3	3183884.1	4425403	1279247.7	1271867.9	1201527.3	1583625.6	1354146.9	1261654.7	6342874.7	5996311.5	5851009	6605774.6	10677725.4	11847026.9	795257.8	801483.4	724006.8	1825436.5	2304059.1	1891989.1	1034854.4	1845275.9	1226134.4	1756545.9	1702475.7	1659843.5
P01775|HV314_HUMAN	HV303_HUMAN,HV314_HUMAN	IGHV3-23	0	0	0	0	0	0	0	0	0	0	0	0	0	0	0	0	0	0	0	0	0	0	0	0	0	0	0	0	0	0	0	206765.2	0	0	0	0	0	0	0	0	0	0	0	0	0	0	0
P01781|HV320_HUMAN	HV320_HUMAN	IGHV3-20	318169.9	440046.4	471040.9	262092.9	247091.3	276353.8	201851.4	535858.9	356113.1	3150686.5	2210790.5	2495292.4	1830207.7	1922086	1980194.8	2096316.5	1860566.5	443301.7	714062	483488	1458950.6	1679515.1	2080150	1232421.1	1123717.2	1095428.6	487799.7	547080.1	0	3005949.4	2514322.2	2426665.1	324860.5	479234.9	355971.2	205272.8	463780.3	352552	906683.6	1177606.6	1251614.9	232841.6	422345.7	342559.5	253280.2	265324.2	261723.6
P01834|IGKC_HUMAN	P01834	IGKC	11333015.1	17228811.2	24134514.2	15485180.7	10426305.8	14912092.3	8494204.1	18475498.1	12909573	153445312.1	167795249.2	123697413.8	120212840	123554050.2	126727844.7	119554491.9	121307946.5	10876314.2	13384443.8	12706339	137139771.2	121028293.8	194688120.2	45548321.2	43113809.2	37242528	19855343.1	22622688.5	14658114.7	81575674.4	82239411.8	76100944.7	93543051.9	161923857.7	132374265.5	9304632.3	19112966.7	14428673.8	51547753.9	114234205.4	111472552.4	20460888.5	52573904.2	26340994	39798550.5	20719184.7	47016859.5
P01857|IGHG1_HUMAN	P01857	IGHG1	24390976.6	35829378.5	38489125.2	32866135.5	23506645.1	31995949.8	26844264.7	26360066.2	32557240.4	448316616.5	461718093.1	630087488.8	383020704.4	387817251.3	346357377.3	391809629.3	320098395.9	25262533.9	44654476.3	45821313.2	458002326.6	680774487.9	641716355.3	73563417	123214318	109791845.6	54351651.1	76752506.3	32675647	421652077.8	513025267.2	519857121.5	324133735.1	791173538.3	721054783.8	37691890.5	72608821.2	49429797.4	102791470.8	278468577.7	297881970.1	24640570.1	84870160.9	63004715.2	43240311.8	38640443.5	62239438.2
P01859|IGHG2_HUMAN	P01859	IGHG2	30725031.4	68110027.1	77864001.7	60146004.1	47607256.7	64547889.5	45480088.7	62229042.4	51025317.7	646046313	251522889.5	614895825.8	383436043.2	368783428.9	359628396.9	381513084.7	376450362.9	23919756	44863418.9	45824107.9	520408967.1	666472576.4	907576769.9	129044811.6	148995882.9	120676222.9	45382271	44613509	33291727.3	448300732.4	77709727.8	64806060.3	366301351	958419994.2	104501016.9	22801850.5	26030580.6	24024618.1	173241399.6	310474275.3	279899941.9	26472290	63910634.4	49329653.2	89065007.8	83888903.1	97604078.3
P01860|IGHG3_HUMAN	P01860	IGHG3	6860259.1	9989656.5	11492351.9	9620976.4	7398026.5	10904041.1	7591978.3	9597045.4	1058879.6	175463137.6	199297857	171658431.4	197047258.8	196931283.8	210335228.1	201489239.8	188392504.8	4407165.8	5325516.3	3911690.5	32126165.7	21090401.4	18508981.8	5747574	5453266.4	5280766.7	19419411.6	17448370.8	11486931.7	18253026.6	10667449.6	16121058.8	15813155.2	17607975.7	11064196	5000862.4	4651541.1	5241640.5	26050437.3	40797245.6	39210734.9	1882099.4	11041733.5	5764189.6	6514619.7	5469849	7998964.3
P01861|IGHG4_HUMAN	P01861	IGHG4	726039.2	1596751.3	824666.1	953809.6	1068367	771268.4	462115.1	1429538.5	299799.8	24648177.2	25789683.6	19403484.5	13100653.7	14598926.1	11272871.8	14224382.7	14334438.7	968876.2	976359.6	480597	31353467.8	26918511.3	42692322.3	2378661.3	4311385	2456053.6	1599898.1	1569201	1585965.4	5636433.1	5161065.6	3582477.5	11988096.3	34052697.1	22328018.5	1474214	1324406.5	938346.8	3341349.9	6717314.6	6397905.5	728682.2	1654303.7	882467.4	2096408.8	1448692.9	3016332.2
P01871|IGHM_HUMAN			14725179.8	20573575.3	27370984.3	18333734.7	15350240.2	22572494.4	17281011.9	20764168.2	16625393.3	37559010.3	41959207.3	32275504	30380268.5	30964429.5	32859457	30335645.1	21311851	15045857.8	27368719.5	18002310	23942591.8	31438351.7	33137078.8	24372998.4	21385910.7	20999214.9	18711857.7	17532105.9	11969938.3	30439825.9	30710958.6	32502904.8	19066751	39045377.9	33779786.3	11343125.1	11990321.4	6431372.5	21557155.6	40326859.8	34691596	14710297.2	41657508.6	22929272.5	13543875.9	14909020.7	20922355.5
P01876|IGHA1_HUMAN	P01876	IGHA1	21238536	27664407.5	31630370.7	28358980.5	19686740.6	26420842.4	17038196.4	26173969	22163590.3	68722290.8	83529965.3	74763345.5	67767053.1	71486184.2	65535088.7	64868435.5	66688798.4	15733820.7	24735167.3	13869649	79885282.9	75441587.7	102702067.3	38470400.9	34628403.4	30016347.5	28613986.6	24499760.2	20169885.4	104088923.5	85894303.8	74433785.6	49245106.6	105394894.5	86369399.2	17669348.3	12736615.2	11532118.1	64707544	108733263.8	104875576.9	7309805.7	20858045.7	15598036.5	82181287.6	86559141.5	85378236.7
P01877|IGHA2_HUMAN	P01877	IGHA2	3936972.2	665549	1000930.4	616338	583003	660291.1	3183618.6	5210649.9	677985.1	1828856.7	1829270.3	1656960.3	1622881.3	1594978.2	1541775	1528637.3	1446747.1	663207.3	978972.9	2726617.2	1753620.8	1906202	1918249.8	1875532.9	1781833.2	1722260.7	6869438.2	1394939.7	5212627.9	1859940.2	1702966.6	1782802.6	1011450.5	1862336.1	1419925.3	723463	724745.9	646325.2	2149793.8	3682477.1	3065606.1	458998.6	1240425.5	1012799.4	7888190.3	2946913	7620127.5
P01880|IGHD_HUMAN	P01880	IGHD	172888	201962.7	281779.4	188989.1	0	218332.2	156454.1	216161.6	158698.2	103600.1	79911.3	126698.2	154986.9	121854.9	125497.5	124229.8	127370.3	132380.9	272983.3	177709.4	206970.5	424125.1	453688.5	549546.7	406234.5	401280.9	224599	224819.7	219352.7	285374.8	201734.8	172325.9	0	241954.4	206737.8	54623.4	0	0	231640.9	395105.5	184162.3	0	142176.7	84260	65948.1	0	0
P02533|K1C14_HUMAN	P02533	KRT14	0	0	1313871.2	2270060.2	553459.6	95265.5	0	714157.3	162455.3	384912	1386358	141700.9	166633.7	106778.7	596760.9	231338.6	2241942.4	0	610060.7	5930440.9	93204.9	416802.1	164261.6	0	211978.7	188957.6	833685	0	453279.6	1058495.9	604108	298941.3	0	0	882095.2	0	0	0	6901209.1	315792	339413	0	150120.4	871671.6	213964.4	556930.6	140501.7
P02538|K2C6A_HUMAN	P02538	KRT6A K6A KRT6D	0	0	1383003.9	677614.8	569757.5	0	595889.8	395505.5	0	319558.6	573526.1	0	0	628143.1	0	0	1532170.3	0	203117.4	6871296.8	0	0	0	0	0	0	543495	0	414172	1236099.4	443953	486063.5	193466.9	303665.2	814970.3	274246.9	0	220441.9	5165126.9	464454.8	349877.9	287505.5	0	940725.7	399482.2	675563.5	0
P02545|LMNA_HUMAN	P02545	LMNA LMN1	0	0	0	0	0	0	0	0	0	0	0	0	0	0	0	0	0	0	0	0	0	0	0	0	0	0	0	0	36886.5	0	0	0	0	0	0	0	0	0	0	0	0	0	0	0	0	0	0
P02647|APOA1_HUMAN	P02647	APOA1	1711193	2442763.3	1535722.7	1725726.9	712502.5	3097683	1580888.8	6036179	3049757.5	7803831.6	4196988.9	5679521.3	5953165	7799990.1	5939029.2	7863223.4	5288733.7	297389.6	557230.5	378340.7	22326848	15903669	16672099.4	33494230.1	42506692.2	26598893.3	4380842.2	5596631.9	1950280	14101859.3	12836475.4	5523148	759179.4	2775605.6	2310504.3	55789	135242.6	121923	10045900.2	19166497.9	31452434	85602	2389954.3	696060.8	14356403.8	9498201.8	14630281.5
P02649|APOE_HUMAN	P02649	APOE	434854.1	505738.9	1166284.9	508361.5	380990.5	618075.9	458079.8	610451.9	641588.1	157679.9	0	898519.5	1059452.6	8100726.4	8222105.7	8875186.3	1201973.1	1329838.6	2038053.5	1448690.8	377043646.7	379020423.8	366331396.3	1069460665.5	1498647188.2	1018675846.6	3675924	4704329.7	4365021.5	60383701	74865826	20308886.7	2549983.1	9449599.1	4895853.7	918562.2	0	0	434637	4032703.7	1119612.3	3085895	13662453	7413962.2	504080.3	748805.1	760486
P02652|APOA2_HUMAN	P02652	APOA2	0	190769.3	221447.1	156525.1	0	237947	0	284647	0	326529.8	278388	563289.7	693083.6	603820.5	564685.5	526598.8	284200.9	0	0	0	324357.6	0	0	525422.3	996609.7	478225.8	148186.5	262976	127793.9	342643.5	204425	310445	0	0	0	0	0	0	2581529.6	4235621.3	5909538.8	0	185641.7	0	1069013.6	379187.9	1216586.3
P02654|APOC1_HUMAN	P02654	APOC1	0	0	0	0	0	0	0	0	0	0	0	0	0	0	0	0	0	0	0	0	0	0	0	0	0	0	0	0	0	0	0	0	0	0	0	0	0	0	0	0	0	0	0	0	0	0	0
P02656|APOC3_HUMAN	P02656	APOC3	0	0	0	0	0	0	0	0	0	0	0	0	0	0	0	0	0	0	0	0	0	0	0	272327.6	355061.8	175823	0	0	0	0	0	0	0	0	0	0	0	0	124856.6	205302.3	240455.9	0	0	0	0	0	0
P02671|FIBA_HUMAN	P02671	FGA	10075653	16575300.8	15683960.4	17909973.7	16074972.8	21673115.2	10035482	19096412.3	11297262.2	9618184870.9	14666477310.6	14008758603.7	17932549488.3	16460017073.5	16708073639.9	15194411714.1	15434504574.1	20927239.1	33183582	22193346	87162739.7	92865956.9	91464502.9	205936869.4	250626446	187163671.4	16774919.8	18138685.4	14770418.8	228630287.5	109950875.2	60279657.8	29158809.6	75297274.4	82359502.9	1710310.9	366325.5	371512.6	13779005.3	46468797.8	34944712.7	507030.6	14569373.1	10087580.4	2356968.9	1906350.6	12339219.7
P02675|FIBB_HUMAN	P02675	FGB	10491544.9	24032788.8	27975373.3	21204610.7	18481158.6	26732206.9	12521210.5	28378235.7	12609032.3	9481248801.9	14273225123.9	15849269515.3	18698040153	15821296248.6	18156659684	15389281894.5	16263790605.7	28872023	33743235	25561645.6	103195336.1	99158054.5	97690617.4	258836762.4	276498539.6	220121805.8	20108765.9	20497747.5	15615309.5	217072570.6	114268830.2	62507923.7	29788123.1	71623590.8	80061374.8	1262732.8	0	0	12664826.9	47736087.6	37481257.1	809182.1	9307036.3	7604803.5	1540081.5	1199088.5	7573672.1
P02679|FIBG_HUMAN	P02679	FGG PRO2061	4493877	6698019.5	5466994.1	4767750.7	4886439.3	5643795.4	3056355.5	7092037.9	2866079.8	5846222558.3	7092725809.8	6468322446.2	8720657935.5	8578104462.6	7331616302	9408989085.1	6921478035.6	6244809.7	8302286.1	12517130.3	46069306.2	43200443.7	38089217.7	149443767.4	193981015.6	141918416.6	4732137	9561866.2	6609684.6	71383563.6	42882990.3	16946984.7	8498028.3	27984949.1	31378399.3	477749	0	0	2352768.7	7619946.2	10238382.7	69875.3	3059952.9	1636876.5	110388.9	103200.4	1326285.3
P02741|CRP_HUMAN	P02741	CRP PTX1	608730.1	914542.8	1024406.6	772052	757577.7	1596149	837139.9	2726928	1138895.2	1582834.8	991153.2	1284448.5	2066639.6	1926744	2284870.8	1584916.6	1553083.7	654472.1	1678828.8	431321.3	338759.8	552779.9	678922.3	1610929.1	899475.3	1270385	1100306.4	1067844.2	1023184.7	0	0	0	0	169212.6	143597.9	0	0	0	377682	0	329270.9	0	0	0	0	0	0
P02745|C1QA_HUMAN	P02745	C1QA	0	0	0	0	0	0	0	0	0	7956280.7	6697966.8	1558480.4	1279960.9	5214169.7	720858.6	5719055.9	4135301.3	0	0	0	0	0	0	632948	625473.5	476105	0	0	0	0	214732.4	0	0	2291700.5	1683213.9	0	0	0	0	0	0	0	0	0	0	0	0
P02746|C1QB_HUMAN	P02746	C1QB	0	0	0	0	24270092.3	0	0	42642364.6	0	12040788.9	9836207.4	12623363.1	8389831.7	9977575.4	10481918.3	9304519.3	7975865.4	0	0	0	180511.6	0	0	1876233.6	2153863.4	1847991.7	0	0	0	892546.8	414085.3	406463.6	2341167	5217642.8	3469809.9	0	0	0	0	0	0	0	0	119210.1	0	0	0
P02747|C1QC_HUMAN	P02747	C1QC C1QG	0	0	0	0	0	56215.4	0	0	0	37917777.8	28536124.4	29216413.1	20670064.9	21851650.9	22432201.6	20957601.4	20492414.5	0	149275	0	0	291502.1	661704.5	3758718.5	3698585.6	3262911.2	0	0	104844.6	2463541.7	924702.6	1286098.9	4420523.3	11586921.8	8978623.6	0	0	0	366063.6	192888.9	861685.4	0	732127.7	686648.2	0	0	0
P02748|CO9_HUMAN	P02748	C9	0	215719.7	251513.3	339296.2	274185.1	341025	247709.1	322268.8	0	0	0	0	0	439937.4	565590.3	408282.7	482786.4	0	0	0	10904343.4	11202398.4	15428615.9	2192612.8	2219197.5	1495165	2051493.4	2570627.6	1261604.1	223142.2	306765.4	442233.4	0	559505.7	285999.6	0	0	0	0	0	0	0	0	0	0	0	0
P02749|APOH_HUMAN	P02749	APOH B2G1	204547.6	270965.5	396001.7	345858.5	201309.8	331520.9	210553.3	334978.4	0	661292.8	649765.5	490089.7	512797.5	327237.2	442665.5	372905.3	385560.2	120731.2	196766.3	126126.7	320920.2	165130.6	184609.4	200315.2	195221.9	172868.3	0	0	0	1379896	206438	247063.4	0	221748.6	202523.9	0	0	0	442062	880285.5	786644.4	0	759639.4	155552	163137.2	0	182277.5
P02750|A2GL_HUMAN	P02750	LRG1 LRG	0	0	0	0	0	0	0	0	0	0	0	0	0	0	0	0	0	0	0	0	0	0	0	0	0	0	0	0	0	0	0	0	0	0	0	0	0	0	0	0	0	0	0	0	0	0	0
[truncated: 1,795 more rows]
[truncated: 15 more columns]

## Sheet: Figure 3A
Happonen et al. 2019 Figure 3A
[truncated: 1,409 more rows]

[truncated: 32 more sheets: Figure 3B, Figure 4A, Figure 4B, Figure 4C, Figure 4D, Figure 4E, Figure 5A, Figure 5B, Figure 5C, Figure 5E, Figure 5F, Figure 6A, Figure 6C, Figure 7C-D, Figure 7E-F, Figure 8B, Figure 8C, Figure 8D, Figure 8E, Figure 8F …]
